# Supplementary material for: Longitudinal wastewater sampling in buildings reveals temporal dynamics of metabolites
Source: PLoS Comput Biol. 2020 Jun 29;16(6):e1008001. doi: 10.1371/journal.pcbi.1008001 (PMC7351223; doi:10.1371/journal.pcbi.1008001)
Supplement: S2 Table — Features map to Fig 2A. **denotes level 3 ID, otherwise, if named, it is a level 2 ID. For level 2 IDs only the chemical name and MetFrag probability are presented, for level 3 there is the name, ppm error, adduct and database matched and chemical formula. (XLSX) [file pcbi.1008001.s002.xlsx]

## Sheet: S2_table
mz	rt	Compound – level 2,3 or 4, **=level 3
124.991	34.4796	2-hydroxyethanesulfonate, 1.0
168.03	183.519	l-2,3-dihydrodipicolinate, 1.0, 2-furoylglycine, 1.0
181.992	206.159	saccharin, 1.0
215.033	34.8192	2-c-methyl-d-erythritol 4-phosphate, 1.0
254.917	29.3975	254.91726Da/29.39754
265.091	285.814	265.09139Da/285.8143
310.871	28.5876	310.87095Da/28.58757s
329.234	396.91	(9s,10e,12s,13s)-9,12,13-trihydroxy-10-octadecenoic acid, 1.0, (9s,10e,12s,13s)-9,12,13-trihydroxy-10-octadecenoic acid, 1.0, 9,12,13-trihome, 1.0
362.941	29.2024	362.94146Da/29.20236s
405.144	236.141	2-[[2-[2-(2,3-dihydroindol-1-yl)-2-oxoethyl]-1-oxo-5-isoquinolinyl]oxy]acetic acid ethyl ester**, 3.826, M-H_chebi, C23H22N2O5
421.06	384.552	N'-(3-chloro-2,4,6-trifluorophenyl)sulfonyl-1-adamantanecarbohydrazide**, 0.578, M-H_chebi, C17H18Cl1F3N2O3S1
446.907	29.1898	446.90657Da/29.18975s
