# Supplementary material for: Longitudinal wastewater sampling in buildings reveals temporal dynamics of metabolites
Source: PLoS Comput Biol. 2020 Jun 29;16(6):e1008001. doi: 10.1371/journal.pcbi.1008001 (PMC7351223; doi:10.1371/journal.pcbi.1008001)
Supplement: S3 Table. mz — All IDs are level 2 with name and MetFrag probability. Only level 2 putatively named features were chosen and are used only as examples of the characteristics of the dynamics class. (XLSX) [file pcbi.1008001.s003.xlsx]

## Sheet: S3_table
mz	rt	Compound – Level 2 for all
242.14	302.34	tiglylcarnitine, 1.0
325.185	482.247	2-dodecylbenzenesulfonic acid, 1.0, 4-dodecylbenzenesulfonic acid, 1.0
212.002	248.711	indoxyl sulfate, 1.0
263.023	211.537	3-methoxy-4-hydroxyphenylglycol sulfate, 1.0
273.008	255.355	ferulic acid 4-sulfate, 1.0, isoferulic acid 3-sulfate, 1.0
448.307	445.625	deoxycholic acid glycine conjugate, 1.0, deoxycholic acid glycine conjugate, 1.0, chenodeoxyglycocholic acid, 1.0, glycodeoxycholate, 1.0, glycochenodeoxycholate, 1.0
