# Supplementary material for: Longitudinal wastewater sampling in buildings reveals temporal dynamics of metabolites
Source: PLoS Comput Biol. 2020 Jun 29;16(6):e1008001. doi: 10.1371/journal.pcbi.1008001 (PMC7351223; doi:10.1371/journal.pcbi.1008001)
Supplement: S4 Table — **denotes level 3 ID, otherwise if a name is supplied it is a level 2 ID. For level 2 IDs only the chemical name and MetFrag probability are present, for level 3 there is the name, ppm error, adduct and database matched and chemical formula. (XLSX) [file pcbi.1008001.s004.xlsx]

## Sheet: S4_table
mz	rt	Compound – ID level 2,3 or 4, **=level 3
193.035	33.9174	d-glucuronic acid, 1.0, 5-dehydro-l-gluconate, 1.0, iduronic acid, 1.0, 5-keto-d-gluconate, 1.0
221.067	84.435	6-acetyl-d-glucose, 1.0, ethyl glucuronide, 1.0
274.003	185.259	274.00305Da/185.25856
283.083	286.486	p-cresol glucuronide, 1.0
301.057	217.12	pyrogallol-2-o-glucuronide, 1.0
301.057	173.619	pyrogallol-2-o-glucuronide, 1.0
324.073	209.779	dihyroxy-1h-indole glucuronide i, 1.0, zofenoprilat, 1.0
324.073	147.439	pancratistatin, 1.0, dihyroxy-1h-indole glucuronide i, 1.0
326.089	162.398	acetaminophen glucuronide, 1.0
331.177	390.529	(2s,3s)-2-hydroxytridecane-1,2,3-tricarboxylic acid, 1.0, lmfa13010036, 1.0, (2s,3s)-2-hydroxytridecane-1,2,3-tricarboxylate, 1.0, neomenthol-glucuronide, 1.0
357.083	194.259	dihydrocaffeic acid 3-o-glucuronide, 1.0
381.156	415.775	ibuprofen glucuronide, 1.0, cyclocalopin b, 1.0
383.099	260.511	5-(3',5'-dihydroxyphenyl)-gamma-valerolactone 3-o-glucuronide, 1.0, 5-(3',4'-dihydroxyphenyl)-gamma-valerolactone-4'-o-glucuronide, 1.0
465.25	413.411	etiocholanolone glucuronide, 1.0, 3-alpha-hydroxy-5-alpha-androstane-17-one 3-d-glucuronide, 1.0
481.245	362.018	11-beta-hydroxyandrosterone-3-glucuronide, 1.0
539.251	344.606	tetrahydroaldosterone-3-glucuronide, 1.0
541.266	337.937	cortolone-3-glucuronide, 1.0
954.704	26.8928	954.70428Da/26.8928
165.042	167.021	3-methylxanthine, 1.0
179.057	214.276	paraxanthine, 1.0, paraxanthine, 1.0
191.056	38.7882	2-epi-valiolone, 1.0, quinic acid, 1.0
197.068	165.313	6-amino-5[n-methylformylamino]-1-methyluracil, 1.0, 5-acetylamino-6-amino-3-methyluracil, 1.0
197.068	103.091	5-acetylamino-6-amino-3-methyluracil, 1.0, 6-amino-5[n-methylformylamino]-1-methyluracil, 1.0
197.068	56.2019	5-acetylamino-6-amino-3-methyluracil, 1.0, cymoxanil, 1.0
230.013	183.335	paracetamol sulfate, 1.0
260.024	106.423	2-methoxyacetaminophen sulfate, 1.0
326.089	162.398	acetaminophen glucuronide, 1.0
251.114	216.77	2,3-butanediol glucoside, 1.0
257.08	364.531	isopropyl beta-d-glucoside, 1.0
315.182	421.67	neryl glucoside, 1.0, d-linalool 3-glucoside, 1.0
325.13	366.85	(3R,4R)-4,8-dihydroxy-3-((R)-2-hydroxypentyl)-6,7-dimethoxyisochroman-1-one**, 0.104, M-H_chebi, C16H22O7, Hinokitiol glucoside**, 0.104, M-H_chebi, C16H22O7
375.13	235.603	(1rs,2rs)-guaiacylglycerol 1-glucoside, 1.0
397.151	316.112	methyl (3x,10r)-dihydroxy-11-dodecene-6,8-diynoate 10-glucoside, 1.0, methyl 3,4-dihydroxy-5-prenylbenzoate 3-glucoside, 1.0
401.123	545.925	7-hydroxyflavanone 7-O-beta-D-glucoside**, 1.452, M-H_chebi, C21H22O8, (3'R,4'R)-3'-Epoxyangeloyloxy-4'-acetoxy-3',4'-dihydroseselin**, 1.452, M-H_chebi, C21H22O8, nobiletin**, 1.452, M-H_chebi, C21H22O8, graminone B**, 1.452, M-H_chebi, C21H22O8, 2-(2,5-dimethoxyphenyl)-5,6,7,8-tetramethoxy-4H-1-benzopyran-4-one**, 1.452, M-H_chebi, C21H22O8, 2-(3,5-dimethoxyphenyl)-5,6,7,8-tetramethoxy-4H-1-ben…
473.146	334.374	luteolin 7,3'-dimethyl ether 5-glucoside, 1.0
595.342	344.14	vitamin d3 glucosiduronate, 1.0
917.239	26.9272	kaempferol 3-O-[6-(4-coumaroyl)-beta-D-glucosyl-(1->2)-beta-D-glucosyl-(1->2)-beta-D-glucoside]**, 4.058, M-H_chebi, C42H46O23, quercetin 3-O-alpha-L-[6'''-p-coumaroyl-beta-D-glucopyranosyl-(1->2)-rhamnopyranoside]-7-O-beta-D-glucopyranoside**, 4.058, M-H_chebi, C42H46O23
