# Supplementary material for: Longitudinal wastewater sampling in buildings reveals temporal dynamics of metabolites
Source: PLoS Comput Biol. 2020 Jun 29;16(6):e1008001. doi: 10.1371/journal.pcbi.1008001 (PMC7351223; doi:10.1371/journal.pcbi.1008001)
Supplement: S5 Table — Features with ‘**’ denote that they are from solely primary mz database name matching (minimum reporting standards level 3) and where possible show a name, ppm error, which database and adduct was used and chemical formula. Features with solely a name and subsequent number are from mz-to-database match along with Metfrag identification. (XLSX) [file pcbi.1008001.s005.xlsx]

## Sheet: S5_table
mz	rt	compound ID level 2,3 or 4, **=level 3	Stability type Building 1	Stability type Building 2	Stability type Building 3	RF_feat_avg	RF_feat_std	LR_model_1_sum	LR_model_2_sum	LR_model_3_sum
124.991	34.4796	2-hydroxyethanesulfonate, 1.0	stable	stable	stable	0.006	0.0018	33	0	50
140.986	36.6597	(2-hydroxyethoxy)sulfonic acid**, 0.482, M-H_hmdb, C2H6O5S1	Class 3	stable	stable	0.0111	0.0032	50	6	21
168.03	183.519	l-2,3-dihydrodipicolinate, 1.0, 2-furoylglycine, 1.0	stable	stable	stable	0.006	0.0024	50	50	0
182.009	294.76	5-nitrosalicylate, 1.0	Class 2	Class 2	stable	0.005	0.0018	31	50	0
194.046	248.999	n-acetyl-5-aminosalicylic acid, 1.0, 6-hydroxy-3-succinoylpyridine, 1.0	Class 1	Class 1	Class 1	0.014	0.0037	42	50	49
204.124	189.301	pantothenol, 1.0	Class 2	Class 2	stable	0.0096	0.0026	50	40	0
215.033	34.8192	2-c-methyl-d-erythritol 4-phosphate, 1.0	stable	stable	stable	0.0074	0.0025	0	50	50
216.036	34.8235	216.03629Da/34.82349	Class 2	Class 2	stable	0.0082	0.0026	0	50	50
217.03	34.7347	diisopropyl sulfate, 1.0	Class 3	Class 3	stable	0.006	0.0022	1	50	12
228.161	442.632	n-decanoylglycine, 1.0	Class 1	Class 2	Class 3	0.0136	0.0025	50	48	7
237.931	209.262	237.93104Da/209.2619s	Class 2	Class 2	stable	0.009	0.0029	50	50	0
251.096	390.415	girgensonine, 1.0	Class 2	Class 3	Class 3	0.0052	0.0022	50	46	0
256.192	491.102	n-lauroylglycine, 1.0	Class 2	Class 2	stable	0.0139	0.0024	50	50	17
257.195	491.088	257.19547Da/491.08835s	stable	Class 2	Class 3	0.0074	0.0021	50	29	0
273.008	297.928	ferulic acid 4-sulfate, 1.0, isoferulic acid 3-sulfate, 1.0	stable	stable	Class 3	0.0089	0.0026	50	50	0
279.164	563.662	1-(3-chlorophenyl)-4-hexylpiperazine**, 0.128, M-H_chebi, C16H25Cl1N2	Class 2	stable	stable	0.0096	0.0032	50	18	0
295.159	551.893	ropinirole, 1.0	Class 2	stable	stable	0.0051	0.002	50	6	11
297.117	429.783	4'-n-desmethylolanzapine, 1.0	stable	Class 2	Class 2	0.0182	0.0028	50	50	0
320.191	475.773	320.19064Da/475.77286	Class 2	Class 3	stable	0.0138	0.0033	50	6	50
328.213	473.389	6-keto-decanoylcarnitine, 1.0	Class 1	Class 2	stable	0.0084	0.0023	50	7	31
331.224	330.176	331.22431Da/330.17615s	Class 3	stable	stable	0.0117	0.002	50	27	0
335.223	425.444	5(s)-hydroperoxyeicosatetraenoic acid, 1.0, 15(s)-hpete, 1.0, lmfa03060044, 1.0, lmfa03060045, 1.0, 12(r)-hpete, 1.0, 11(r)-hpete, 1.0, 9s-hpete, 1.0, 8(s)-hpete, 1.0, 12(r)-hpete, 1.0, 11(r)-hpete, 1.0, 8(s)-hpete, 1.0, 5-hpete, 1.0, 15-hpete, 1.0, 5-hpete, 1.0, 15(s)-hpete, 1.0, 9(s)-hpete, 1.0	Class 3	Class 3	Class 1	0.0078	0.0024	1	50	50
347.2	492.297	7s,8s-dihode, 1.0, 5s,8r-dihode, 1.0, (7s,8s)-dihode, 1.0, 15,16-dihode, 1.0, (±)-(e)-13-hydroxy-10-oxo-11-octadecenoic acid, 1.0	Class 2	stable	stable	0.0074	0.0026	50	50	0
359.256	381.543	359.25568Da/381.54309	Class 3	stable	stable	0.0073	0.0018	49	10	0
361.118	218.402	Zanthobisquinolone**, 4.035, M-H_hmdb, C21H18N2O4	Class 3	stable	stable	0.0102	0.0031	50	22	0
405.144	236.141	2-[[2-[2-(2,3-dihydroindol-1-yl)-2-oxoethyl]-1-oxo-5-isoquinolinyl]oxy]acetic acid ethyl ester**, 3.826, M-H_chebi, C23H22N2O5	stable	stable	stable	0.0067	0.002	50	42	0
489.203	226.676	489.20314Da/226.67616	Class 2	Class 2	stable	0.0081	0.0027	0	48	50
