# Supplementary material for: Longitudinal wastewater sampling in buildings reveals temporal dynamics of metabolites
Source: PLoS Comput Biol. 2020 Jun 29;16(6):e1008001. doi: 10.1371/journal.pcbi.1008001 (PMC7351223; doi:10.1371/journal.pcbi.1008001)
Supplement: S6 Table — (XLSX) [file pcbi.1008001.s006.xlsx]

## Sheet: S6_table
	mz	mzmin	mzmax	rt	rtmin	rtmax	T_O3B1	W_O4B1_avg	R_O5B1	F_O6B1	W_O11B1	F_O13B1	Sa_O14B1	M_O16B1	W_O18B1_avg	F_O20B1	Sa_O21B1_avg	M_O23B1	Sa_N4B1_avg	W_N8B1	W_N22B1	W_N29B1	Sa_D2B1_avg	W_D6B1	Sa_D9B1	W_D13B1	Sa_D16B1	W_D20B1_avg	T_O3B2	W_O4B2_avg	R_O5B2	F_O6B2	W_O11B2	R_O12B2neg_54	F_O13B2	Sa_O14B2	W_O18B2_avg	F_O20B2	Sa_O21B2_avg	M_O23B2	T_O24B2	W_O25B2	Sa_N4B2_avg	W_N8B2	Sa_N11B2	Sa_N18B2	W_N22B2	Sa_D2B2_avg	W_D6B2
3	100.933	100.933	100.934	544.814	527.925	550.028	1.30564	2.46234	0.858428	3.26259	1.25747	1.2173	1.23651	3.35353	3.08842	0.3551	2.34894	1.39563	0.888586	0.7102	3.32729	2.91817	2.13917	3.02883	0.3551	3.27271	3.12802	2.36104	4.59132	2.04508	2.84215	2.55661	1.66137	0.189502	1.46561	2.42354	2.89498	1.40838	3.44865	3.81192	1.92544	3.29861	2.07691	2.47776	1.24507	0.379003	1.86902	1.25894	3.02726
6	101.934	101.934	101.934	570.764	536.859	599.529	1.91725	1.12226	1.78583	1.98299	0.362926	0.619332	2.67564	2.12554	2.84491	1.58252	1.07466	1.16885	1.49491	3.6553	0.442501	0.334079	1.80285	2.1698	1.68739	2.35924	0.16704	2.87751	2.21653	1.59671	2.70366	1.33329	1.26822	1.90045	1.87841	0.902043	2.13929	1.81954	1.78398	2.90361	1.14356	0.423175	1.44573	2.47582	2.02121	0.278548	1.99183	2.47428	1.34399
11	102.957	102.957	102.957	30.1904	21.9535	31.272	1.38985	0.918551	1.34092	1.47755	1.40585	1.45158	1.56654	1.43864	1.48605	1.6025	1.51317	1.49235	1.71215	1.34698	0.0302677	0.222168	1.32609	1.49963	1.32509	1.73451	0.0605355	2.4212	1.53033	1.47835	1.39301	1.33051	2.21831	1.40424	1.43496	1.78165	1.56729	1.78352	1.21941	1.55775	1.11501	0.543242	1.46736	1.45885	1.49221	0.679379	2.22662	1.50094	1.39933
12	102.989	102.989	102.989	27.4603	24.9916	28.5632	12.1722	11.7117	11.9152	12.3306	11.9758	12.0574	11.7671	12.1242	12.0012	12.1185	11.8576	11.8836	11.999	11.8875	10.6556	11.2553	12.0456	12.1881	11.9198	12.5943	9.66376	12.8132	11.9222	11.9241	11.9847	12.0112	11.1808	12.0722	12.0821	12.2538	11.851	12.106	12.4215	11.9019	12.0886	11.11	12.1641	12.0049	11.5218	11.055	11.7489	11.3949	11.9176
13	103.04	103.039	103.04	105.144	70.0605	129.198	0.180186	4.64125	4.93353	4.34008	5.12445	5.2709	0.0900929	3.61493	4.57665	1.62266	1.47629	3.66496	4.75524	4.53431	2.45997	2.67549	3.1537	3.93005	0.896791	3.88157	0.0900929	4.6472	3.7168	4.1183	4.40035	4.1694	2.90975	2.39558	3.25694	3.71632	4.2504	4.29812	0.436459	3.33815	3.96356	0.0750995	4.20083	4.00869	3.44099	3.66235	3.0881	1.02741	4.19705
16	104.954	104.954	104.954	30.1904	21.9535	31.272	1.48345	1.01057	1.47754	1.54017	1.57063	1.58936	1.6635	1.52434	1.60771	1.62076	1.65431	1.5835	1.59578	0.950311	0.538098	0.289982	1.4462	1.59613	1.41844	1.8253	0.144991	2.53967	1.56792	1.56823	1.49209	1.83846	1.93729	1.50871	1.52354	1.76099	1.65639	1.81912	1.48986	1.70612	1.51296	0.418665	1.66593	1.5344	1.65983	0.753327	2.3263	1.65552	1.37354
18	105.019	105.019	105.019	38.4497	35.7312	40.1648	13.9537	14.3003	16.024	14.1901	15.0476	14.711	5.50133	13.9873	14.5044	13.6114	10.5432	13.971	6.66883	14.7086	2.75066	2.75066	13.2838	14.1602	9.58868	14.4428	2.75066	14.7931	14.3008	13.7173	14.3527	15.4634	12.285	13.7456	13.4853	13.2051	13.5444	14.7432	13.1781	5.00731	14.9863	5.00731	13.6685	14.1509	5.00731	12.7077	10.0146	5.00731	14.3143
20	107.05	107.05	107.05	287.569	282.424	288.774	12.9366	14.7182	14.8176	14.4623	15.0949	14.8927	11.9537	13.6427	14.5173	13.3631	11.1514	13.9172	14.2166	15.2209	13.2338	11.2987	13.4477	14.5938	10.1492	14.8893	10.4049	14.668	13.829	14.6654	13.2657	14.5137	13.5558	11.5168	12.5209	13.3484	14.4674	14.2516	12.6147	11.4001	12.9483	9.45295	13.5644	14.1328	14.2573	14.0123	11.4385	4.78624	14.4473
21	108.022	108.022	108.022	305.814	304.215	306.466	18.4761	17.9065	17.737	15.6978	18.4381	16.1218	16.8914	17.9472	17.2024	14.7192	16.5402	15.816	11.6448	18.146	11.324	12.7279	16.7314	15.3014	9.73829	17.7378	12.7418	20.9376	14.4449	13.668	3.82013	7.64026	9.42477	3.82013	9.76375	17.5812	12.8279	12.4295	17.3299	14.8939	12.6382	11.8363	11.8315	13.4344	12.7366	14.2854	16.7219	13.5978	9.50311
22	108.902	108.902	108.902	31.0462	29.1301	32.2075	17.9994	17.6436	18.0918	18.2443	16.6774	18.2603	17.5774	18.1815	17.7466	16.4496	16.8842	17.9738	17.8069	18.1828	16.3362	16.8489	17.6536	14.6726	16.8987	17.6145	15.5576	19.2559	14.4197	16.0942	17.2503	17.0847	16.5138	16.9411	17.0345	17.0861	16.8368	17.1721	17.5598	16.8092	16.9337	16.0554	17.514	17.045	16.1552	15.9754	16.3503	16.5034	16.8555
23	108.989	108.989	108.989	28.078	26.9655	28.5872	15.9167	13.8283	17.6254	15.376	17.6865	15.7322	15.2993	15.5578	15.4428	12.454	15.4067	16.5498	14.8419	16.3932	16.1896	14.3878	15.6436	14.9766	15.337	6.22702	15.183	16.5986	15.3411	14.922	15.6146	15.3747	16.7355	15.4335	16.4725	16.1359	14.839	14.9957	14.2789	16.9858	17.2095	16.4061	14.3979	15.9864	14.5982	15.2575	15.1679	14.0812	14.513
24	109.029	109.029	109.029	197.333	196.263	201.714	6.22002	10.2041	7.938	10.9917	8.3287	8.49663	2.46324	6.21189	8.71147	3.63101	1.50485	6.9643	8.69616	8.97983	6.49686	4.16298	5.56913	8.94487	4.92625	12.263	1.07159	6.70392	6.50022	6.61454	5.94483	6.61958	4.08911	4.18551	5.15174	5.42633	7.7733	6.43035	2.35519	5.17433	6.21334	2.9699	5.80574	6.13299	5.98334	7.71336	4.77509	1.83895	5.25607
25	110.899	110.899	110.899	31.118	29.1301	32.3936	19.9582	19.67	19.6046	20.2213	18.5348	20.2778	19.5527	19.6411	19.7544	18.9085	18.8558	22.0036	19.8685	18.7062	18.4368	18.5703	20.7142	20.0998	17.1826	19.5849	17.4678	21.2289	16.6756	18.444	19.1997	19.2167	18.5152	18.7527	20.9069	19.1184	18.7759	19.3088	19.4924	17.7501	18.9043	17.8069	19.4445	8.33782	19.9233	17.9004	16.8243	18.4812	18.8744
26	110.976	110.975	110.976	38.8466	36.2533	40.1648	17.7857	20.0802	19.1235	17.8395	18.3731	19.463	4.68512	4.68512	19.1978	18.5528	15.8767	4.68512	9.52819	19.2043	4.68512	4.68512	9.37024	17.8874	15.6414	12.1785	20.1694	9.82045	23.9325	21.0016	20.2994	21.9078	21.8832	18.9796	20.2007	16.0485	19.5815	19.4957	20.8302	19.6774	18.8205	6.63095	20.0534	19.0752	21.8961	21.9897	20.1153	18.2584	20.6185
27	111.009	111.008	111.009	58.9807	44.9795	63.6719	7.65931	9.89718	10.2191	8.76295	10.3081	10.1228	7.37209	9.09676	10.0585	8.7621	7.94545	8.7872	9.85813	10.1629	8.53142	6.48478	7.07055	9.27804	6.13782	10.1908	6.98472	10.6094	9.5142	9.66575	9.02842	8.98349	8.19134	0.287881	6.77383	8.12746	9.49726	9.8143	0.575762	8.16943	8.56208	0.287881	7.09495	6.34521	8.57336	10.1292	8.7186	1.75531	9.47233
28	111.009	111.009	111.009	158.016	152.864	163.796	0.0867795	1.99464	0.0867795	0.827024	0.330252	2.01518	0.0867795	0.173559	3.62988	0.0867795	0.587457	0.85713	3.52622	1.97108	0.0867795	0.0867795	1.97059	1.40785	0.0867795	1.11257	0.0867795	0.73509	0.670723	3.96817	2.98991	2.07419	0.0574146	0.0574146	0.0574146	0.0574146	2.67927	3.02291	1.126	1.01548	0.891908	0.210838	1.96642	1.04381	3.74748	3.54987	0.719137	0.114829	2.51566
30	111.081	111.081	111.082	294.167	292.899	295.057	4.9654	5.52991	5.95587	6.07226	7.83301	8.39236	9.37163	8.83667	8.11018	4.56617	6.25794	5.15284	11.1015	10.3427	9.75718	9.03263	10.1094	10.4862	10.4257	7.59517	1.60678	10.9116	4.46066	6.32579	5.67202	6.5436	6.48077	5.63227	6.06196	9.95008	8.57374	6.40287	8.10791	6.09388	10.8509	4.80028	10.5631	6.81349	5.64659	9.88622	10.3205	9.85471	8.36574
33	112.999	112.999	112.999	49.0066	45.4695	51.0829	5.28742	4.59602	4.62865	4.12761	5.04282	5.70426	2.63203	0.0560009	1.41299	4.07052	2.68243	0.0560009	4.01062	5.62036	0.0560009	0.0560009	3.32005	3.10484	2.51235	0.112002	0.0560009	3.49078	0.00616997	5.74255	3.45608	3.4562	3.87992	3.9049	2.97636	2.87874	2.70014	3.41758	0.569992	0.0123399	4.22176	0.00616997	3.83128	0.00616997	0.00616997	2.40369	0.545639	2.72117	2.56028
34	113.989	113.989	113.989	545.328	499.842	575.185	1.33992	2.26308	0.231449	2.07865	1.49354	1.63391	0.885345	2.71798	2.70227	1.33589	2.04707	2.09454	2.00587	2.0476	2.85753	1.63786	2.1736	2.65592	3.03175	2.28535	2.31761	2.43987	2.57139	1.98146	2.42836	1.99348	1.99283	2.22503	2.74411	1.42732	2.51922	2.35261	2.35165	1.94681	1.87803	3.40723	1.63055	1.8409	1.91778	0.321835	1.97475	1.1323	2.12476
37	114.989	114.989	114.989	27.4702	24.9916	28.6327	10.7064	10.3483	10.5335	10.9312	10.729	10.8032	10.3488	10.7226	10.6813	10.7211	10.5842	10.5822	10.6339	10.6798	9.41304	9.85643	10.6386	10.8371	10.6019	11.1115	8.19989	11.5474	10.2964	10.5259	10.6246	10.5861	9.68589	10.5425	10.734	10.8531	10.614	10.7317	11.0366	10.6922	10.8668	9.96546	10.7703	10.7694	10.2936	9.809	10.1787	10.0689	10.9568
39	115.04	115.04	115.04	154.108	142.98	165.008	1.64644	2.71651	2.77989	2.42234	4.72633	5.2281	0.284823	2.38713	1.33304	2.84821	1.40931	2.55945	1.91282	4.79401	1.20873	1.12762	2.41169	1.6623	2.01172	1.04142	0.142411	2.51595	1.66196	2.17546	3.11051	2.4775	0.95779	1.84534	2.42503	3.42922	1.00868	4.2712	4.26329	2.57373	1.37216	0.678045	3.5445	2.57755	1.23975	2.31114	1.41198	2.84276	0.888255
43	117.019	117.019	117.019	80.7534	74.265	88.418	1.29698	7.46913	7.74045	8.83873	8.43714	7.47226	0.811455	5.21538	8.59708	6.92534	2.98195	1.96222	6.42641	8.91947	7.4872	4.43343	5.87038	8.13765	5.97662	7.50876	4.88755	8.70449	1.18796	8.58532	3.87488	5.21805	3.05832	0.00904778	1.792	6.29582	7.79128	7.30924	4.57684	0.0180956	5.49767	0.671193	5.42126	5.81862	5.53161	6.59747	6.44229	5.4891	7.93476
44	117.056	117.056	117.056	198.858	182.769	208.132	1.5551	3.82023	3.78453	4.06518	4.23804	4.36265	0.0304479	0.015224	3.7958	0.455131	0.197662	2.69969	4.48526	3.72682	1.44099	0.488488	2.41015	0.015224	1.97552	1.12904	0.015224	3.15085	0.510121	3.41474	3.93837	3.67713	1.09388	3.8169	3.91899	4.72221	2.54212	3.96391	5.86072	4.36655	4.0235	2.40776	4.90688	1.87368	1.75836	3.42191	0.580139	1.93108	4.29416
45	117.056	117.056	117.056	162.03	156.966	172.299	0.633169	3.24666	3.52985	3.06926	3.85791	4.30501	0.0267468	0.683005	3.07283	1.83268	1.041	2.73707	4.07161	3.46795	0.016192	0.00809601	0.0922662	2.50576	0.136042	1.86426	0.00809601	3.42813	3.46324	3.96982	4.24687	4.21839	3.51567	1.10372	2.97504	3.52239	3.75853	4.03417	2.00354	2.83801	3.35382	0.245435	4.08158	3.77189	3.51946	3.17137	2.97763	0.490871	4.0049
50	118.966	118.966	118.966	27.4208	24.9916	28.561	11.2443	10.838	11.1963	11.4039	11.1672	11.2062	11.4767	11.4429	11.2702	11.4307	11.5928	11.2546	11.4007	11.2688	10.3756	10.5699	11.4694	11.3885	11.6838	10.9883	10.4109	12.2302	11.071	11.0354	10.9287	10.9604	11.4013	11.1001	11.2208	11.2267	11.1687	11.169	11.362	11.5364	11.0898	10.4031	11.3527	11.1695	11.6437	10.5281	11.5456	11.6188	11.0062
51	118.993	118.993	118.993	27.1734	25.9808	27.8234	13.2111	14.267	17.873	13.3211	16.2301	15.6914	13.8506	15.9857	14.8611	14.5365	15.8013	16.9014	16.5268	15.8319	18.7449	15.0937	15.5548	14.1489	16.2987	6.60553	19.5343	18.5734	11.9767	14.618	15.4883	15.613	17.7949	12.8634	16.4982	15.4765	13.1476	15.6572	6.27593	17.9323	15.9844	16.8138	12.8095	17.1038	16.0609	13.7999	15.6351	6.26119	16.608
52	119.035	119.035	119.035	48.4478	42.512	56.6675	9.09959	8.52814	9.9283	9.23362	9.31928	10.0358	6.8709	9.27129	8.85435	8.37277	6.47983	8.75567	9.27357	9.10737	6.79009	6.96636	7.84874	8.22424	3.69308	9.99555	5.34704	9.44051	9.1483	8.98408	9.99091	9.93451	7.95341	7.7148	8.09043	8.10206	8.97659	9.09202	7.0484	8.01107	8.61068	6.20976	8.17697	8.61398	8.46036	7.96429	8.60414	6.37321	8.92405
54	120.955	120.955	120.955	26.2975	24.3105	30.3945	9.05562	8.86313	9.19085	9.51185	9.25808	9.31922	8.74017	9.53931	9.17184	8.48163	9.65244	8.91448	9.40881	9.23113	8.58869	9.27279	9.23516	9.37516	9.60147	8.87778	7.1632	10.1344	9.82723	8.85051	8.99106	9.85064	8.95433	9.68137	9.12393	9.63134	9.4841	9.40422	9.76408	8.81751	9.89188	8.76981	9.74782	9.37438	9.53548	8.91931	9.56676	9.76151	9.06414
55	121.029	121.029	121.03	273.208	250.804	275.612	4.5647	5.2979	6.08457	5.54178	6.15653	6.14333	3.45819	4.54215	4.81626	4.4351	3.34928	5.23664	4.9658	5.2122	2.89787	5.22021	4.5067	4.68303	1.66789	3.84721	1.02512	5.21971	3.52614	3.28364	4.04244	4.39864	4.19182	3.53794	3.83983	4.31081	3.24821	4.38678	3.56046	2.55783	4.60201	2.62185	3.98858	3.94701	3.52139	2.56713	2.90897	1.59462	4.23133
56	121.029	121.029	121.029	222.291	194.353	228.866	4.42179	5.28793	5.61342	5.29566	5.93445	5.93789	3.27949	4.62809	5.29219	4.25019	3.07506	4.59065	6.06224	5.57973	3.64916	3.5931	4.02748	4.74912	2.21222	5.4018	2.5478	5.76525	4.72308	5.44309	5.59505	5.70077	4.53791	4.2495	4.8201	4.99644	5.28658	5.81334	4.21513	4.10326	5.56656	2.90465	5.36982	4.85929	4.84937	4.69456	4.15635	3.22945	5.26651
57	121.029	121.029	121.029	328.239	327.198	329.036	1.78152	2.168	2.70864	1.59109	2.59218	2.45573	0.240162	0.828527	1.44142	1.56067	0.480324	1.43728	2.66929	2.36906	0.240162	1.22324	1.03531	0.996987	0.240162	1.216	0.240162	2.98897	2.03756	1.9585	2.68696	2.14082	1.02547	1.52731	2.23177	1.62976	1.27763	1.39193	1.53848	0.854514	1.20849	0.352213	2.04123	2.15409	1.66878	1.60383	0.759808	0.704425	1.51103
58	121.044	121.044	121.044	78.7407	72.5094	86.5234	19.0917	20.2962	20.8619	20.7689	20.9273	21.0786	19.5133	19.8864	20.8137	20.274	20.5239	20.0927	20.9492	20.6101	19.7703	19.103	20.2421	20.0036	20.016	20.2964	19.4776	21.4842	20.4231	20.5986	20.8155	20.7254	20.7816	20.069	20.2008	20.7954	20.6207	20.7753	20.425	19.9825	20.6294	19.3295	20.6731	20.9061	20.6094	19.9044	20.5515	19.8501	20.9555
59	121.066	121.066	121.066	300.086	298.981	300.391	13.2417	14.725	14.963	15.2137	15.1779	14.9542	11.3275	13.7622	14.8855	12.7778	9.26084	14.152	14.0644	14.845	12.8638	11.3981	12.849	14.6957	9.46056	14.019	7.56167	14.636	13.5467	12.4233	12.6068	9.33793	12.2739	12.448	12.3513	14.0219	13.2908	13.3216	16.1918	13.9992	14.8553	10.7856	14.5313	13.5608	12.4113	12.4854	12.4166	13.5867	13.8421
64	123.045	123.045	123.045	305.875	304.215	306.4	12.93	11.2061	10.8602	8.88389	12.5971	10.1986	10.3129	11.4617	10.8552	10.7144	10.1811	8.69743	5.2206	11.5565	5.37688	6.27085	9.99632	7.97208	3.52117	11.3672	6.07134	14.7447	6.99907	7.57352	4.41533	3.27968	2.96714	3.73463	2.30179	10.818	5.45859	5.87591	10.817	8.58041	5.14493	5.21599	6.32369	6.35541	5.00648	7.51541	9.92665	9.32032	2.27063
65	124.007	124.007	124.007	32.167	24.7679	33.124	18.331	17.983	18.7639	18.1299	19.5787	19.332	17.0211	18.067	18.3048	16.5011	16.094	18.1635	18.4547	19.0637	16.8634	16.7341	17.4971	18.9533	16.0105	19.2164	15.7112	19.0664	18.6134	18.423	18.5293	18.6251	16.3195	16.6829	17.4796	17.6488	17.6686	17.5567	14.7336	12.6878	16.8809	13.1173	16.5264	17.1692	10.6316	16.6394	5.31582	14.3544	18.2724
69	124.991	124.991	124.992	34.4796	32.1807	54.0614	21.0645	20.125	20.8715	20.3369	20.6808	20.4776	19.1766	20.3505	20.6733	19.7854	17.0994	20.1697	20.113	20.5375	19.2464	17.9582	19.1857	20.5713	16.751	20.3516	16.0971	20.8992	22.3052	22.5029	22.8381	22.4935	21.0199	21.8933	21.8344	21.4814	22.1499	22.6015	18.6148	21.0643	21.2969	19.9598	20.8975	20.0456	19.0714	21.2052	20.8292	17.7846	22.3447
70	125.097	125.096	125.097	326.643	325.471	337.985	4.86581	4.36751	3.06069	4.44291	7.27967	8.83744	8.27574	8.13152	7.20215	1.75751	5.95275	4.96588	9.95329	9.49323	8.57254	8.21649	9.22419	9.42365	9.26948	7.18778	0.865333	10.1273	4.60815	5.50377	4.9614	4.39176	6.20765	4.95893	5.87	9.21481	6.74028	6.08489	8.49282	5.24984	9.69296	1.16773	9.69063	5.91029	4.85942	8.82756	9.67468	9.46208	7.42315
71	125.097	125.096	125.097	281.523	279.703	282.512	9.13719	4.87593	2.43797	12.3595	15.0289	11.9054	13.6718	17.4164	14.9824	2.43797	9.68962	2.43797	18.3235	17.8836	17.3241	17.9575	18.2681	19.1065	18.7463	16.293	9.55906	18.6506	2.53028	5.06056	9.95379	9.45939	9.55975	2.53028	10.6406	17.8008	9.97158	10.9678	8.07294	2.53028	17.9599	2.53028	17.8009	11.5786	12.0556	18.9611	17.4115	17.2792	14.7301
77	126.903	126.903	126.904	30.653	28.3771	31.5875	12.2735	14.2503	13.2052	12.2558	13.5675	13.1506	13.1536	13.6988	12.6141	14.2302	14.1262	12.8671	13.0271	14.9317	14.0502	13.8229	14.6897	13.4937	13.8393	12.7392	14.298	14.2171	10.6386	12.1594	12.7091	12.8688	15.4409	11.3901	12.9036	12.9763	11.6109	11.4939	15.1438	13.9789	12.1467	9.216	14.5494	4.608	15.4804	14.1496	13.1537	16.21	11.3675
82	127.04	127.04	127.04	220.546	219.482	223.709	4.20887	4.97174	4.92257	6.10747	5.67617	5.83854	0.0552175	4.48629	4.9843	4.14316	0.686479	3.21954	4.50277	5.56654	4.29309	3.3816	4.42469	5.00854	2.52264	6.18365	0.110435	5.78229	1.66437	2.48654	1.88144	2.04787	1.31169	1.41002	3.0174	2.48755	2.75563	2.07833	0.482431	3.17758	2.69174	2.53918	3.22809	3.55561	2.32132	3.67753	1.66913	0.964862	0.482431
83	127.051	127.051	127.051	257.886	256.183	260.301	15.3991	16.3535	16.2871	16.0048	17.1872	16.8363	12.3008	15.7648	16.4869	16.0639	12.4158	14.3841	15.1848	17.2037	14.3502	11.6347	14.006	16.5672	13.047	17.5365	12.0429	17.0109	15.9613	16.2154	13.0452	16.4199	15.4785	12.3792	13.5174	14.6076	16.5714	17.0416	12.5224	15.1175	15.3897	12.3102	15.3149	16.3354	14.8209	16.4623	15.3962	13.0465	16.2372
85	128.035	128.035	128.035	64.0508	32.9955	69.1188	6.81467	7.64037	7.88859	7.35286	8.21044	8.17169	5.47631	7.58097	8.02047	7.31082	5.85882	7.34102	7.85383	7.95169	6.16442	5.97723	6.43789	7.83585	4.7325	6.61657	4.60472	8.49555	7.7128	8.00505	7.57493	7.89366	7.00014	5.8047	6.46863	8.28745	8.08535	8.12003	6.1221	7.10173	7.15365	4.36849	6.96989	7.17604	7.25016	7.26762	7.40285	5.40219	7.98365
90	129.019	129.019	129.019	99.2523	88.878	121.423	0.558755	3.38635	3.01871	2.79345	3.97	4.1915	0.271111	1.76267	3.16628	2.04303	1.05964	2.72091	3.96317	3.27481	1.28935	1.41261	1.59171	1.91417	0.542223	0.906065	0.271111	3.16457	3.34396	4.14287	4.1865	3.96396	2.86094	0.697889	0.346919	0.66205	3.57429	4.0167	0.140364	1.76801	3.00411	0.0701818	3.77869	1.97913	3.40236	3.00102	2.30943	0.0701818	3.98757
91	129.019	129.019	129.019	139.784	129.117	171.576	1.49049	1.11176	2.32352	0.207547	0.207547	4.41709	0.207547	1.78783	3.42128	3.85719	0.651747	1.71464	2.5278	0.207547	0.207547	0.207547	0.415094	2.3482	0.207547	0.734729	0.207547	2.74302	0.419001	1.23164	0.917605	1.59087	1.34499	2.01852	0.154466	0.866079	0.308931	1.12938	0.154466	0.154466	2.41326	0.154466	2.42949	2.27753	1.22657	0.154466	0.941071	1.05551	0.437767
92	129.019	129.019	129.02	59.591	22.7796	76.1256	3.6757	3.94989	4.0447	3.84968	3.87579	4.24356	0.236843	3.27156	4.01413	2.54115	1.75575	2.16874	3.97333	4.10051	2.47101	1.96915	2.19733	4.05851	1.34132	2.83071	0.118422	4.31737	2.98882	3.42361	3.43225	3.25797	1.70312	2.05143	2.41437	3.0957	3.55331	4.0898	3.27612	2.97932	3.05731	0.224111	2.92569	0.224111	3.06374	3.36528	2.94328	0.448221	3.82264
93	129.038	129.038	129.039	63.5605	60.831	68.1172	14.0753	15.6189	15.8831	15.1286	16.8186	16.793	9.42152	4.71076	15.8318	13.5779	10.6087	13.7772	12.0276	15.8818	9.75961	4.71076	11.8025	15.2831	12.1234	13.9525	4.71076	14.5717	12.8938	16.2171	15.1392	13.0005	8.88799	9.8652	13.9599	16.2013	16.0417	16.1751	9.00806	9.21299	15.0038	11.7475	13.2172	14.2132	7.52514	15.6699	14.0759	3.87551	15.8981
94	129.056	129.055	129.056	250.92	204.769	254.212	1.16999	1.07254	1.04347	1.76568	1.40127	0.719017	0.224569	0.65416	0.994823	0.922784	0.0584537	1.00242	0.278178	1.2689	0.000877532	0.000877532	0.121498	0.257637	0.00175506	0.0725095	0.000877532	0.000877532	1.35895	1.0478	0.998007	0.86338	0.882529	0.799118	0.759227	2.29245	0.492696	1.91481	2.98043	1.7187	0.291926	0.01289	1.95912	0.918959	1.29854	0.936561	0.01289	0.569223	1.23495
100	129.936	129.936	129.936	516.76	490.014	541.266	0.24966	0.880219	2.10334	1.74049	2.22562	2.96861	2.30303	0.947721	2.05922	0.00662738	1.34751	1.8599	2.06261	0.00662738	1.66619	0.946139	2.40824	1.36085	1.54158	2.0498	0.0132548	1.23947	2.09568	1.68156	2.23687	2.16098	0.485462	0.834082	2.25699	1.79704	1.52733	2.24865	1.1589	1.60545	2.52941	0.242731	2.00093	1.18451	2.5141	1.12276	1.91392	2.30694	2.69331
104	130.966	130.965	130.967	26.9351	2.90145	37.4518	16.3276	15.8629	16.1766	16.0027	16.125	16.1709	16.4713	16.2979	16.3022	16.5078	16.6008	16.1776	16.5003	16.1871	15.4058	15.5013	16.4936	16.3631	16.5171	15.6243	15.4302	17.3766	16.0523	16.0262	15.9599	15.927	16.6291	16.1137	16.3554	16.0917	16.068	16.2721	16.5056	16.3711	16.0551	15.3546	16.3989	16.2711	16.5762	15.4529	16.5811	16.6908	15.9916
105	130.984	130.984	130.984	27.4389	24.9916	28.561	8.63543	8.2573	8.52039	8.83795	8.60958	8.68055	8.55215	8.75947	8.69445	8.59267	8.5502	8.54554	8.6202	8.5434	7.24432	7.766	8.6257	8.66451	8.55321	9.0653	6.42449	9.46581	8.45221	8.53643	8.61839	8.61047	7.85135	8.60052	8.67544	8.82104	8.48025	8.71937	9.04704	8.53201	8.71226	7.67971	8.75349	8.60162	8.2201	7.60772	8.28268	8.0317	8.64313
107	131.035	131.035	131.035	175.03	159.718	184.735	3.56836	4.42633	4.80035	5.50988	5.31544	5.21238	2.60964	4.33808	4.74054	3.67663	1.38678	3.95746	4.42974	4.8027	2.9861	3.01192	3.61508	4.18037	1.52388	4.78928	1.40941	5.48315	3.35028	3.76208	4.22798	4.11088	3.25188	3.49109	3.64412	4.02408	3.69449	4.39718	4.7225	3.59139	4.32841	2.09877	4.73311	4.12044	3.57525	3.06574	3.0432	3.37899	4.3397
108	131.035	131.035	131.035	151.254	144.522	158.117	2.39662	3.58533	3.74221	4.35932	4.59423	4.33943	0.656672	3.44851	3.89776	2.54606	1.31334	2.7348	4.01964	3.92307	2.52678	2.16974	3.07717	3.36163	1.68493	3.85392	0.656672	4.19241	2.34665	2.4921	3.10514	2.97019	2.47033	2.49722	2.68389	3.36204	2.85921	3.49318	0.501803	2.47153	4.17529	1.00361	4.13656	3.77524	2.64393	2.39437	2.91434	1.64638	3.69165
109	131.071	131.071	131.071	275.425	273.979	276.285	0.369766	2.45914	1.57774	2.93499	3.56999	2.77283	0.0399096	0.627444	1.34121	1.33851	1.16954	2.30906	2.86814	2.67141	0.402258	1.3798	1.8762	0.199687	0.0199548	2.11099	0.0199548	1.88547	0.894335	1.7376	2.03522	1.76826	1.81003	3.01608	2.80955	3.34182	0.873606	2.90569	5.00967	4.15258	3.1593	0.906955	4.28669	2.22422	3.40907	0.436803	1.28453	3.01919	3.13301
113	131.984	131.984	131.984	27.458	24.9916	28.5632	13.8756	13.4613	13.4925	13.9652	13.7072	13.8932	13.6191	13.9533	13.8573	13.7174	13.7886	13.8182	13.682	13.6748	12.3859	13.0563	13.82	13.7676	13.7927	14.2805	11.4621	14.5091	13.5993	13.6629	13.6836	13.6493	12.824	13.725	13.8615	13.9594	13.6024	13.7645	14.1828	13.8015	13.8266	12.9798	13.8403	13.7998	13.3265	12.8576	13.4354	13.1948	13.7341
114	132.03	132.03	132.03	37.7421	24.7679	39.5981	18.7009	18.0177	19.093	18.176	18.0366	20.2968	14.7654	18.5052	18.9165	18.1908	16.6929	18.2788	17.6301	19.5196	7.11758	16.7331	15.9222	18.8923	15.9214	19.3194	14.2352	19.1104	19.4708	19.5582	19.3094	19.6235	18.2736	18.3372	18.1744	17.8349	18.8801	19.4821	16.4056	18.1405	18.3292	4.08087	18.0958	18.5745	19.1788	17.7554	14.7818	8.16174	18.784
120	132.9	132.9	132.9	34.3162	31.3853	35.6145	6.47341	7.34162	9.44568	5.20993	8.02041	6.1204	6.49832	7.09241	7.29565	6.83445	6.56283	1.19452	8.52876	6.95286	6.54126	2.38904	5.64661	6.75711	6.59118	6.73786	5.78553	9.15243	7.06885	6.44044	9.07068	8.74316	6.60754	6.25896	6.57478	6.97787	6.93916	8.50532	6.64672	6.85326	8.30394	6.42674	6.63098	1.99818	1.99818	6.1024	7.80514	6.57926	10.3625
121	132.946	132.946	132.946	32.4138	29.7789	33.8818	6.86769	6.95013	7.20137	7.71249	7.46545	7.91517	6.31159	7.52874	7.63464	7.07951	6.00057	6.91485	7.32142	7.08465	5.87066	6.28361	7.07553	7.40258	5.56857	4.73745	6.04173	7.76855	7.5535	7.89724	7.95261	7.86013	6.16662	8.0633	7.61708	7.63374	7.79648	8.15083	8.78495	7.4774	8.2339	6.28836	8.20783	6.68453	6.60888	6.65427	7.25954	5.94522	8.59652
122	132.981	132.981	132.981	27.4346	24.9916	28.5632	12.8641	12.3967	12.5792	12.9443	12.8006	12.8227	12.741	12.9579	12.7755	12.7756	12.7327	12.8017	12.697	12.7935	11.4461	11.9459	12.798	12.8589	12.7323	13.2291	10.2026	13.5473	12.6241	12.6312	12.7186	12.7385	11.9955	12.7241	12.984	13.0047	12.5262	12.7536	13.1627	12.6522	12.737	11.8974	12.8825	12.6643	12.4403	11.777	12.3798	12.1334	12.7162
124	133.014	133.014	133.014	45.4581	42.512	47.8834	10.712	12.3816	15.4137	13.495	14.3116	13.6624	8.69627	2.80399	12.3718	13.3309	8.26714	2.80399	11.6582	13.8178	13.7604	11.2492	11.1738	13.2767	11.53	14.4148	5.60797	16.0867	1.58488	12.8959	12.6356	10.2222	4.8472	4.84189	11.1646	11.2574	12.969	13.6207	4.88045	3.99709	12.1034	1.58488	11.5675	1.58488	11.9786	11.863	8.62599	3.16976	13.0891
125	133.041	133.041	133.041	287.588	286.781	288.144	6.34043	8.21965	8.05722	6.77354	7.96027	7.92788	4.46573	6.81948	7.83181	6.20783	5.83319	5.88454	7.54446	6.71175	5.35362	0.14576	5.99782	7.24578	3.51612	0.291519	4.45084	6.2679	7.17759	8.30533	6.998	6.85116	6.83297	3.84901	3.29636	4.82634	6.97633	6.85695	1.1887	0.522732	6.02499	3.35641	1.04546	6.93799	5.10982	6.39884	6.32537	0.522732	7.57486
126	133.05	133.05	133.051	102.982	92.4005	110.754	1.17253	4.48908	4.21769	4.03663	4.56635	4.6654	0.102267	0.756405	4.29268	0.373308	1.85514	3.22432	4.68403	4.33868	0.102267	0.102267	0.602465	1.79653	0.204534	3.1498	0.102267	1.53663	4.71928	4.41844	4.53497	4.56472	3.07824	1.16752	1.06509	3.46858	4.61574	4.73322	0.149482	3.67337	4.05398	0.298964	4.33319	1.70238	3.82766	4.11609	3.64394	0.585051	4.44228
127	133.051	133.05	133.051	61.1408	46.7234	71.5861	5.68526	6.17191	7.48799	7.75811	6.82677	7.00847	5.09428	6.57548	6.32964	4.26958	4.92673	6.66071	6.15771	6.78598	4.1974	5.81605	5.42744	7.44317	3.57081	6.831	3.45337	7.581	4.62899	4.72752	5.99172	5.31865	4.08093	0.602611	5.18726	5.67238	2.6284	6.71041	4.09284	6.26782	5.35943	0.602611	5.28083	3.23078	5.64442	5.48512	3.92342	1.20522	4.88317
128	134.061	134.061	134.061	256.134	253.869	258.159	15.2807	16.9942	16.667	16.2002	17.3649	17.1085	14.3461	16.2003	16.9885	16.015	14.8848	16.043	17.3243	17.3249	15.8178	10.2715	15.0375	16.2861	12.5521	17.452	13.6138	17.468	15.8825	17.0579	15.4061	16.3631	15.7634	11.5526	14.7464	15.6234	16.5981	17.2182	14.1711	14.708	16.5695	11.9639	15.134	17.0835	16.0231	16.3095	15.8699	10.154	16.8294
129	134.865	134.865	134.865	576.287	553.513	599.529	4.75534	4.32158	0.90288	4.95133	4.8925	3.83489	5.40979	0.90288	5.74856	5.03737	1.80576	4.9539	4.90413	4.59029	3.76267	0.90288	5.66865	5.07865	3.99958	4.65005	3.78395	5.78846	4.19194	5.16954	5.77254	4.76188	1.23648	4.932	5.49621	4.12331	5.10903	4.91973	5.13364	3.82396	4.27316	3.48333	2.47297	5.34768	5.42819	4.57837	4.64868	5.13485	5.56882
133	134.895	134.894	134.895	35.0106	31.3853	62.1668	4.44219	4.59815	4.76768	3.59743	4.69275	4.70453	4.44481	4.81028	5.23035	5.0191	4.62183	4.57759	5.08642	4.90063	4.12622	2.68956	4.64613	4.66984	4.45843	4.62517	3.57311	5.80654	4.62229	4.86669	5.02515	4.80166	4.48035	4.34189	4.41614	4.35153	4.80685	5.54353	4.761	4.88344	4.51764	4.09076	4.86215	4.83413	4.69331	4.15444	4.61866	4.56425	5.30272
135	134.895	134.894	134.895	272.808	240.446	297.666	1.54795	1.14283	0.946391	1.7071	0.877344	0.95696	0.916787	1.52421	2.05924	1.91754	0.853227	1.49012	2.00794	0.65844	1.23016	0.639714	1.35074	0.756545	0.609069	1.18212	0.351516	1.28377	1.4221	0.989639	1.23344	0.770014	1.32748	1.46913	1.28869	1.0065	1.45712	1.46654	1.86899	0.845316	0.982119	0.857704	1.12308	1.41649	2.27895	0.591839	1.47144	1.69674	1.91509
138	134.895	134.895	134.895	211.285	191.709	226.78	0.978814	1.868	1.65394	2.51841	1.09189	1.70576	1.12563	1.59393	1.87238	1.63037	1.65662	1.68833	1.75129	1.72732	1.33561	1.05468	1.44136	1.72453	1.18131	1.8364	0.989525	1.21576	1.31475	1.22637	1.49133	1.51229	1.41191	1.06586	1.17165	1.41393	1.61239	2.16721	1.59434	1.37259	1.83154	1.52652	1.75222	1.2048	1.72379	1.94376	1.61309	1.13798	1.51262
139	134.895	134.895	134.895	168.346	152.864	170.73	1.44221	1.49828	0.935865	1.27966	0.866573	1.01154	0.60127	1.06038	1.25291	1.47787	0.86571	1.22945	1.40181	1.6279	1.2123	1.37806	1.07066	1.31579	0.648199	0.972321	1.05939	0.85924	0.960616	0.951509	1.1637	1.05509	0.825925	1.27699	0.946399	0.938966	1.02441	1.4913	1.12552	0.789346	0.820435	1.20789	1.37442	0.990503	1.2611	0.811468	1.1287	1.14598	1.56115
142	134.943	134.943	134.943	32.3645	29.7789	33.4525	9.62791	9.58757	9.78881	10.6009	10.2072	10.7269	8.8838	10.1464	10.2437	9.52314	7.47527	9.69297	9.88949	9.99002	8.43092	9.05499	9.67533	10.1863	8.56209	7.11899	8.57569	10.2316	10.2051	10.5338	10.619	10.6032	8.25792	10.98	10.4594	10.2927	10.4732	10.9006	11.6318	10.437	11.0888	8.97357	11.0038	9.45379	9.01267	9.37664	9.96284	7.08141	11.3218
143	134.988	134.987	134.988	27.1805	22.7796	29.2787	3.63788	4.71549	7.46813	4.35946	7.00183	5.63406	4.07273	5.19415	5.59527	4.77514	5.65176	6.61283	5.73238	6.26157	7.73959	4.2538	5.68541	4.59504	5.65193	0.459803	8.73027	8.47384	3.75754	5.14899	5.56689	5.9522	7.92489	4.6092	6.06596	5.64106	4.44026	5.81447	3.98826	7.93418	6.29457	6.75267	4.8734	5.84392	5.45077	4.14479	5.48414	4.7778	6.04278
144	135.03	135.029	135.03	35.5769	33.0799	36.8943	22.8434	22.3433	22.4911	22.3919	22.9658	22.3387	21.1227	21.6171	21.821	20.1795	20.2062	22.1437	22.4336	22.8348	20.6077	19.5835	21.1826	22.196	19.7409	22.9859	18.2874	22.5095	22.4038	22.6442	23.0638	22.6217	21.1994	20.4504	22.1455	21.9987	21.9953	22.434	18.9911	21.6535	21.8195	19.3481	21.2585	21.7065	20.9166	21.7426	21.0208	19.4033	22.2011
149	135.895	135.894	135.895	33.9215	31.3853	57.9752	6.61044	6.85521	7.0763	4.62726	6.8195	6.72239	6.50388	7.12518	7.39477	7.08524	6.72461	6.80577	7.35445	7.04632	6.21068	4.19282	6.81557	6.86853	6.6098	6.84891	5.69281	7.99738	6.79965	7.23108	7.16399	7.10154	6.58081	6.39169	6.83061	6.62772	7.00011	7.86586	6.76813	7.03928	6.68599	6.18298	6.92328	6.95815	6.90412	6.31224	6.89661	6.6148	7.39062
154	136.892	136.891	136.892	34.1741	31.577	59.7479	5.85697	6.16226	6.31128	4.42091	6.04035	6.082	5.94745	6.49007	6.71134	6.38884	5.98491	5.97685	6.60403	6.28984	5.54037	3.74315	6.02829	6.24036	5.93537	6.16741	5.02642	7.25967	6.11178	6.31956	6.51731	6.33524	5.88616	5.62392	5.98352	5.87819	6.27018	7.1317	6.1434	6.38101	5.92952	5.49483	6.2302	6.35085	6.05996	5.52927	6.14296	5.95712	6.75219
157	136.892	136.892	136.892	273.046	241.572	275.008	1.12	1.67738	1.65961	2.28353	1.40714	2.15608	1.02737	1.73425	1.80371	1.62254	1.32726	1.25305	1.54314	1.15799	1.73703	1.9804	1.3805	1.52514	0.933964	1.30187	1.5702	1.40142	0.955461	1.2172	0.896206	1.19771	1.52241	0.991363	1.06558	1.0901	1.23516	1.68651	1.96673	1.30379	1.39494	1.81094	1.7906	1.45505	1.74604	1.84914	1.48606	1.45924	1.56577
161	136.932	136.932	136.932	26.9075	24.987	30.3945	5.71757	5.48244	5.24798	5.93941	5.62274	5.84703	6.20554	5.69675	5.65183	5.93601	6.2096	5.65528	5.8728	6.04687	5.10448	5.26401	6.19588	6.06787	6.0117	5.71463	5.76335	7.12129	5.74301	5.33973	5.24121	5.02935	6.64797	5.78076	5.5996	5.64508	5.72554	5.47285	6.12353	5.77199	5.44103	4.77444	6.05208	5.76204	6.79377	5.20096	6.21534	7.10387	5.10862
162	136.983	136.983	136.984	28.0954	26.4482	29.8381	11.7806	11.0952	13.0938	11.1071	12.9706	11.2809	11.0316	10.7859	11.1234	9.71596	11.1757	12.7602	11.0887	12.5809	12.7328	10.875	11.6421	10.8114	11.29	6.19956	12.055	13.6974	10.5975	10.7039	11.4318	10.8367	12.3107	11.0876	11.6766	11.7401	10.7086	11.3303	10.6858	12.7938	12.341	12.6316	10.4293	12.0003	10.1738	11.4835	11.1678	10.7216	10.5143
164	137.024	137.024	137.025	337.021	335.703	338.512	5.51602	6.51946	6.38799	6.29744	7.15853	6.80557	3.67691	5.06914	5.44446	5.58112	3.37862	6.01928	4.99859	5.28705	4.11238	4.24823	5.27235	5.807	2.91623	5.44136	2.24881	6.68017	5.81289	6.17165	5.9188	6.17437	5.83427	5.32971	6.21456	6.37886	5.79549	5.68331	5.58317	5.1971	4.85903	4.21986	5.22167	4.6987	5.27246	4.20458	5.21678	4.28263	5.78642
165	137.024	137.024	137.024	264.309	262.196	265.917	2.10921	2.55049	3.33901	3.22783	3.11445	3.56734	1.50176	2.02667	2.57157	1.57029	0.622475	2.0848	3.28943	2.69056	0.627497	1.92063	2.03208	2.27957	0.0741594	1.92314	0.0370797	3.56635	1.93594	2.31019	3.29512	3.31582	2.14992	2.54915	2.7913	3.105	2.43788	3.19929	2.90807	1.96382	2.97292	0.830073	3.66894	2.58583	2.57945	1.71454	1.06475	1.38205	2.55066
166	137.024	137.024	137.024	231.806	225.102	241.126	1.60476	2.04344	2.95317	3.08643	3.16651	3.64713	0.622731	2.49645	2.44945	2.1133	0.345726	2.45807	2.17	2.65697	1.052	0.956028	2.07513	2.52056	0.172863	1.6254	0.172863	3.38768	1.71743	1.67715	1.77021	2.0576	0.215598	0.692348	1.94785	1.9031	1.33148	2.7725	1.5517	0.107799	1.77032	0.681731	1.70972	1.75982	1.49387	0.922092	1.76467	0.403886	2.52018
167	137.036	137.035	137.036	67.8989	47.6279	83.7781	5.43177	5.72166	6.20606	4.39075	6.37468	6.25082	0.699623	5.72562	5.22546	5.51079	1.20878	5.83055	5.10835	5.14053	1.33071	3.79384	2.5375	5.1913	1.26512	1.96555	0.526477	3.07921	8.12747	8.35811	8.47691	8.1129	7.64934	6.6434	7.32442	7.11115	8.1622	7.65926	5.98586	7.46092	6.58583	5.53106	5.81953	5.37552	6.3201	5.80221	5.34107	1.26316	4.87533
168	137.036	137.035	137.036	158.24	151.964	160.763	0.202584	0.486324	1.34245	0.202584	4.03815	0.202584	0.202584	2.27258	2.53411	2.59699	0.943119	1.31951	1.91895	0.202584	0.202584	0.202584	0.405168	0.979728	0.202584	2.44995	0.202584	1.43704	4.13375	2.27544	0.29781	0.938929	3.73956	2.31204	0.148905	0.73974	2.10403	0.148905	0.148905	0.148905	1.36072	0.148905	2.94708	3.19025	2.89718	0.148905	2.56018	0.312117	3.06883
169	137.892	137.891	137.892	34.4149	31.6793	63.0935	17.547	18.5812	19.3679	15.4382	17.3646	16.5546	17.5827	18.3742	18.3355	18.1191	17.1782	6.64985	16.9091	17.9797	17.7579	13.2997	16.2858	18.0756	17.4928	18.1366	16.5491	21.2878	18.2617	17.2324	18.7966	18.2844	18.6351	17.3673	17.3467	17.6896	18.0386	19.4134	17.5711	18.1843	19.1438	17.4322	17.3401	13.5217	14.9945	17.3282	6.76085	17.5423	19.2204
171	138.019	138.019	138.02	60.4235	56.9619	63.7335	5.32683	6.35489	6.67565	7.10638	7.21099	7.29757	2.22368	6.73947	6.5398	5.87094	2.53898	6.40798	6.44952	6.59059	4.95749	5.53866	5.26151	6.39444	2.94487	5.53699	0.787739	6.98832	2.0845	5.04557	5.73679	5.82546	2.92958	2.37009	3.84175	4.80149	1.64037	5.28321	1.9536	5.03717	5.37829	0.678488	4.47155	0.678488	0.678488	4.62597	1.35698	0.678488	6.11395
172	138.028	138.027	138.028	337.036	335.686	338.512	8.51425	9.61031	9.52188	9.49087	10.4248	10.175	6.64779	8.06553	8.37354	8.55912	5.86821	8.94317	7.29554	8.22282	6.91326	7.28102	8.18711	8.65304	4.50215	8.41322	3.78325	9.62242	8.6982	9.17331	9.00722	9.20768	8.90872	8.16821	9.20078	9.43788	8.80012	8.69829	8.48773	8.09935	8.0564	6.35989	8.23395	6.432	8.11041	7.10441	7.67319	6.66685	8.67527
173	138.056	138.055	138.056	145.953	92.02	178.738	4.78642	6.58	5.70174	4.92017	6.01507	6.50252	2.33681	5.25901	9.2494	0.758288	2.44988	4.89351	2.54141	5.70671	1.20723	0.151696	2.75737	5.34537	0.303391	5.51674	0.151696	5.51607	8.3561	5.36258	4.88459	6.51862	2.80311	0.576331	4.72596	4.93229	3.53313	1.37912	3.25639	0.70609	1.13491	1.73556	7.52901	6.4234	3.7347	0.0486718	3.84246	0.366151	3.81253
174	138.056	138.056	138.056	238.322	235.969	240.611	2.77721	3.76544	4.51896	4.3539	4.77903	5.05395	2.3644	3.39999	3.66033	3.6365	0.328762	3.67058	4.0998	3.60642	1.12377	0.0140967	3.68745	3.3711	0.0140967	2.11999	0.0281934	3.53063	1.94869	2.79888	3.3973	3.27623	2.89778	2.84057	1.8197	3.4238	2.74826	3.79174	3.71784	1.19801	3.56982	1.6159	3.29936	2.73537	1.75489	1.88478	2.34165	0.83891	4.23372
178	138.921	138.921	138.921	30.8738	23.1217	31.6168	16.8304	16.4226	16.8764	17.5095	16.6791	15.3294	13.9936	17.5206	15.5014	17.4199	17.6176	18.255	17.5388	17.1774	14.9657	6.9968	18.2346	16.9471	18.6765	17.1389	15.2063	17.7313	14.5147	15.3202	16.3803	16.605	17.4484	7.2147	17.7304	16.5784	14.4294	15.0455	18.9529	18.4341	16.5713	15.6787	17.8951	16.8549	19.0882	15.3931	16.526	18.6438	16.3569
179	138.971	138.97	138.971	34.9801	32.5774	36.3567	18.9893	18.4775	19.2223	18.6614	18.869	18.6367	6.56619	18.4997	18.5756	17.2685	14.0989	18.3797	18.4621	18.6682	17.1845	16.6336	17.8913	18.6041	15.7483	18.758	13.1324	19.6287	18.9386	18.8878	19.7468	19.5838	16.4301	17.9106	19.7698	18.782	18.6997	18.9235	16.9646	18.3261	18.7415	17.2265	18.107	17.8974	11.0716	18.0216	17.7665	13.133	19.5619
180	139.007	139.007	139.007	41.9653	35.6146	44.7918	17.5127	17.3822	18.4365	18.6791	18.3645	18.5043	14.8986	3.85442	18.3614	18.3495	12.1993	20.0686	7.83276	18.4383	3.85442	3.85442	7.70884	15.9851	13.42	17.6846	3.85442	16.3917	20.6944	18.8779	20.9378	17.5337	20.9508	21.4036	22.3205	14.6361	19.935	4.58787	18.6965	19.9504	17.933	19.0069	19.5682	4.58787	19.228	16.988	19.5956	9.17574	18.9433
184	140.913	140.913	140.913	37.387	35.8689	39.3896	18.1031	17.0009	15.7396	15.0481	14.9001	13.6804	10.893	10.8026	13.4006	14.5357	6.45202	13.0976	11.3928	15.526	3.22601	9.399	14.8383	13.3958	14.8385	12.8708	12.2247	19.3319	2.95935	8.66828	14.1246	14.7972	18.302	2.95935	14.8927	15.5619	6.5243	2.95935	14.3475	13.5895	14.9672	2.95935	13.1493	2.95935	2.95935	16.9734	14.6752	5.9187	12.5717
185	140.918	140.917	140.918	30.9098	22.7796	33.2515	15.0473	14.1652	14.039	14.4898	13.7344	13.3015	12.944	14.8576	12.9739	15.8103	14.7531	13.2707	14.2924	15.4199	12.0356	13.533	15.7092	13.9752	15.3506	14.1452	12.7011	16.278	11.5333	13.3878	14.0865	13.4906	14.9724	11.7851	13.8125	14.4549	12.6211	13.5747	16.0005	15.6278	13.4591	13.0267	15.6492	14.555	13.3796	12.3969	12.4575	17.2497	14.207
186	140.986	140.986	140.986	36.6597	25.7264	38.5192	16.7338	15.715	16.5953	16.3339	16.4988	16.7202	15.1705	15.8651	15.6801	14.8857	12.8001	15.627	15.5476	16.2154	5.77207	14.6345	15.574	16.2637	13.2983	16.1958	11.5441	16.9024	19.5307	19.0965	19.6639	19.2962	18.4894	18.3518	18.4742	17.6805	18.9469	18.9099	17.9896	17.9715	18.7836	16.6339	17.3865	17.7763	17.6919	17.6807	17.8173	16.1395	19.0025
187	142.051	142.051	142.051	130.845	107.707	139.787	2.7287	6.01451	7.7333	2.54688	4.21647	2.43027	0.792364	0.884157	1.96217	0.600169	2.32662	3.4512	10.4572	3.17751	1.64738	2.46814	1.48936	2.43569	0.122643	2.17195	0.245285	4.51618	2.23056	8.25466	7.96926	6.00951	6.30003	0.760933	3.48346	3.11827	3.50198	9.12417	1.798	0.171473	7.67137	0.321476	6.98726	0.0857364	2.44222	1.29703	4.9959	1.29904	7.04005
188	142.91	142.91	142.91	37.3267	36.0539	39.8561	17.5201	16.2873	14.2976	13.8746	14.6268	13.6929	12.0704	2.76293	12.7592	12.653	11.955	2.76293	5.52586	12.7325	2.76293	11.3612	7.04064	12.5244	12.7814	13.1295	2.76293	18.1044	9.57849	16.35	12.3298	12.7808	17.6079	2.8179	13.9499	13.7104	6.80995	10.4324	13.9348	11.9494	12.3123	12.6478	5.6358	2.8179	2.8179	16.495	12.2603	14.2692	11.6107
193	144.045	144.045	144.045	324.818	323.204	325.736	6.95738	7.4576	7.41262	7.55224	8.0602	7.91965	6.63433	6.1157	7.1741	6.74516	5.29152	7.06964	7.41203	7.99545	5.54685	2.14752	6.71657	7.36675	2.7088	3.78326	4.97265	7.73845	6.08733	6.58447	6.37134	6.02137	5.90121	4.0149	5.04144	5.77657	6.57532	7.02782	5.21882	3.59167	6.21385	3.85146	5.98436	6.49728	5.88697	6.46842	6.15361	2.68788	7.20893
194	144.045	144.045	144.046	230.724	222.51	233.967	4.98212	7.04785	7.16994	6.5754	7.61397	7.74981	2.69439	6.55382	7.24813	5.27683	4.71365	6.02523	7.44171	7.29273	4.38585	4.06499	5.23746	6.33991	3.33537	7.14614	3.42898	7.27558	6.71434	7.15622	7.25427	7.46852	5.98405	6.0975	5.84217	6.91719	7.0899	7.55884	6.78803	5.77706	6.89325	5.20058	7.48615	6.89877	6.86401	6.64153	6.06458	4.25908	7.32392
195	144.067	144.066	144.067	141.615	87.9289	166.83	5.90156	4.98954	4.05633	3.66762	5.56177	7.70478	4.38034	5.73496	6.62695	6.18033	5.04392	5.38313	5.49865	5.31319	3.34419	4.59822	5.50394	5.60645	3.69338	4.01274	1.6721	7.1644	7.07794	6.72258	6.50975	6.50781	6.56683	6.08173	5.54455	3.70897	6.12067	4.5326	5.76196	5.59927	4.18876	4.04584	7.10296	5.93453	6.47564	3.33179	4.31558	5.11183	6.04658
197	144.87	144.869	144.87	32.0894	29.5043	35.163	17.7312	14.1448	13.9372	15.4753	13.2448	13.1042	12.5381	14.4601	13.2415	19.4841	14.6792	14.9268	14.1913	18.0503	12.2372	15.1515	17.5791	14.9065	16.4957	14.4389	15.4224	17.1584	10.6053	14.3992	13.5583	13.0336	14.5819	5.30263	15.0172	14.2258	13.4874	15.1425	15.8029	16.6094	14.615	14.0867	16.4556	12.6971	16.3695	13.9525	14.7787	20.8638	14.599
198	144.909	144.909	144.909	35.3745	33.2461	36.3567	11.5669	8.02597	18.1378	15.7065	17.1196	19.0916	4.01299	12.5291	17.7234	17.6763	4.01299	4.01299	18.5282	16.3098	17.0328	18.4934	9.73641	17.4204	19.0906	13.7821	16.6699	21.7744	4.80107	16.4497	11.0676	18.2911	16.7491	17.7546	19.3962	19.0772	17.8597	11.2455	20.4178	18.1358	19.3697	11.8198	16.1167	4.80107	11.4344	16.9492	18.9847	9.60213	18.2456
205	144.962	144.962	144.962	403.971	402.896	404.623	12.2751	11.5461	11.5974	11.1129	11.3263	11.339	9.75017	9.41213	9.54216	11.3543	9.53758	8.97292	9.10732	10.6501	10.4303	8.81784	10.8938	9.79058	9.65487	9.63783	7.74607	10.2092	11.9636	11.5325	10.7093	10.5464	10.4019	9.3141	9.04197	8.98935	8.72592	8.52733	9.01501	8.55325	12.9758	9.76648	9.94854	12.3489	8.87603	3.7478	8.52705	6.64091	7.22598
206	145.014	145.014	145.014	49.3656	45.6781	56.1817	18.1671	19.596	20.0727	19.281	20.094	20.1656	13.0652	18.5172	19.8166	18.4924	16.4024	18.6758	19.9851	19.452	4.16066	4.16066	16.1838	18.2818	15.9823	11.3661	9.27829	8.32132	19.4071	19.3931	19.047	19.4555	18.9361	13.5385	17.5631	18.7967	19.5024	19.773	17.2842	16.4539	18.9586	9.69396	19.6397	19.1119	18.6209	18.2594	15.8767	13.0605	19.4419
207	145.051	145.05	145.051	204.822	202.809	212.437	0.132136	1.65434	1.75694	1.90533	2.11506	2.40701	0.654519	1.8854	2.25726	1.72134	1.35705	0.264273	2.72616	2.65979	1.14806	0.564202	1.79393	2.06338	0.691723	2.04354	0.132136	3.09895	2.08682	2.02915	1.90703	2.19837	1.98946	1.02814	1.35156	2.58324	2.06732	2.1646	2.58036	1.55081	2.58116	0.0703412	3.01677	3.38505	1.80572	2.26804	2.7201	1.90286	2.28488
208	145.062	145.062	145.062	257.889	255.14	260.301	18.3693	19.9188	19.6693	19.2368	20.3728	19.9477	16.0638	18.9873	20.0183	18.6509	17.6621	18.8378	19.8999	20.2197	18.6166	12.7474	17.9436	19.2773	14.6731	20.4065	15.0886	19.9863	19.3065	20.1113	19.4788	19.8339	18.8379	12.325	17.7859	18.6412	19.9296	20.4008	16.5383	18.4288	19.2002	15.1962	18.6624	19.372	18.8625	19.5601	18.6721	8.01771	19.6014
212	146.046	146.046	146.046	34.3189	31.6793	52.024	15.3009	15.6666	15.7983	15.7538	16.5612	16.2438	13.8257	15.2525	15.9114	15.0522	11.7608	15.1871	15.3181	16.1054	14.0436	13.6359	14.9003	15.9991	12.0553	15.8144	8.66104	15.9871	14.474	14.7386	13.3663	14.4447	13.7852	13.2038	13.7369	15.6938	14.6216	15.0805	15.495	14.1127	14.8351	6.6019	15.1822	14.6118	13.7913	13.9651	13.8473	14.4865	15.2862
214	146.867	146.866	146.867	32.3081	29.5043	35.163	19.2475	16.5668	16.287	17.9341	15.4764	14.2979	16.5132	15.2487	8.79665	20.5583	18.0827	4.39833	17.3639	19.0987	10.1806	16.9104	18.8297	18.0074	20.3845	16.9335	17.2921	18.6681	7.44294	15.9087	15.4783	15.0675	17.1569	7.44294	16.8574	16.5693	14.8859	17.7879	19.434	19.8174	16.9547	15.7681	17.9806	7.44294	17.7582	16.5406	17.2736	22.2873	17.12
217	146.959	146.959	146.959	403.97	402.908	404.792	19.5035	18.6736	18.7304	18.2964	18.4314	18.4276	16.7943	16.5585	16.5766	18.5703	16.5613	15.4804	15.6489	17.8069	17.7094	15.9877	17.9732	16.8687	16.697	16.6198	15.1595	17.028	19.1554	18.6235	17.7775	17.5266	17.4941	16.3372	15.2482	16.2724	16.0698	15.735	15.8809	15.7024	20.0018	16.9178	17.0269	19.4037	15.8534	12.6637	14.9871	14.3491	13.851
218	146.961	146.961	146.961	27.3721	21.9535	28.561	8.65416	8.21994	8.60622	8.76333	8.53545	8.57879	8.85058	8.79721	8.67754	8.86283	8.94477	8.68124	8.87757	8.726	7.75781	7.92667	8.88271	8.68432	9.01354	8.34203	7.76384	9.73457	8.39343	8.3942	8.39369	8.36632	8.85233	8.47644	8.60943	8.59224	8.52083	8.59147	8.7943	8.93574	8.48465	7.7321	8.75423	8.63026	8.99733	7.76419	8.89047	9.05652	8.44712
219	147.03	147.03	147.03	84.6618	76.5914	117.555	8.16396	10.02	10.3583	10.0343	10.631	10.7072	3.21952	9.80233	10.3524	8.8119	6.37273	9.43038	10.3746	10.2654	8.31372	8.18653	8.75569	9.56013	3.82931	9.61213	3.2631	10.6989	9.43277	9.97618	10.2506	10.1305	9.00096	8.31648	8.90983	9.4517	9.78012	10.4617	8.2982	9.07002	9.55463	7.28651	9.51617	9.58869	9.45758	9.55338	9.16497	2.9943	9.99455
220	147.03	147.03	147.03	58.2698	56.6798	61.577	5.83797	8.36002	8.45994	7.94215	9.00852	8.76929	5.37882	7.45502	8.07568	7.10131	5.92833	7.71553	8.33481	8.45165	6.12952	1.45052	7.03791	7.10231	5.06454	7.09646	2.90105	8.90812	3.32436	8.10437	8.12108	8.09907	7.36804	5.42064	5.57271	7.83087	3.94055	8.2745	7.9553	7.63478	7.48867	1.66218	8.3484	1.66218	7.99542	7.61554	6.72761	4.98829	8.08401
224	148.95	148.95	148.95	26.4307	23.8841	30.3945	6.69772	5.68352	5.90927	6.27996	5.90201	6.28697	5.96436	5.73674	6.07165	6.55242	6.07128	5.9753	6.53405	6.1492	4.65359	5.24223	6.70399	6.10433	6.41603	6.64045	4.67273	7.05924	6.23415	6.3007	6.35241	6.2686	6.47751	6.76606	5.9447	6.61304	5.97113	6.15723	6.54465	6.21594	6.06015	5.16636	6.66914	6.04695	6.76568	4.9058	5.87794	7.23345	6.11993
225	148.956	148.956	148.956	403.986	402.908	404.562	16.5757	17.5019	16.422	15.9862	17.1074	16.5262	11.952	12.5545	12.6381	15.3442	13.7758	5.76715	13.2323	13.3236	17.0314	13.2559	15.3991	14.2522	14.519	13.5064	11.5343	11.9808	17.7637	8.19155	15.4644	14.7993	14.8399	13.3985	13.4157	13.8541	13.3337	12.6958	13.5176	13.0134	18.6285	16.2905	14.5438	17.1076	14.0167	10.6499	12.2081	12.0975	11.1932
226	149.009	149.009	149.009	37.165	34.701	39.0543	20.4777	20.8964	21.1227	20.3704	21.4857	21.1681	19.3202	20.5594	21.0158	18.7357	17.4448	22.2269	20.9131	21.8672	18.25	19.1927	19.4697	20.8666	17.2072	21.0372	13.9921	21.0632	20.8767	21.1947	20.8176	21.3416	19.0116	18.9677	19.4822	19.548	20.807	22.1561	16.9718	19.9665	20.7802	10.4144	19.4966	19.1006	19.4888	20.1689	19.7437	16.5572	21.0892
227	149.045	149.045	149.046	39.6931	37.1872	42.3055	18.522	19.3614	19.9419	18.4322	20.3095	20.1613	12.6798	18.9672	19.5578	18.422	16.4901	18.9553	19.8779	19.4619	16.9264	17.1239	18.2138	18.8842	13.3561	22.2092	14.0176	19.9033	18.3415	19.2956	18.7767	19.1994	18.5773	13.8881	17.6133	17.2364	17.9985	19.222	15.9518	17.1557	18.224	6.75473	18.5809	18.3264	18.196	17.0228	18.3225	13.5095	18.6532
229	150.056	150.056	150.056	294.159	293.01	295.276	10.0175	10.6459	11.1604	10.4201	11.6559	11.9382	5.84002	9.64648	10.3325	9.41753	4.9619	10.1436	10.3042	10.5075	9.34797	7.27646	8.56694	10.6984	5.98915	11.3061	5.09783	11.0287	9.40586	8.47408	9.30931	9.10437	7.52935	8.98216	7.97436	8.27303	8.31012	9.02778	5.89063	7.47571	7.40963	5.69023	7.06496	8.16475	7.55295	6.77082	6.88857	3.56248	8.99931
230	150.056	150.056	150.056	212.119	158.022	248.609	5.2439	7.36148	7.13778	7.16734	7.92598	7.75585	0.928497	6.51876	7.25407	5.54633	1.85699	6.58219	8.00392	7.67157	5.49759	3.342	4.61435	6.64986	2.23748	7.64077	0.928497	5.54413	5.91616	7.27667	6.56821	6.90655	5.93651	3.77106	5.66613	5.67624	6.81436	7.63055	2.22611	4.3439	6.99127	3.02752	4.58876	5.84172	6.23166	6.15477	5.11752	1.26389	6.88226
231	150.887	150.886	150.887	31.0182	28.6976	32.1804	10.7131	13.3097	13.2792	13.1069	13.1273	10.0195	14.8444	14.5565	10.5018	14.8836	13.9619	13.2506	13.4236	14.8853	13.1529	12.1119	14.5187	12.8721	14.8913	13.0762	10.308	14.5881	12.2053	12.6794	13.1354	13.2233	14.5904	5.90121	13.4673	13.263	11.8024	13.1503	14.9374	13.7236	13.025	13.3243	14.5161	13.2761	13.9361	12.6031	13.8776	16.6948	12.7015
232	150.947	150.947	150.947	26.3406	23.8841	30.4436	6.9967	5.97341	7.09657	6.6673	6.61752	6.41311	5.9115	6.31735	6.49192	6.96576	6.36607	6.5543	7.03073	5.96882	5.12676	5.97683	6.78632	6.62788	6.37642	7.08036	4.67645	7.50251	6.71709	6.67555	6.53959	6.77031	6.74493	6.88583	6.46133	7.14789	6.32452	6.67208	7.04914	6.6437	7.03591	5.73853	6.77898	6.62029	7.02588	5.052	6.42023	7.57958	6.63167
233	150.954	150.954	150.954	27.4797	26.8938	28.0873	16.5797	15.3254	17.2029	15.7305	15.1411	15.1544	16.8804	16.2298	17.0356	16.95	16.4525	17.1935	17.4356	16.1196	14.4163	16.2698	16.9123	16.1982	15.3497	12.5637	14.8032	16.5487	15.2197	16.0086	16.0921	17.5079	15.4322	15.778	15.9574	17.4622	15.7577	16.1935	15.9736	15.5466	18.6061	15.5186	16.6698	15.9153	16.353	16.063	17.1766	17.2024	15.3889
234	150.983	150.983	150.983	27.3468	25.4314	29.1277	3.34243	3.95126	6.5068	3.2505	6.0444	4.70209	3.51946	4.26653	4.72537	4.00035	4.84313	5.70481	4.87226	5.30317	6.79693	3.07161	4.75452	3.86193	4.70671	1.53581	7.81476	7.60837	2.28908	4.34822	4.71439	5.04889	7.07199	3.67552	5.11898	4.5921	3.6229	4.95113	3.62866	7.03974	5.47164	5.80121	3.90441	4.96192	4.58989	3.06004	4.60421	3.83427	5.12625
235	151.007	151.007	151.007	43.2296	39.891	60.7557	20.5415	20.3091	20.924	20.197	20.8434	21.0408	19.7302	20.2616	20.6617	19.8051	18.9414	20.1728	20.8653	20.8043	18.4878	19.3016	19.4805	20.6557	16.8396	21.0303	17.2017	21.1542	21.0473	20.5747	20.6722	21.2242	20.2611	20.4394	20.2435	19.8211	20.9199	20.8902	19.5636	19.6193	20.3648	18.064	21.0462	21.0441	20.2187	19.9336	20.0891	18.8438	20.7323
236	151.026	151.026	151.026	74.8434	63.735	102.824	19.5907	19.6358	19.8851	18.9117	20.9434	20.3203	16.6584	19.9463	19.5978	18.2383	15.8289	19.801	19.4443	20.7998	18.5254	16.7534	19.1743	19.3152	19.2427	19.6577	14.5497	20.3693	19.3187	19.7215	19.6723	19.6576	16.6535	16.3363	18.3375	19.2064	18.8792	20.2673	18.6231	20.4634	18.9162	8.15943	18.9088	18.9015	19.3073	19.5673	18.5701	16.3189	19.3043
237	151.04	151.04	151.04	325.48	324.239	326.196	3.72021	4.14811	5.01864	5.4022	4.07319	4.34969	2.20347	3.80979	3.5471	3.02256	2.87042	2.26512	2.92395	3.60411	2.00506	3.42263	2.56247	3.7684	1.04389	6.79102	3.18396	3.83077	3.94873	3.85192	4.81694	3.94251	2.99565	1.52916	4.03346	1.52533	4.87203	5.54933	3.76566	4.10202	4.20329	2.35673	2.19317	3.88581	3.25059	4.92391	3.82932	1.87739	3.80812
238	151.04	151.04	151.04	282.947	255.405	284.29	3.52232	4.19477	6.07624	4.61083	4.95982	5.12708	2.03075	1.8517	3.58601	2.86874	1.18811	3.44332	5.12965	4.21566	1.79332	2.53054	3.09047	3.33099	0.50906	3.32592	0.0692469	4.50904	3.03594	3.90831	5.49897	6.06241	3.52057	4.12137	3.41833	2.95814	3.26209	5.73174	4.68994	2.5697	4.16661	2.65146	5.63613	5.32832	2.86634	3.36881	4.41297	2.8308	4.25676
239	151.874	151.874	151.874	34.3491	32.4639	35.0295	6.03545	5.43452	8.47593	6.34319	4.70661	3.8499	1.31668	6.21613	6.639	6.24946	2.63336	1.31668	5.7372	6.23181	1.31668	1.31668	3.10287	6.05978	3.8278	6.59978	5.51661	7.06104	6.1192	6.27104	7.53389	7.37244	5.89846	0.740407	6.31522	5.57776	6.80725	7.31501	5.21617	6.08695	7.64765	3.16039	5.81392	0.740407	0.740407	6.49435	1.48081	4.94135	7.23831
240	152.035	152.035	152.035	179.579	177.579	187.552	2.53739	5.3318	4.90372	4.91308	5.1828	5.51366	0.552987	4.06611	4.19357	2.58801	1.10597	3.97943	5.87685	4.40767	2.33064	3.5526	3.55417	3.49996	1.12373	3.05776	0.552987	6.16513	0.542113	4.5025	6.33566	4.66823	3.29976	1.88493	4.30842	4.13455	3.83952	3.26238	2.6006	3.28158	4.4944	3.33572	5.06948	7.16834	3.92228	2.31069	2.34961	1.08423	4.81758
241	152.099	152.099	152.099	277.848	276.732	279.048	11.5337	11.8324	12.7641	11.6515	13.049	10.4234	3.45458	3.45458	13.508	3.45458	11.9378	9.25628	12.8888	13.0081	12.5783	9.59362	14.2279	11.7352	10.5655	3.45458	12.3543	6.90916	10.4472	13.6866	10.8961	13.6139	12.1582	10.5476	5.22359	11.9445	11.5295	11.5061	10.5243	5.22359	10.6271	11.6859	11.5936	12.7343	14.2594	12.1321	12.4435	5.22359	12.8426
242	152.884	152.883	152.884	31.0235	28.6976	32.1804	5.81163	9.09313	9.30234	10.45	9.27015	9.29927	10.4197	10.0706	4.53542	9.21874	9.80059	10.1365	7.80821	8.05703	8.68102	9.03229	9.70289	8.65327	10.419	10.0245	8.76869	10.7528	8.7912	8.95372	9.48974	9.50606	10.8627	9.31183	10.3116	8.51818	8.44792	9.24237	10.1206	10.6768	9.41553	8.17948	9.95633	9.67839	10.1155	9.55039	10.2106	10.8274	8.99576
243	152.917	152.917	152.918	28.7114	27.2834	29.3101	18.1952	18.4548	18.3806	18.2027	18.7764	19.1625	19.5415	18.2586	16.9844	17.825	19.2753	18.7988	9.58205	19.7087	19.1471	18.489	19.8409	18.5707	19.9305	17.5188	17.9884	18.499	17.0103	16.3915	16.4117	7.97651	19.3778	17.3067	17.5367	17.1724	17.3525	16.9666	17.9527	16.9627	15.953	17.5977	18.6352	18.1569	19.7978	18.0226	18.1856	19.1419	16.7288
244	152.978	152.978	152.979	28.0678	25.5072	29.6822	8.40784	7.99549	10.4097	8.66307	10.4251	8.63547	8.00954	8.0525	8.48783	7.24165	8.28357	10.1144	8.21787	9.60897	9.07074	7.27556	8.89557	8.22648	8.35136	3.36599	8.50596	11.0295	8.22587	8.42065	9.0564	8.33458	9.6386	8.3195	9.39903	9.18542	8.40423	8.82984	7.92887	10.108	9.99089	9.0578	7.56694	9.35571	7.90269	8.07648	8.65586	7.46195	8.59276
245	152.986	152.986	152.987	38.0937	35.7312	45.1476	13.8323	15.2946	14.5131	17.1166	14.8659	10.7025	5.35124	14.5715	14.9557	13.8653	11.6481	15.092	14.1511	14.7126	13.199	15.4192	13.5195	14.334	10.8985	17.1719	11.2011	15.0764	15.7694	13.5122	14.3916	10.1435	12.5606	13.2127	13.4173	12.2924	14.5154	13.5255	13.694	15.5695	13.3111	5.14347	13.15	1.9725	3.945	13.4318	11.2852	11.5118	14.3895
246	153.019	153.019	153.019	193.671	191.382	201.054	4.13156	3.76632	5.63168	6.53397	5.93035	6.7454	1.39068	3.11003	5.82741	5.34331	2.17005	4.80879	3.84021	4.7584	2.01207	3.16192	4.82558	3.89721	2.40041	2.2621	0.69534	5.16682	3.4431	4.6901	4.10029	4.51165	3.68959	6.36764	5.28486	6.74183	4.06093	5.99087	7.43824	3.37024	4.49777	3.34046	6.70468	4.98624	4.64515	2.67036	4.24678	2.19398	5.35709
247	153.019	153.019	153.019	262.657	237.254	271.714	2.09459	2.6533	4.70628	2.48943	1.95151	4.80566	1.30952	1.48027	2.75024	1.82171	0.998289	1.36956	2.08104	1.41856	0.805856	3.47263	1.32466	2.03043	0.648732	3.75762	0.562676	1.10595	1.89574	1.76077	2.54378	2.21386	1.21508	2.08452	2.85735	2.24471	1.89529	1.58392	3.90471	3.773	2.7204	0.647237	4.41465	1.67042	2.15423	2.39356	1.42218	2.41199	2.44948
248	153.03	153.03	153.031	49.0345	46.1041	58.2291	7.08369	6.77651	6.73276	6.0934	7.33697	7.01145	0.627362	8.85597	8.45585	6.5702	2.68982	6.50433	7.21023	7.62043	5.24146	0.313681	6.48567	9.64548	6.36148	7.57367	0.313681	7.26147	7.49754	7.64229	4.37456	6.60954	4.15292	0.00114905	0.0022981	3.77608	8.31511	7.1877	0.308461	0.820315	6.58316	0.00114905	3.13189	6.7309	0.00114905	5.72633	1.34546	0.587181	6.6321
249	153.869	153.868	153.869	573.062	530.21	598.958	1.16024	1.12979	1.73862	0.33498	1.15597	0.376513	0.412021	0.931432	0.63671	0.682569	0.728428	0.503017	2.08885	0.765311	1.75311	1.75714	1.11185	0.712001	0.827205	0.49622	2.12975	2.28815	1.33263	1.22258	0.890833	1.43611	1.0839	1.25091	0.556557	2.10125	0.867129	2.28111	0.674142	0.627086	2.13437	2.24492	1.18213	0.623582	0.769161	1.13963	1.63438	1.02423	1.0227
253	153.869	153.868	153.869	34.4398	31.6929	83.9213	3.57285	3.48781	3.88088	3.2434	3.73107	3.88815	3.60969	3.91173	4.32723	4.09782	3.63098	3.40735	4.12445	3.96786	2.79994	2.24487	3.83091	3.73872	3.68002	3.61868	2.80363	4.76324	3.90864	4.04416	3.94971	4.04886	3.54901	3.44064	3.44633	3.58068	4.02054	4.80846	3.48412	4.01549	3.91696	3.15093	3.76158	3.70917	3.81072	3.01092	3.99991	3.64695	4.20325
255	154.062	154.061	154.062	30.971	28.6387	50.9122	19.0318	16.9307	16.5239	13.4048	17.804	17.3898	5.67334	11.8472	15.3184	16.2606	14.37	11.8673	16.2366	21.0526	14.9668	13.2079	16.4265	17.872	14.73	18.0489	11.3467	14.6464	14.2179	18.338	17.8939	16.4398	15.8803	15.2447	16.5116	16.5367	18.0057	17.9968	11.7947	16.0994	17.1155	12.8992	18.3631	4.82836	9.65672	16.7345	13.6506	14.7229	17.8487
256	154.869	154.868	154.869	34.0299	31.3853	35.0392	6.02524	6.22292	6.72913	5.5163	6.74332	6.60734	5.94128	6.57069	6.52449	6.30598	4.70489	6.2619	6.94967	6.22578	5.24757	2.40087	6.0987	6.38716	6.17694	6.41063	4.82078	7.32511	6.25489	6.86919	6.92919	6.51576	5.81512	5.7577	5.86929	6.03359	6.66467	7.27459	5.64278	6.95483	6.46345	5.09575	5.89178	5.92887	6.14124	5.622	6.25515	5.70366	7.36818
257	154.869	154.868	154.869	559.815	512.304	585.889	1.79257	2.32679	2.09005	1.88337	2.24327	2.25167	2.1287	2.39177	2.16503	0.882065	2.11676	1.79945	2.31475	1.07972	0.729498	2.14459	2.12116	2.25944	2.01813	1.60411	2.03192	2.34373	2.13732	2.57781	2.61071	2.24689	2.14307	2.22571	1.5975	2.23706	2.13772	1.69083	2.10204	1.99054	2.10682	1.75487	2.0786	2.39331	2.29295	1.78436	2.187	2.31617	2.38402
258	154.881	154.88	154.881	31.1147	29.1396	32.1804	15.7511	15.4974	15.9569	15.7661	14.4406	15.7645	16.1723	15.8314	15.3631	15.3326	14.3248	16.0411	16.2585	15.903	14.4162	14.7053	16.0991	15.7416	16.2255	15.7724	14.2173	17.044	13.9316	14.7317	15.9163	15.8791	17.4227	6.51549	16.194	16.0481	15.1606	13.5338	16.2424	16.3024	15.6793	14.4935	16.3823	16.0529	16.5624	14.9447	16.6322	17.097	13.031
259	154.898	154.898	154.899	30.9867	25.6782	42.3464	9.58728	9.51046	10.4191	9.4214	9.25427	9.16563	10.3908	9.87628	9.51235	10.0349	10.3585	9.33044	10.4968	9.80586	8.48717	9.70091	10.3394	9.28187	11.1813	9.31501	9.25475	11.0608	5.90938	9.66995	10.3685	10.153	11.1676	8.48279	8.95222	9.46876	6.64612	8.91818	10.6429	10.494	8.83173	8.2991	10.1665	9.60243	10.9403	7.91236	9.93046	12.045	8.79969
260	154.919	154.919	154.919	31.0524	28.6387	37.1592	8.03267	7.23432	7.61791	7.9076	7.55415	7.68079	7.41494	7.97869	7.97348	7.72821	7.73421	7.32533	7.99374	7.72907	6.54773	6.76249	7.53952	7.99728	7.66013	8.01819	6.27551	8.51954	7.93047	7.81601	7.89488	7.96425	6.59909	7.85601	7.42818	7.32856	7.92308	8.22686	6.57159	7.24276	7.97091	6.72452	7.09458	7.38023	7.2936	6.88802	7.53913	6.97553	7.9745
261	154.928	154.928	154.928	31.6054	29.1396	32.7689	6.85492	6.44466	7.07568	7.51781	7.32051	7.53871	6.50641	6.44972	6.32689	5.82515	5.01965	6.99322	6.66928	6.87232	5.38276	5.73232	6.89246	6.83296	5.20882	5.12499	5.11762	7.4276	7.34952	7.26133	7.70647	7.73886	6.39907	7.47275	7.41617	7.40563	7.17382	6.75431	8.12371	7.01573	7.14516	5.12297	7.75301	6.46648	6.72372	6.46166	7.11368	6.40194	7.57047
263	154.974	154.974	154.974	29.6405	27.1392	30.7486	19.8432	17.3975	16.9715	19.4278	17.9301	18.4246	19.2311	17.4299	17.738	16.3075	17.6031	17.9002	17.0947	19.1062	15.8524	16.9641	18.5069	18.5997	18.6389	7.05517	14.1103	17.782	19.9841	18.6025	19.5241	19.5049	14.781	19.2559	19.878	19.4378	18.6674	17.1962	17.2113	17.2202	18.4645	17.1554	17.1118	19.0292	16.2686	18.1679	17.4624	17.4487	17.963
266	155.866	155.865	155.866	34.2751	31.3853	62.1668	3.90909	3.86822	4.20666	3.58055	4.07969	4.31948	4.03469	4.35424	4.63575	4.34547	4.13273	3.90082	4.54109	4.18781	3.12284	2.50906	4.03107	4.2631	4.01974	3.8873	3.12263	5.07647	4.26365	4.52361	4.32862	4.39034	3.88041	3.82562	4.05077	3.98009	4.50173	5.2167	4.03907	4.35733	4.28945	3.44558	4.09219	4.08335	4.18467	3.48369	4.29337	3.92113	4.606
268	156.067	156.066	156.067	219.231	217.598	224.083	8.40393	10.1686	10.0018	8.69626	10.7813	10.3499	2.37838	9.0493	10.4713	8.93874	5.30095	9.27811	10.7065	10.6794	8.54262	6.75333	8.36334	9.49398	5.52394	10.5049	0.998942	9.34513	9.61474	10.1401	9.71826	9.92387	7.70837	7.11366	8.58527	9.11704	10.0021	10.388	3.82519	7.75279	9.64767	6.42404	8.4093	9.43359	9.71349	9.32195	8.36786	4.91557	9.95301
269	156.866	156.866	156.866	558.373	548.349	573.669	0.417886	1.14642	0.964938	1.39757	0.892518	1.60647	0.78176	1.00471	1.27918	1.00128	0.820856	1.02469	1.36435	0.208943	1.15313	0.885072	0.821106	1.37768	1.0238	1.04878	1.16059	1.11634	1.06265	1.47187	1.29471	1.50516	1.30972	1.6646	1.17012	1.0809	0.666904	1.80397	1.14538	1.47265	1.22127	1.86445	1.08551	1.1725	1.6347	0.157853	1.31143	1.41913	1.35781
270	156.866	156.865	156.866	34.1776	31.6793	35.163	4.94371	4.60915	5.47679	4.2096	3.93393	3.87275	5.14299	5.43038	5.62333	5.29117	2.29268	1.03933	5.86621	5.30706	4.13468	2.07867	3.19359	5.24819	4.85817	4.96032	3.43481	6.08308	5.21216	5.27273	6.06064	5.80147	4.72963	2.09007	4.47098	4.49302	5.48973	6.10119	4.18015	5.16831	5.48082	2.09007	5.0185	2.09007	5.52623	4.51875	2.09007	4.67959	5.69555
271	156.866	156.866	156.866	567.421	539.499	578.483	2.05044	1.78276	1.84543	1.64228	1.42605	1.48583	1.50402	2.19408	1.57264	1.71447	2.06131	1.72683	1.71022	1.86401	1.9202	2.12999	1.75067	2.18301	1.95982	1.91013	2.12555	1.14107	1.6192	1.84404	1.22812	1.74671	2.17059	1.91522	1.82077	1.73018	2.0653	1.44466	2.01889	1.76513	1.95965	2.1093	1.61366	1.60272	1.55499	1.53276	1.79131	1.70158	1.85555
272	156.895	156.894	156.896	30.9036	1.0481	55.8515	17.6149	16.8842	17.2708	16.663	16.9889	17.2851	17.2644	16.784	15.4292	18.0285	17.4217	16.266	17.4417	17.4305	16.4602	14.3974	17.9528	15.7433	18.0622	16.3564	16.3975	18.0232	13.8168	16.652	17.138	17.1529	17.9058	10.4741	15.9871	16.3414	12.1042	15.7619	18.1659	15.2174	15.7503	15.4418	17.6695	16.5398	18.0521	15.0332	16.8119	20.2984	17.0077
274	156.916	156.915	156.916	31.038	28.6387	37.1592	10.7937	10.0395	10.2375	10.3639	10.3519	10.4888	10.1665	10.665	10.8084	10.5575	10.5903	10.0563	10.7343	10.4252	9.33905	9.50029	10.3118	10.7737	10.3598	10.6717	9.06176	11.1645	10.6702	10.5875	10.5562	10.5904	9.05071	10.582	10.2239	10.1707	10.6576	11.1137	9.39902	9.92996	10.6517	9.46058	9.93282	10.1595	10.2034	9.62003	10.2915	10.2276	10.6005
275	156.925	156.925	156.925	31.617	29.1396	33.3223	9.8558	9.42096	10.1406	10.5054	10.289	10.435	9.46462	9.45954	9.27851	8.22186	8.08667	10.0105	9.63288	9.81579	8.37965	8.77201	9.92693	9.71756	8.28672	7.98397	7.91433	10.3142	10.3454	10.419	10.7366	10.8291	9.42136	10.4976	10.5521	10.5119	10.0898	9.84758	11.2036	9.87454	10.1508	8.08582	10.8449	9.42405	9.1286	9.44258	10.1432	8.85444	10.6503
276	157.014	157.014	157.014	85.6872	77.1539	93.6891	7.30044	16.7851	17.3143	18.0852	17.8227	18.5724	3.32504	16.5582	16.8138	15.8405	6.65009	16.2835	17.3648	17.004	15.1928	16.9774	15.8836	16.2526	7.31514	15.0342	3.32504	17.3047	15.1532	15.8693	16.2709	16.31	14.8957	14.7205	15.8	15.6038	15.7695	16.6136	17.2942	15.6226	16.7562	7.90865	17.3459	15.6594	15.9596	14.374	14.3221	7.83014	16.9706
277	157.037	157.036	157.037	36.0596	33.6836	37.4301	17.4082	17.6735	17.5984	16.841	17.0429	18.4996	4.1524	17.3306	17.832	16.9225	8.3048	4.1524	18.4337	17.8274	4.1524	12.0477	15.8443	17.6179	13.5753	17.6698	13.0519	17.9559	18.457	18.7722	18.1534	18.3273	17.3075	5.12157	17.3333	17.0531	17.9589	18.1828	16.2624	15.4916	17.4377	5.12157	17.8583	17.6218	10.2431	16.8749	13.2524	13.0264	17.6979
278	157.051	157.05	157.051	217.218	215.261	239.534	3.96346	5.60596	5.73598	5.01293	6.04801	6.0986	0.0231026	4.34269	5.62492	4.36239	1.9487	4.39062	6.21497	5.87832	4.14554	2.62575	3.49466	5.00586	2.66896	5.99862	0.0115513	6.36828	5.73321	5.99293	6.70299	6.41965	5.53991	4.97461	5.2924	5.98859	6.11949	6.41872	4.82858	5.23354	5.79268	3.89556	5.84862	6.15323	5.38734	5.65254	4.89375	2.57956	6.35353
279	157.862	157.862	157.863	33.9215	31.3853	40.2698	10.43	10.6909	12.5589	9.66101	10.0119	10.8339	10.6526	11.3407	11.2175	10.8483	10.5961	10.2363	12.097	10.8243	9.96202	6.64113	10.4737	10.9689	10.5475	10.6399	8.84427	9.7292	10.8021	10.9116	13.0495	12.9586	10.3384	4.73607	10.4649	10.3646	11.1832	11.5912	9.95365	11.062	12.715	9.83458	10.7066	12.0035	10.5074	9.91846	10.717	10.2277	13.2733
281	158.082	158.081	158.082	184.438	176.799	204.176	0.218768	3.45654	3.73292	3.99074	3.9246	4.1504	3.96963	2.55031	4.80676	3.06033	3.64516	3.11238	4.08434	3.65495	5.36124	2.70097	6.05817	2.39079	4.87733	3.90475	0.109384	4.31217	3.09559	3.49949	4.0813	3.72713	2.79615	2.55564	3.17958	3.28132	3.35535	3.8202	3.22712	3.40443	3.71595	0.509488	3.90886	3.55316	1.01898	2.73687	6.05612	5.78946	3.65096
282	158.082	158.082	158.082	227.32	220.236	231.806	3.05362	4.72499	4.91686	4.60778	5.40582	5.07401	1.09857	3.84318	4.93303	2.56063	2.40204	4.096	5.14708	4.85203	2.97811	1.54546	3.03616	4.29755	1.05794	4.89394	0.361667	4.72725	4.69709	5.25379	5.32677	5.23225	4.03604	3.3949	3.40086	4.09967	4.81371	5.39814	1.85608	3.54734	4.44526	2.12742	4.51609	4.88283	4.40716	4.38793	3.73573	0.892603	4.9603
285	158.979	158.978	158.979	27.4717	21.4014	28.5632	8.47532	8.07897	8.31686	8.60683	8.43298	8.49073	8.42026	8.56389	8.50313	8.44407	8.38788	8.3889	8.44636	8.42145	7.13062	7.56698	8.47465	8.46114	8.39648	8.82335	6.38294	9.30612	8.22123	8.34935	8.39375	8.38259	7.77289	8.41787	8.49185	8.56554	8.29803	8.48899	8.81368	8.36153	8.48064	7.49055	8.56002	8.42961	8.10321	7.38233	8.12303	7.93112	8.40992
287	159.066	159.066	159.066	254.24	250.665	259.011	3.96088	4.89823	5.15984	5.10887	5.45075	6.33396	5.01649	5.37339	5.90127	3.76042	4.63494	4.15011	7.12246	6.35378	5.55879	5.16122	6.01493	6.29191	5.79687	5.40332	1.15814	7.0356	4.58243	4.73561	5.37661	5.238	4.70558	4.06072	4.43727	6.22129	5.66638	5.26039	5.88557	4.11872	6.75812	2.97184	7.0156	5.33891	4.49172	5.84526	6.41405	6.11318	5.50765
288	159.066	159.066	159.066	284.464	282.971	285.699	4.18131	5.0398	5.63817	6.19935	5.80747	6.11598	2.82	4.83186	5.03598	3.96818	2.06238	4.85642	4.95103	5.37339	3.7437	4.09487	4.99377	4.87238	2.13123	5.06506	0.639075	5.69324	2.96427	3.01266	4.41624	4.21941	2.60154	4.37974	4.05994	4.26951	4.09397	4.17726	5.93017	4.11021	5.61023	2.20093	6.34099	5.1451	4.06398	2.46297	3.6587	2.28223	4.9546
289	159.066	159.066	159.066	81.5954	71.9244	88.3877	1.06741	5.73716	5.243	5.79681	5.97745	5.12436	2.28176	5.8744	5.9704	2.82762	1.54478	5.77432	4.40246	5.89745	3.81939	4.05935	1.28687	5.22922	0.828555	2.79522	0.414278	5.45003	4.37286	3.21371	4.84792	4.01139	2.86735	7.18695	7.10846	2.58938	3.3691	5.21181	4.73903	3.92276	5.04584	3.39865	2.61809	1.52947	3.98787	3.69297	3.34565	0.655112	4.41662
293	159.979	159.979	159.98	27.461	24.9916	28.5632	10.4348	10.0122	10.1956	10.5739	10.3287	10.4121	10.3132	10.5174	10.4335	10.3893	10.289	10.3335	10.332	10.3239	8.9633	9.5383	10.3975	10.4021	10.307	10.842	8.0788	11.1799	10.2269	10.2644	10.3386	10.3341	9.52566	10.4498	10.4562	10.5813	10.2411	10.4541	10.7746	10.2775	10.4355	9.40162	10.4803	10.3706	9.95241	9.31327	9.99336	9.81449	10.3668
294	159.982	159.981	159.982	27.4598	24.9916	28.5632	12.0044	11.3271	11.6963	12.1738	11.8659	12.0621	11.9457	11.9682	11.9152	11.9215	11.8501	11.8025	11.9548	11.9603	9.96666	10.7215	11.9811	11.8829	11.7307	12.4032	8.9776	13.4606	11.7578	11.8074	11.9798	11.9485	11.1175	11.8304	12.1006	12.09	11.7278	11.9503	12.3137	11.7745	11.982	10.4895	12.175	11.8784	11.4927	10.5155	11.4962	11.3752	11.8368
295	160.04	160.04	160.04	273.752	272.637	305.4	4.0339	3.92758	6.24676	4.91809	6.14041	6.39528	2.30982	5.70892	5.25581	3.83236	2.07777	4.94508	6.15972	5.52504	3.75594	3.15908	5.41262	5.52568	3.21829	4.42288	2.22815	6.68826	3.22758	4.97077	6.80201	7.04473	4.95821	3.37221	4.70803	4.21359	4.67076	5.54858	5.38027	5.52486	6.40327	3.33276	6.32131	6.92219	4.42216	4.88791	4.31998	3.41502	8.48014
296	160.061	160.061	160.062	62.7222	35.7312	70.1315	18.1579	18.6746	18.842	18.6054	19.148	18.989	14.187	18.5501	18.6642	17.736	14.6729	18.3858	18.976	18.9406	16.9967	17.1595	17.4384	18.5187	15.8281	18.2586	11.6417	19.0442	19.037	19.1863	19.2949	19.199	17.8289	17.6086	18.6011	18.6485	19.256	19.3903	7.37439	18.6949	18.7621	16.6294	18.7056	18.6599	18.7029	18.6541	18.053	15.6486	18.8978
300	160.842	160.842	160.842	31.3929	1.52026	116.705	2.01566	1.73273	1.75546	3.01538	2.0423	1.84858	2.08706	2.16427	2.03554	1.92553	1.62207	2.0118	2.02191	2.27261	1.29513	1.86739	2.32363	1.98281	2.2719	1.88787	0.933116	3.12885	1.43181	1.77281	1.9578	1.42139	1.82285	1.82888	2.40315	2.1594	1.97873	2.36987	1.65609	2.47225	2.48001	1.46026	1.75456	2.01028	1.65946	1.39276	1.60776	1.91872	2.09451
304	160.935	160.935	160.935	512.339	480.44	535.359	1.37194	0.809667	2.57827	2.17189	1.89809	1.80187	1.57621	1.16824	1.04955	1.63489	2.2955	0.288954	1.21838	1.15081	0.250427	2.11077	1.57267	1.54611	1.91966	1.76438	2.26753	0.588587	1.32377	1.2642	2.47036	2.69267	1.19429	0.982908	0.811998	1.27171	1.76978	1.63836	1.03141	2.04397	2.39179	1.17268	2.29385	0.956658	1.21416	1.14162	0.917707	1.45321	2.34301
306	160.976	160.976	160.976	27.4606	24.9916	28.5632	9.21498	8.84433	9.04466	9.39996	9.13447	9.21715	9.11802	9.27069	9.26174	9.20239	9.09934	9.12683	9.18866	9.08521	7.79774	8.34705	9.1692	9.20504	9.12774	9.64992	6.928	10.0087	9.04229	9.12684	9.18179	9.17583	8.38871	9.15669	9.24363	9.34935	9.04547	9.28828	9.61478	9.08519	9.27867	8.24118	9.31518	9.2057	8.75796	8.15263	8.84054	8.58661	9.16301
307	160.982	160.982	160.983	27.4659	24.9916	28.5632	16.0314	15.7599	15.8808	16.1777	15.8574	15.8445	16.019	16.0869	16.0563	16.0042	15.828	15.774	16.0392	15.744	14.5676	15.1412	15.9742	16.1019	15.9358	16.3915	13.5846	16.7109	15.7956	15.9683	16.1596	15.9594	15.1129	15.9747	16.0419	16.2296	15.809	16.097	16.4322	15.8016	16.0822	15.1438	16.0897	16.0783	15.2264	15.0133	15.7184	15.2083	16.014
308	161.024	161.024	161.024	304.322	303.001	336.053	10.7844	11.2453	12.5051	11.4537	12.2205	12.4118	10.1041	10.6591	11.7649	10.158	9.35285	10.9527	10.8533	12.2083	9.64058	9.75092	10.3619	11.7497	6.88857	11.1807	6.15668	11.7299	10.4973	10.1692	12.133	10.9636	10.2872	10.1104	11.24	10.3535	9.79639	10.3412	10.8045	10.5388	10.4194	9.07039	11.6707	11.8156	10.2716	8.87221	9.64146	9.10141	10.4997
312	161.987	161.987	161.987	142.492	135.991	154.674	19.3546	20.4417	20.3838	20.2167	21.3842	21.2051	18.2239	19.9138	20.2374	18.9308	17.2369	19.9378	20.3709	20.4579	18.459	18.666	18.5208	20.1881	17.781	19.8064	17.2151	20.7146	19.3668	19.8021	20.6284	19.8776	19.3111	19.3107	19.6605	19.8187	19.4993	20.0908	19.2531	18.771	19.5973	17.7684	20.2539	19.3305	19.6957	19.4115	18.6286	17.7412	20.4104
313	162.056	162.055	162.056	246.546	218.35	271.987	12.7595	13.2553	13.8202	14.3281	14.2602	14.0205	10.2569	13.2945	12.9002	12.2759	9.75496	13.653	12.5452	12.5019	11.7984	12.3191	11.2581	13.1246	8.8049	12.382	9.18052	12.945	12.0456	11.999	12.7223	12.1661	11.0177	14.1173	11.5118	12.9114	11.9412	10.8989	14.76	11.2071	13.4871	11.375	14.725	11.122	11.8081	12.1247	9.80929	8.93751	14.0341
314	162.839	162.839	162.84	31.9827	2.17162	101.339	2.27642	2.03726	2.01118	3.34545	2.40274	2.17731	2.43207	2.54667	2.48849	2.26628	1.95781	2.27205	2.31545	2.40342	1.61725	2.17749	2.69011	2.34109	2.55738	2.14284	1.15074	3.40757	1.86957	1.99465	2.25799	1.70928	2.034	2.12467	2.67498	2.43142	2.14357	2.65663	2.16432	2.77225	2.75589	1.92964	2.29152	2.30806	1.97014	1.82341	1.9066	2.21459	2.1274
317	162.842	162.842	162.842	40.427	22.3986	56.3947	2.77669	0.8119	1.66994	2.81394	2.05639	2.58419	0.328025	2.69141	0.79133	4.4753	3.61564	0.328025	0.721564	1.88511	2.09801	3.74767	2.63622	0.848032	0.656051	0.328025	5.00172	3.52733	0.553524	2.69365	2.39811	2.2949	1.51877	3.9591	1.14212	1.10705	3.06077	0.553524	5.22622	4.59212	1.15001	3.73871	3.47698	0.553524	0.553524	2.93982	2.39026	4.87744	3.62238
321	162.983	162.983	162.983	27.4519	24.9916	29.2787	6.00224	5.90219	8.54068	6.09938	8.09775	6.66677	6.09511	5.95012	6.57399	6.13136	6.88894	7.91285	7.08529	7.44042	8.87293	5.4801	6.89459	5.63746	7.14428	2.45219	9.8837	9.60693	4.20754	5.97563	6.27483	6.89415	9.2877	5.40282	7.09555	6.73753	5.69264	6.71611	5.71536	9.11414	7.17017	7.74661	6.07041	6.91809	7.04378	5.18879	6.68225	6.06661	6.89986
322	163.061	163.061	163.061	47.7966	46.9184	53.5416	12.4482	9.50556	9.76357	10.5385	10.7066	10.7626	0.728315	10.3518	10.4827	11.729	4.48356	9.84795	9.94606	13.0455	1.45663	9.14488	9.56451	6.78214	5.56444	11.9151	1.89812	12.5952	0.799619	4.82724	8.21541	8.17693	7.19934	0.799619	8.77214	7.16113	5.46993	3.8292	3.8162	3.88248	8.97334	2.04138	9.73458	1.63428	1.59924	8.49371	0.799619	4.73081	9.07089
329	164.035	164.035	164.035	169.493	165.249	178.756	1.67984	6.12215	5.58192	1.93988	6.69771	7.79919	0.245936	6.10499	5.6146	3.06402	7.49151	4.79958	5.1121	4.84159	0.245936	0.491872	6.13209	5.00705	1.19076	3.09191	4.67996	6.35439	0.123043	5.83002	1.69014	6.57325	2.414	1.6007	5.6587	5.41188	1.84378	2.67527	2.53181	0.863946	4.66213	0.123043	8.39522	8.02431	6.30496	0.511639	3.13001	0.246085	3.32244
331	164.839	164.839	164.839	37.7992	32.4832	56.3947	3.58297	1.14918	1.66099	3.04158	1.07395	0.365825	0.182913	3.09727	1.119	3.61527	3.22645	1.42877	2.20302	2.88279	2.42998	4.06734	2.12596	1.33497	1.55016	2.01023	4.95597	3.39216	0.675803	1.6238	1.92193	1.59295	2.41999	0.675803	1.42401	1.47814	1.64143	2.43041	2.95451	4.22542	2.0044	3.64894	3.06547	2.14091	2.41454	2.98511	2.91289	5.08197	2.68088
333	164.927	164.927	164.927	27.4648	21.4014	54.7715	6.30175	6.2003	6.5493	6.86786	6.15688	6.76935	7.12895	6.564	6.8816	6.77759	7.04026	7.1046	6.96915	6.88554	5.64017	6.37741	6.96273	6.88823	6.90319	6.61781	6.2745	7.65006	6.42782	6.08962	5.79334	5.89944	7.16257	6.43786	6.41218	5.93516	6.53204	5.94043	6.55954	7.11059	6.1551	5.67604	6.77237	6.6579	7.46357	5.63949	6.63669	7.75619	5.93972
335	164.935	164.935	164.935	28.708	27.2834	29.8617	20.0527	19.8989	20.3721	20.3912	18.5323	19.7228	20.6287	20.068	19.3745	19.2695	20.3535	20.6382	20.4696	20.4225	19.3193	20.2983	20.8091	18.9053	20.1938	18.0043	18.2327	21.311	18.0657	18.6092	16.7123	16.9498	19.2815	19.0383	20.1388	19.161	18.1821	17.9713	19.3575	19.7064	18.2405	18.4646	20.2138	19.776	20.3793	19.1167	19.1255	19.8122	18.3828
336	164.947	164.947	164.948	29.5302	27.1392	30.505	7.8065	6.95522	7.41162	7.55303	6.81509	7.53957	7.31067	7.02697	7.15013	6.49431	6.48412	5.05243	7.01557	7.62068	6.23311	5.19645	6.88612	7.73558	6.51749	8.00455	4.15308	7.95828	8.02272	7.68582	7.97238	8.13828	6.31918	7.73251	7.70412	6.5745	7.63209	7.17822	5.43795	6.65015	6.50208	6.23951	6.53027	7.30353	6.58001	6.98022	7.03981	5.96141	6.37036
337	164.957	164.957	164.957	30.3509	28.101	31.0244	1.94173	2.59112	2.85013	4.58816	3.7086	3.63074	2.62089	2.60939	2.30465	1.57559	0.570678	2.31105	1.32231	3.16764	1.75129	1.46665	2.95236	3.0319	0.285339	2.18733	0.285339	3.79198	4.04812	3.53353	5.15927	0.395662	1.2513	3.55667	3.94943	4.01629	3.86098	2.3304	4.01859	3.34254	3.97011	0.791324	3.63591	3.03256	0.395662	2.55706	1.32303	1.63603	1.42773
338	165.019	165.018	165.019	252.364	250.024	258.983	2.21614	3.34533	2.32633	2.2513	3.51719	3.29504	1.03159	1.95523	2.36977	1.20348	1.31657	2.35367	3.63281	1.53409	3.28605	0.15065	2.54226	2.81879	0.301299	2.6827	1.38241	2.99532	3.11162	3.41057	3.64409	2.67205	1.47046	1.25626	3.33871	1.6454	2.27351	3.30399	2.93603	1.36475	3.37014	1.7575	3.68987	4.05976	2.35193	2.44507	2.0953	0.368521	3.87257
339	165.04	165.04	165.041	34.5986	32.1807	35.8661	20.9505	19.3399	20.0833	19.7482	20.2094	19.6264	18.0455	18.8269	18.6989	17.5399	16.3625	19.5447	19.551	19.8524	17.6694	18.055	19.4428	19.0394	17.1436	21.6968	13.4788	19.8599	19.4663	19.9979	20.5682	20.114	18.5735	18.3698	20.1999	19.7012	19.1885	19.6733	17.4437	19.5349	19.1599	17.377	19.4421	18.7415	18.683	18.9991	18.3777	17.83	19.5457
340	165.042	165.042	165.042	167.021	160.378	177.046	8.47112	8.96134	9.45717	9.17152	9.66645	9.52256	7.62117	8.86086	9.17182	8.28537	7.37832	9.04183	9.70909	9.44483	7.2087	8.05726	8.46737	8.99532	6.6432	9.06301	5.82841	9.99275	8.9549	9.10447	9.08536	9.78107	8.77066	8.8243	8.44316	7.70581	9.00726	8.91699	8.29797	8.0548	8.71702	6.71357	9.18942	9.54592	9.11426	7.73735	8.1119	4.1448	9.53117
341	165.056	165.055	165.056	299.76	298.21	317.665	4.4762	5.09023	5.33415	5.92145	6.15251	5.92178	3.05021	4.88002	5.17597	3.74178	1.53767	5.14186	4.81979	5.50774	3.28329	3.07161	4.13557	5.24951	1.01115	4.97942	1.64624	5.74587	3.58353	3.86671	4.26532	4.46461	3.41241	4.17862	4.4315	4.92295	3.95088	4.48249	5.98182	4.89559	5.62389	2.11751	5.59241	4.48265	4.24903	3.33843	3.28649	4.77312	4.8243
345	165.837	165.837	165.837	163.992	145.498	186.578	1.49467	1.45256	0.664602	1.44362	1.0719	1.04313	0.906419	1.25121	1.23169	1.51174	0.981703	1.25451	0.927574	1.28715	1.25894	2.08105	1.34512	1.5306	1.00159	0.719099	1.28489	0.985992	0.736328	0.83126	0.757514	0.894334	0.444884	1.40318	1.04665	1.07141	1.26434	1.11398	0.961664	1.25765	1.11365	1.23273	0.933693	0.551493	1.25622	1.62394	0.734022	1.34821	1.06441
347	166.018	166.018	166.018	45.313	41.9682	49.1699	19.8071	20.0405	19.9029	19.4138	19.9112	20.243	19.0699	19.6432	19.532	19.4028	17.4461	19.7082	20.9964	19.704	17.4207	17.7797	18.7327	19.7323	16.2661	18.2958	9.49702	21.3149	20.1768	20.6032	21.5596	20.2483	19.2311	19.5835	19.338	19.6157	19.7036	19.6579	18.9978	18.4685	18.8804	9.71738	19.7811	21.2923	19.4826	18.8333	14.5724	18.7411	21.1966
349	166.059	166.059	166.059	299.953	299.493	300.163	7.19261	9.54214	5.76153	10.3685	10.4173	10.3373	7.29555	8.17753	9.54208	7.86269	4.80682	7.85314	8.61467	9.46571	8.42126	7.19006	7.60318	9.08309	5.15486	9.06322	5.46517	9.18231	9.58275	6.82255	5.71984	7.37513	7.28625	7.21458	6.92746	8.69385	8.01968	7.95235	11.8259	8.57907	9.77577	6.42799	9.51434	8.68647	8.28421	6.92715	5.07137	7.96483	8.07616
351	166.833	166.833	166.834	32.1251	30.0664	33.3311	4.15883	6.23563	5.50021	8.31852	5.70912	5.17868	1.13295	7.26049	2.99203	4.8767	2.2659	5.87832	6.6387	5.88173	5.41393	6.91115	5.88186	7.91391	7.77131	6.36619	3.5448	6.97832	1.84857	5.70897	6.90252	4.69403	4.66416	1.84857	6.35246	5.84713	3.69715	4.24345	6.27196	7.32013	5.82942	5.65807	5.42799	6.99856	5.21935	5.58365	5.36285	5.00571	5.60791
354	166.924	166.924	166.924	26.8964	21.4014	30.3945	5.77875	5.47652	5.54751	6.37123	6.12939	5.81807	6.6249	6.0728	5.92335	6.17236	6.59928	6.63526	6.13361	6.40493	5.10553	5.49956	6.51815	6.12904	6.60017	5.73151	5.8241	7.18835	5.87163	5.52977	5.34428	5.4143	7.06935	6.15388	5.85291	6.13186	6.03419	5.67012	6.32785	6.0974	5.67038	5.1998	6.4586	6.18173	7.0504	5.4079	6.38829	7.4383	5.49215
355	167.021	167.021	167.022	57.2626	41.969	63.0545	24.2406	23.8805	24.2599	23.5055	24.584	24.6117	23.3142	23.8987	24.3097	23.6453	23.3285	24.3898	24.4952	24.5683	22.6266	22.0313	23.84	24.0156	22.0471	24.0024	21.7769	24.5857	25.5562	25.2738	24.3044	24.5498	23.8847	23.4978	23.691	23.9742	24.6446	24.3458	22.827	23.6462	24.0502	21.9072	24.6156	25.1207	24.6569	22.8991	23.8595	22.2847	24.1704
356	167.035	167.035	167.035	101.325	94.9595	105.547	10.7998	14.0948	14.3649	10.5549	14.7956	15.0707	2.91114	11.9886	13.8782	10.3426	5.82227	12.4974	14.8771	14.1891	9.54237	9.53531	10.7488	11.9765	2.91114	8.56302	2.91114	9.83053	13.6669	14.5055	14.6857	14.565	12.7077	10.4033	8.4367	11.6694	14.1376	14.5349	3.26295	10.7211	12.0876	1.63147	14.5218	11.2235	13.9739	13.7054	12.8476	1.63147	14.2989
361	168.018	168.018	168.018	57.4149	47.1299	62.1712	17.0427	18.0748	19.232	16.9863	22.7422	11.3831	15.9339	4.24979	18.4847	17.5608	17.5092	18.0201	16.0672	18.3189	4.24979	13.7934	8.49959	18.087	4.24979	17.9013	15.1371	16.7451	19.6543	20.6198	18.2733	19.5358	17.4201	17.6596	13.9344	18.5095	18.1861	15.0847	16.3488	16.8101	19.2236	12.5902	19.1808	18.9664	22.4666	16.2707	11.6596	13.5405	18.0888
362	168.024	168.024	168.024	57.3303	46.6183	63.0545	20.7026	20.6159	21.1355	20.0032	21.5442	21.1524	19.7447	20.4374	20.8621	20.5108	19.8535	20.9189	19.9492	21.0025	19.012	18.4081	20.3746	20.5692	18.3156	20.5815	18.3913	18.6545	22.1521	21.8801	20.7951	21.1184	20.3048	20.0048	20.0088	20.1621	21.2125	18.5702	19.2872	19.9687	20.671	18.2454	21.242	21.6647	21.267	19.3749	20.3275	18.4623	20.6764
363	168.03	168.03	168.03	183.519	175.843	191.18	10.8441	11.9519	12.0472	11.6641	12.5665	12.335	8.72886	11.0348	12.0539	10.7824	9.4291	11.0732	10.9883	12.2772	10.2763	7.70639	9.90275	11.3983	7.42923	12.3033	8.57489	12.0879	8.67851	8.72232	9.05285	8.709	8.08111	6.60572	5.48528	7.43261	8.69222	9.14534	5.53922	7.31652	8.32411	5.11958	7.46186	8.10772	7.76222	7.78641	7.54377	4.10105	8.79514
364	168.949	168.949	168.949	25.6993	24.5205	43.2035	0.142927	0.0714636	3.19187	0.0714636	2.02396	1.1336	0.0714636	0.36163	1.35468	0.831332	1.47851	2.60223	1.18059	0.63635	2.82245	0.0714636	1.43861	0.0714636	0.691593	0.0714636	4.97765	5.03777	0.0903883	1.63939	0.0903883	1.89691	4.46616	0.773276	0.822771	0.875437	0.522515	1.29164	0.218417	3.08618	1.73329	1.87847	0.632148	0.180777	0.19874	0.0903883	2.10653	0.337066	1.3628
365	168.981	168.981	168.981	33.6667	31.1732	34.7443	16.5795	15.7755	16.141	14.9502	15.9816	16.4069	5.27482	15.9122	15.7905	15.5147	12.5322	15.2432	16.1873	16.1506	14.5657	5.27482	13.7344	16.5067	11.5875	15.1698	10.5496	16.059	16.5228	16.3812	16.9033	16.8432	12.1108	15.4855	15.6187	15.916	16.113	16.9125	13.7699	14.9306	16.7155	12.6696	14.9047	5.63177	5.63177	15.5636	5.63177	11.2635	16.6416
367	169.033	169.033	169.034	183.078	180.947	187.584	17.3871	17.6555	20.5471	18.3348	22.5498	22.2838	4.69509	17.1494	22.8324	15.6426	9.39018	16.3783	17.9209	19.1227	15.871	12.0923	14.7628	17.5638	12.6418	19.0328	4.69509	18.0621	2.89316	14.896	13.3665	2.89316	13.3504	11.4468	10.8329	14.4365	15.5314	16.2513	10.7591	12.1303	14.4723	9.40047	11.4608	12.1735	14.3676	2.89316	15.2349	5.78631	14.1088
372	170.082	170.082	170.082	262.596	258.156	291.327	15.9363	18.1094	18.4684	18.7324	18.5235	19.0903	15.6859	17.3925	18.1579	17.1359	14.6895	16.8281	17.5613	18.1404	16.368	14.1612	17.7644	18.024	13.771	14.3637	14.9253	18.5727	15.1044	16.4069	15.676	15.8069	16.0504	15.3605	15.3867	15.6028	16.4226	16.1291	15.0859	13.3933	18.0832	15.0362	17.6624	18.0429	17.578	14.607	15.9878	6.87776	18.467
374	170.884	170.883	170.884	34.8892	29.0553	36.6931	15.4509	6.79914	13.6552	13.973	14.4341	13.3903	3.39957	14.7898	12.2459	16.4094	15.6694	11.6425	7.68524	13.9206	13.0009	18.016	15.4841	14.3149	19.4602	17.3621	12.7554	13.4215	3.67965	14.2608	13.8184	14.0382	13.0156	3.67965	14.491	14.9568	7.35931	3.67965	14.3347	15.0083	13.1054	12.6429	14.273	3.67965	3.67965	13.2048	14.6823	14.7851	12.5741
377	171.012	171.012	171.012	217.402	215.833	220.199	11.2347	13.2265	15.3359	13.3105	14.6528	14.2846	10.028	11.6254	14.4007	13.5074	6.93671	15.2729	17.7862	12.6603	13.2242	3.19005	11.9731	11.9816	14.4544	13.0361	3.19005	6.38009	17.7323	17.6659	17.1735	3.77562	15.3061	11.1145	17.887	15.8995	18.2686	13.6326	11.2437	14.4069	14.9694	17.6023	16.7944	18.3087	14.1725	15.2388	14.3828	7.55124	18.0437
378	171.041	171.041	171.041	79.294	68.9728	84.5574	13.7785	18.9917	19.0228	18.7168	19.5237	19.598	12.4471	16.8766	18.8137	17.5066	15.2209	17.6095	20.4336	19.0591	16.67	17.4469	14.6335	18.0454	10.7362	17.1262	11.6106	18.6025	19.4447	19.6774	20.0445	19.8608	16.592	17.1372	18.3007	18.7645	19.5513	19.6934	12.1932	18.4471	18.8035	17.0125	19.4002	18.9898	18.8414	18.7502	17.9994	6.89701	19.58
380	171.066	171.066	171.066	266.639	265.016	282.024	2.84363	3.91123	5.05581	4.62973	4.58978	5.82832	0.357813	3.27553	3.98111	3.257	2.72018	4.76813	5.0527	4.92314	2.85153	2.22401	3.2972	4.39637	2.72976	4.86687	1.02263	5.05875	4.30903	4.86404	4.81952	4.78594	4.45992	3.96113	4.92222	5.21899	3.69413	4.93706	3.67589	3.63462	4.1503	2.44901	4.90124	4.41083	5.16186	3.64692	3.67384	2.30224	4.30368
385	172.098	172.097	172.098	242.986	211.263	277.443	0.477466	3.65133	1.26663	1.46657	6.87649	9.11391	8.48559	9.06753	5.56741	1.10789	5.48834	0.853159	10.3141	9.72103	9.05081	8.38404	9.86593	9.59136	9.40802	7.6625	0.238733	10.5226	0.816434	1.80577	1.3888	1.55084	2.39123	0.136896	1.24418	9.86019	5.49275	1.92165	4.95213	0.0684481	10.0858	0.0684481	9.83708	3.0751	3.63056	9.04917	9.7156	9.53469	7.26887
388	172.843	172.842	172.843	33.8147	30.857	34.6636	6.82126	6.19744	6.70416	8.4881	6.78944	7.09181	7.13158	7.1372	7.28618	7.51537	7.5207	6.88741	7.22534	6.79432	5.89856	7.41912	7.15566	6.92363	7.30023	6.33565	6.47734	7.91553	6.5665	6.9114	6.67537	6.62623	7.04798	7.25594	7.07383	7.1009	6.99774	7.63936	7.32361	7.39854	7.40061	6.4358	7.31755	6.88303	7.3826	5.92553	7.38533	7.14238	6.98699
390	172.941	172.941	172.941	557.526	514.114	589.142	2.25001	2.45596	2.47255	2.608	1.85494	2.04854	2.19419	2.27068	2.30094	2.07129	2.15152	1.69392	2.15738	1.72416	2.17987	2.15799	2.27361	2.31023	2.18196	3.29213	2.20557	2.78871	2.39631	1.79882	1.80356	2.47668	0.909891	2.722	1.50717	2.51071	2.46514	2.29535	1.79132	2.55973	2.8592	1.81429	1.13471	2.79162	2.00422	1.13691	2.32805	3.03361	3.19784
392	172.991	172.991	172.991	220.303	218.464	225.32	20.8924	22.1338	22.2814	21.9465	22.5383	22.5232	19.5535	20.5994	21.4889	20.1615	19.9039	21.2823	22.3194	22.0245	20.136	17.8943	20.6249	21.366	19.183	22.4665	18.0154	21.6768	21.4217	22.3502	21.8064	22.2757	20.973	19.3506	20.5632	21.3512	21.8321	21.5746	19.1528	20.2553	21.0653	17.2612	20.9814	20.8474	21.9589	21.4835	20.789	9.32733	21.6472
393	173.009	173.009	173.009	67.2063	43.4603	120.639	17.9306	21.0281	19.5531	19.3039	21.2098	21.2108	11.5823	18.3887	18.2906	17.9191	15.6307	16.3621	20.6427	20.0658	18.1841	15.0165	17.5939	19.1351	15.4084	19.6158	11.7359	18.4236	18.76	21.4742	19.774	18.4283	14.5534	10.4659	19.1036	17.051	19.5605	19.7051	5.01584	16.7895	18.5287	14.0753	18.7445	19.9859	19.9092	18.1231	16.4305	13.3748	20.2111
396	173.082	173.082	173.082	294.111	291.873	295.057	2.4895	4.00416	3.42631	3.3094	4.91856	6.60263	6.17971	5.87723	5.56671	1.87943	4.10602	2.39189	7.80512	7.13306	6.48713	5.93605	7.01241	7.15244	7.0255	5.21727	0.543363	7.90038	3.39072	3.50919	4.02908	3.89548	3.9935	2.71367	3.58526	6.89005	5.52792	4.11028	5.83114	3.21959	7.56988	1.66404	7.48072	4.3101	3.34686	6.6569	7.27299	7.15278	5.32455
397	173.101	173.101	173.102	242.847	240.32	246.442	3.12574	6.25148	3.12574	3.12574	16.1436	18.5327	17.9867	18.4138	9.91927	3.12574	9.93952	3.12574	19.9347	19.2199	18.5893	17.7958	19.2846	19.002	18.8148	17.1416	3.12574	20.0012	4.72024	4.72024	4.72024	4.72024	4.72024	4.72024	4.72024	19.4006	9.76636	4.72024	9.44047	4.72024	19.6036	4.72024	19.2284	11.8954	13.0483	18.5652	19.1877	19.0507	16.7909
398	173.843	173.842	173.843	33.8203	31.6929	34.6636	14.285	13.3865	14.0589	16.3568	12.2403	14.297	14.4017	11.2863	14.4059	14.7174	14.5444	14.1568	14.3691	14.2326	5.24825	15.3233	14.406	13.4267	14.7043	10.4965	14.1382	14.8114	3.21986	13.8964	13.8322	13.9656	14.3571	14.7374	14.3296	14.5384	6.43972	14.9284	14.4676	14.9931	14.8008	13.7539	14.2568	13.9838	14.5134	13.2949	14.6485	14.5103	14.2339
401	173.987	173.986	173.987	49.8119	46.0181	56.2374	18.2962	19.5197	20.4879	19.2739	20.8303	20.6026	3.93368	18.7478	19.4942	17.8551	15.8119	19.2407	8.58908	20.4372	3.93368	12.0119	7.86735	15.3779	12.0839	20.9397	3.93368	19.7341	3.76364	16.3833	15.4932	14.7447	13.2006	3.76364	14.3443	12.7683	9.03395	12.3092	7.52728	3.76364	12.5618	3.76364	13.7246	3.76364	9.78321	12.743	12.8054	11.9026	12.6078
402	173.995	173.995	173.995	220.202	218.815	223.275	16.1385	18.1113	18.3669	16.581	17.9176	17.579	3.51151	3.51151	17.0106	3.51151	7.02301	16.4859	17.9111	17.5313	15.815	13.5094	16.216	15.7341	14.0933	17.4531	3.51151	14.2028	16.6295	18.0892	18.0681	17.9538	14.6359	13.3419	14.8428	16.7514	16.9211	15.8324	3.59927	14.9709	16.3473	11.939	14.7737	16.5487	17.6285	16.7502	15.9171	7.19855	17.183
403	174.041	174.04	174.041	50.754	38.825	59.4975	18.2862	20.6036	19.5361	20.7089	20.0088	19.6899	3.68452	21.164	20.1797	17.5706	7.36904	19.0264	18.6777	19.2278	3.68452	16.1339	18.2152	17.3461	15.1864	21.7165	16.7715	20.1328	19.6139	20.1715	15.7293	18.5543	17.5163	17.4973	17.3612	16.6462	10.285	18.9861	17.4898	16.4349	18.1293	13.9848	18.711	20.0919	5.1425	19.2198	15.1597	12.1684	15.6723
405	174.085	174.085	174.085	294.18	292.401	295.057	4.51604	5.9555	4.7985	5.18459	6.87288	8.69874	8.30932	7.94582	7.64218	3.73369	6.70286	2.90026	10.0834	9.35753	8.81899	8.14313	9.24581	9.30185	9.23013	7.05515	2.73868	10.0672	4.48182	4.1001	4.83659	5.05398	5.5766	2.67845	5.60983	9.07192	7.75837	5.1074	7.57035	5.11125	9.81594	1.52014	9.78796	5.48781	5.0086	8.93942	9.53428	9.38654	7.08736
407	174.84	174.839	174.84	33.7551	30.857	34.6636	7.03463	6.40465	6.95116	8.68127	6.98098	7.31704	7.30767	7.36957	7.58893	7.75564	7.74774	7.09913	7.40562	6.98589	6.10818	7.60129	7.39504	7.17718	7.5513	6.48171	6.73284	8.15382	6.79854	7.1835	6.90228	6.93714	7.24534	7.48548	7.26018	7.3651	7.29541	7.8661	7.54794	7.65915	7.69487	6.61673	7.4954	7.16494	7.61432	6.08966	7.66324	7.34727	7.28811
409	174.887	174.887	174.887	539.476	510.542	573.758	2.27946	0.983469	1.14545	1.76878	0.14467	0.0723351	0.0723351	1.72614	0.424941	0.0723351	1.32235	1.16245	0.915973	0.0723351	1.53452	1.56588	2.2712	1.4779	0.467975	1.48644	1.73215	1.70522	1.72322	2.08025	1.70511	1.46755	0.665261	0.332631	1.66279	1.18775	1.71355	0.745832	0.922372	1.632	1.60702	0.987533	1.57598	1.52167	2.01285	1.20756	1.52639	1.119	2.00743
410	174.956	174.956	174.957	27.4286	2.73795	84.2929	7.70733	7.28069	7.60863	7.77375	7.58476	7.63689	7.90381	7.81361	7.71935	7.87064	7.96394	7.69843	7.92377	7.74154	6.77216	6.97594	7.91165	7.73385	8.0262	7.41619	6.76526	8.75304	7.44757	7.47349	7.42624	7.43385	7.8606	7.53244	7.65007	7.6301	7.54936	7.62433	7.84748	7.88046	7.50063	6.725	7.79963	7.69962	8.06289	6.79322	7.92581	8.09567	7.48957
411	175.025	175.025	175.025	85.9457	47.8189	94.33	19.1728	20.6864	21.1632	21.7631	21.4336	22.0897	18.1791	20.3946	20.6534	19.6357	15.2989	20.2585	21.239	20.9318	19.0043	20.5958	19.7701	20.2178	11.304	19.2447	16.7716	21.2928	19.3944	19.8961	20.3484	20.2581	19.1878	19.5432	19.6434	19.4671	19.548	20.3984	21.056	19.5736	20.6018	16.9832	21.0759	19.6531	19.7903	18.548	18.5624	19.2792	20.8765
412	175.061	175.061	175.061	235.996	234.061	238.196	4.49109	8.25788	7.79538	7.82972	8.38555	9.1529	4.81407	7.14935	8.27877	6.9554	6.117	7.11584	8.88934	8.60095	5.55485	2.94249	6.55442	6.93205	4.38058	7.83912	3.6054	8.08113	6.52303	7.29784	7.0012	7.47799	6.53688	6.25686	6.23904	7.56518	7.04677	8.76292	6.45415	6.05701	7.58504	5.10764	7.1649	7.80866	6.98596	7.53035	8.19224	3.33439	7.22744
414	175.84	175.839	175.84	33.7335	31.0532	34.6636	13.1094	12.2628	12.6588	15.3864	3.25835	13.389	13.5683	13.6679	6.51671	13.493	13.734	13.0076	13.4656	12.8696	10.0225	14.4541	13.3979	11.6083	13.701	12.0019	13.0394	13.9583	6.14188	13.2896	12.9691	12.7274	13.2509	13.5435	13.4228	13.3287	12.2838	13.7857	13.292	13.6546	13.6032	12.6586	13.2654	13.2419	13.5962	12.5753	13.5851	13.0975	13.1803
416	175.959	175.959	175.959	27.345	21.9535	28.3367	9.37156	8.8705	9.19198	9.41644	9.17729	9.24691	9.58647	9.44413	9.36163	9.52792	9.6176	9.26129	9.57257	9.33142	8.35676	8.59871	9.51797	9.43255	9.69829	8.96406	8.32052	10.3705	9.09086	9.09873	9.07188	9.06156	9.49643	9.12019	9.25597	9.25946	9.21436	9.29399	9.50561	9.49869	9.1282	8.32936	9.43104	9.33686	9.68835	8.46229	9.60485	9.73467	9.07408
419	176.837	176.836	176.837	33.7602	30.857	40.8523	7.40285	6.81106	7.27064	9.26206	7.33416	7.54238	7.77924	7.70014	7.92659	7.8917	7.97558	7.4619	7.72094	7.40211	6.53957	8.06786	7.67866	7.63516	8.03307	7.00681	7.25996	8.56977	7.34821	7.57719	7.14627	7.19874	7.48641	7.82728	7.56126	7.60077	7.74699	8.06355	7.7482	7.88437	8.02775	7.02601	7.72311	7.45385	7.97596	6.52149	7.89845	7.64343	7.52167
421	176.901	176.9	176.901	30.4193	28.101	31.5875	10.1104	9.40596	10.1745	10.0678	10.0813	10.078	10.0271	10.1129	9.99824	9.84231	9.92611	9.87439	10.3382	9.33068	7.79944	9.20559	10.0303	10.3825	10.1232	10.0321	8.55992	10.887	10.4866	10.2951	10.3989	10.7726	9.51435	10.2952	10.1468	10.1892	10.289	10.0125	8.78859	9.54163	10.4083	9.02536	9.46534	9.89009	9.73686	9.6105	10.296	9.11692	10.4347
422	176.936	176.936	176.936	32.629	30.5405	33.3311	14.5091	14.8433	15.9383	16.844	17.0729	18.3495	2.5631	16.2368	13.8264	15.5136	13.6827	9.79267	7.6849	15.1197	10.2025	2.5631	6.42124	16.4446	11.2085	10.9847	15.8767	5.12619	16.6261	18.4066	17.3268	17.645	10.9416	17.3829	15.8409	16.8539	15.7808	17.9102	18.6247	15.3425	18.4233	13.5487	17.2352	5.47078	13.1962	16.4526	13.4062	11.3324	15.9403
423	176.952	176.952	176.952	27.3433	24.9916	28.3367	17.6593	17.2777	17.3976	17.651	17.6162	17.5197	17.7336	17.7371	17.6083	17.9706	17.8932	17.638	17.9207	17.735	16.5136	16.9067	17.9156	17.6366	17.8471	17.2314	16.5608	18.6543	17.3295	17.2976	17.212	17.3089	17.6927	17.5053	17.6683	17.58	17.3858	17.572	17.737	17.7767	17.5284	16.5657	17.8016	17.5597	18.1153	16.8045	17.9417	18.146	17.3227
424	176.96	176.96	176.96	27.1734	24.9916	28.3367	13.1484	12.6839	12.8884	13.2777	12.8947	13.0646	13.4538	13.3686	13.2043	13.3562	13.4721	13.0389	13.4354	13.106	12.0882	12.391	13.3638	13.2208	13.536	12.8854	12.1329	14.181	12.9427	12.9044	12.9133	12.836	13.2316	13.0059	13.1674	13.0573	13.0417	12.9642	13.3507	13.3536	12.8398	12.1689	13.2251	13.1257	13.5769	12.2257	13.4268	13.6105	12.9918
425	176.962	176.961	176.962	29.7974	28.5872	30.4436	12.4179	13.2257	20.7624	13.8079	18.7226	14.8176	11.4378	2.97221	13.5362	2.97221	5.94441	18.6287	7.60471	16.3804	15.6677	2.97221	14.7749	11.4831	2.97221	2.97221	12.9885	19.3016	11.4421	3.0336	14.8438	14.4374	17.3155	3.0336	15.436	14.3005	6.06721	3.0336	3.0336	15.2687	17.2783	3.0336	6.2407	15.8793	3.0336	11.4829	3.0336	3.0336	3.0336
428	177.019	177.019	177.019	258.467	224.755	259.884	6.10717	6.65405	8.16045	12.9816	9.097	10.527	8.16104	8.5593	11.3398	6.00951	2.90131	7.73157	6.97294	1.45066	5.84752	8.10057	7.78031	9.54475	4.87559	8.68407	1.45066	6.52663	10.339	8.23183	5.72285	8.26644	6.74503	7.37088	9.40321	13.6806	4.29621	11.1188	5.98084	7.0664	9.07482	6.7129	8.43128	7.37523	7.63336	6.74154	8.76437	4.99812	9.64228
430	177.04	177.04	177.041	38.5381	36.9459	47.2312	8.24265	7.23014	7.72748	8.50763	8.55765	3.93434	3.03649	8.0037	7.60508	7.08315	6.04177	6.97662	7.12887	7.19174	4.27906	5.75848	3.53401	8.58537	5.86205	7.85739	6.33387	7.57869	1.43898	7.49249	5.87896	7.74874	6.17498	1.43898	6.80846	5.81786	8.14047	7.79288	6.79276	8.05373	7.31356	2.87795	6.94736	1.43898	6.31531	8.42333	6.09623	4.59604	7.39866
433	178.051	178.051	178.052	256.145	253.869	259.905	7.76975	9.07198	8.8746	8.53282	9.48103	9.24468	6.88163	8.50198	9.13476	8.32885	7.43833	8.35489	9.38208	9.39312	8.02476	4.88383	7.50452	8.55228	5.43908	9.5279	6.14788	9.69579	8.26149	9.20334	7.83158	8.64667	8.07444	5.87902	7.3119	7.98513	8.85017	9.32604	6.80147	7.3108	8.79318	4.79335	7.5935	9.22907	8.35307	8.40636	8.25191	5.04313	9.02539
434	178.258	178.257	178.259	27.4953	25.9635	57.8423	2.47744	1.75771	2.33714	1.99151	1.80768	1.39144	2.06313	2.45001	2.87595	3.0212	1.97598	2.06271	1.97361	2.06435	2.01547	2.10755	2.13463	2.49944	1.44677	1.42078	1.87602	3.85957	2.16154	1.70627	1.58496	1.96991	1.83244	2.12407	2.69889	2.39873	2.05598	2.22272	1.73323	2.0616	1.74935	1.31456	1.8589	2.76715	2.67005	0.872483	2.67942	2.55894	0.839861
435	178.898	178.898	178.898	30.414	28.101	31.2821	13.4161	12.8741	13.4315	13.1668	13.4521	13.6678	13.4183	13.4452	13.3392	13.125	13.2505	13.1186	13.2631	13.4245	12.4877	12.4164	12.5288	13.6583	13.2904	13.1137	11.7953	14.2027	13.837	13.6516	13.8291	13.6191	12.0659	13.525	13.3665	13.052	13.5943	13.6404	11.2138	12.8892	12.7766	12.5098	12.7641	13.2068	10.5815	12.9528	13.3885	12.5826	13.5754
436	178.949	178.949	178.949	27.33	21.9535	28.3367	10.2972	9.82726	10.1292	10.2921	10.0652	10.167	10.414	10.3277	10.2805	10.4156	10.4847	10.1594	10.4421	10.2901	9.16802	9.52955	10.4003	10.301	10.5148	9.87938	9.01178	11.2563	10.0058	9.94162	9.92026	9.90762	10.2806	10.052	10.0982	10.1661	10.0713	10.1079	10.3744	10.3289	9.97934	9.16103	10.3225	10.2049	10.5749	9.3862	10.5167	10.6729	9.93826
438	178.978	178.978	178.978	27.342	1.03455	78.9959	2.92607	3.16567	5.44934	2.88823	5.12012	3.88649	2.72517	3.47617	3.89887	3.21958	3.93128	4.77781	4.00678	4.47472	5.55348	2.33502	3.92813	3.07043	3.8412	0.520034	6.52304	6.54948	2.12741	3.60279	3.80492	4.12758	5.90198	3.01669	4.31088	3.76606	2.98776	4.16639	2.9344	5.90459	4.54841	4.69052	3.17589	4.0511	3.769	2.37479	3.76893	2.98229	4.29857
439	179.054	179.054	179.054	256.137	253.869	257.721	16.6658	18.0192	17.773	17.4461	18.4042	18.1646	15.6213	17.3873	18.06	17.2491	16.2051	17.224	18.3101	18.3174	16.9642	13.5095	16.2936	17.4634	13.9029	18.4182	14.9794	18.6088	17.1598	18.1374	16.6736	17.5566	16.946	14.3693	16.0561	16.8698	17.7837	18.266	15.5404	16.1106	17.7199	13.3898	16.472	18.1421	17.2744	17.3418	17.1848	13.1367	17.9515
440	179.056	179.056	179.056	36.3051	33.6836	38.5192	20.5655	20.8218	21.4708	20.4691	21.6158	21.3693	18.6188	20.7496	20.8164	19.834	17.8556	20.7164	21.6224	21.2136	19.3631	19.005	20.0379	20.7171	15.8909	23.4026	16.8948	21.8109	19.6473	19.9215	20.3543	20.2625	17.1896	17.5194	19.0224	19.0979	19.0816	20.5579	16.7492	18.8746	19.8398	17.1166	18.9091	19.4325	18.8863	18.638	18.8717	14.1378	20.0318
441	179.057	179.057	179.058	214.276	212.703	218.787	14.8518	16.2006	16.3788	16.0417	16.5789	16.6956	6.4002	15.9038	16.239	15.3243	12.0097	15.5112	16.5552	16.4406	14.1831	14.7804	15.1673	15.6904	12.5067	15.8007	3.2001	16.9019	14.3283	14.7079	14.7891	14.9912	13.6666	10.4614	13.6293	12.3835	14.6384	15.0468	13.6073	14.0304	14.8608	12.3253	15.0492	14.9123	13.5377	13.6259	13.7404	6.43059	14.0122
445	179.882	179.882	179.883	287.649	286.17	288.728	15.5148	17.831	17.7209	17.8084	17.4282	17.3598	15.1567	15.9466	17.093	15.1563	15.3603	15.0959	17.6477	18.2075	15.7014	9.65334	16.2684	18.4562	14.6712	17.9902	12.7017	17.7179	17.2524	17.1487	18.0228	16.8413	16.9368	14.1624	14.9035	16.4713	17.534	16.4018	13.4831	15.7207	13.9717	13.4773	16.6507	16.5797	16.9951	16.6413	15.4675	13.2481	18.3733
446	179.903	179.903	179.903	59.27	57.1859	62.1412	10.8181	14.2078	14.5707	11.7719	2.65032	14.6942	9.45463	13.6932	15.1197	13.2581	6.33451	11.2894	14.3326	14.4535	13.0689	2.65032	5.30063	14.1101	11.0388	11.5972	8.77638	15.4597	10.1089	14.1531	13.0513	4.31329	12.0597	11.5386	8.85988	13.2558	14.3019	14.3143	4.31329	9.34403	13.7646	4.31329	11.3957	4.31329	4.31329	14.3947	4.31329	8.62658	14.4007
447	179.981	179.981	179.981	26.9775	25.4314	29.1277	5.04817	5.14171	7.85415	4.12951	7.40898	6.15334	4.74821	4.90821	6.11635	4.93858	6.19249	7.0478	6.18915	6.7388	8.08188	4.42375	5.92405	3.39288	5.63446	1.69644	9.17709	8.93796	3.01503	5.7634	5.87176	6.33251	8.33901	3.63279	6.75996	6.02393	4.40896	6.51058	3.95246	8.38661	6.8573	7.25364	4.8271	6.36392	5.99444	4.38324	6.03389	4.49743	6.65112
448	180.053	180.053	180.053	152.721	146.603	162.897	17.9004	21.3696	20.0345	19.819	19.3255	20.0121	3.84166	19.626	18.7498	3.84166	7.68332	19.1761	19.6553	19.3285	22.4103	18.9035	18.7556	19.3648	17.7153	19.8746	3.84166	19.8776	25.4006	19.6213	20.2743	20.0386	19.1223	19.6715	19.5657	19.295	19.69	20.0151	21.9285	19.6917	19.7897	22.3262	19.8844	19.1269	19.2981	18.7985	18.6771	18.6512	20.0356
450	180.913	180.912	180.913	28.6968	27.2834	29.8621	22.0876	21.1236	21.4197	20.9919	21.3487	21.4338	21.7477	21.307	19.8486	20.3956	21.8372	14.7195	21.7805	21.8832	22.329	22.1942	22.1683	21.0211	22.6684	20.3319	21.338	22.1795	19.27	18.8261	17.7816	17.7771	21.466	20.3133	20.4819	20.6072	19.6517	19.5684	19.2365	21.1819	19.5721	20.7241	21.5274	20.5491	21.7785	20.0379	21.4766	22.3516	18.787
451	180.973	180.973	180.974	28.6173	21.9535	29.9902	1.10004	0.711194	2.74194	1.38846	2.84597	1.28127	0.831976	0.907195	1.3634	0.16095	0.867346	2.48407	0.793491	2.04429	1.56027	0.0804748	1.40594	1.06512	0.944611	0.0804748	0.936131	3.39564	1.29358	1.40409	1.77743	1.20616	1.9705	1.17268	2.05263	1.77918	1.44264	1.71222	0.616133	2.52093	2.55488	1.62335	0.326412	1.96987	0.401779	0.862484	1.2545	0.0772857	1.53541
453	180.982	180.982	180.982	26.9306	25.6782	28.0918	14.6449	15.5871	18.1241	14.145	17.6777	15.6389	15.6489	16.0067	15.9393	14.7966	15.7586	17.1452	16.3241	16.4979	18.73	14.6819	15.5495	14.6724	15.4459	7.07251	19.8576	19.2214	12.3966	15.4254	16.3521	16.6819	18.5808	15.1887	16.7856	15.9925	14.8837	15.8809	14.581	18.9626	16.9273	17.5894	14.7404	15.8083	15.0565	14.2572	16.2669	14.1368	16.579
454	181.037	181.037	181.037	152.846	136.853	166.495	22.8632	22.5893	23.5471	24.1386	23.7502	23.6349	21.5676	23.2223	21.5078	22.8204	21.502	23.1254	23.5444	23.6199	22.3516	22.7052	22.5734	21.7056	20.9145	24.1302	20.9371	24.0605	23.3105	22.1019	22.8764	22.9414	20.8818	21.404	22.2109	21.7894	22.685	23.0234	22.3045	22.7142	22.6913	21.4249	22.4187	21.7589	22.0509	22.3713	21.4096	20.8155	22.3382
455	181.051	181.05	181.051	222.271	216.486	251.174	11.883	12.7821	13.1742	12.8406	13.4405	13.4533	10.5709	12.0765	12.7748	11.7593	10.4214	12.0583	13.5619	13.0597	11.0781	11.0043	11.4043	12.2312	8.99736	12.911	9.68042	13.2645	12.231	12.9506	13.139	13.2172	11.9945	11.589	12.2354	12.3564	12.7299	13.2851	11.6072	11.6373	12.5043	10.4234	12.832	12.4378	12.3279	12.1739	11.6194	10.6584	12.7712
459	181.977	181.976	181.977	28.5741	26.9961	30.0556	4.54836	4.05842	6.95421	3.23587	6.80603	4.11389	4.40326	4.15206	4.78531	3.5226	4.2307	6.72104	4.63773	4.43444	5.30446	3.41169	4.97586	3.94463	3.46723	3.29396	4.71599	7.44448	4.40619	4.85489	5.92564	4.04322	5.84694	3.99701	6.03435	5.21331	4.76169	5.77164	4.53422	5.93706	6.4883	5.39301	3.66661	5.47401	3.74608	4.42665	4.67068	2.07849	5.03723
460	181.992	181.992	181.992	206.159	203.989	214.19	13.0211	13.9821	14.1448	14.1998	13.7413	14.0244	11.7473	13.0577	13.6482	13.4265	12.4372	13.538	13.5219	14.5727	12.0586	11.8342	13.0171	13.8826	9.82892	14.0157	11.1646	15.3834	14.7778	15.4547	14.9463	15.7101	14.7609	14.3803	14.726	14.4411	15.0921	15.3897	14.1913	14.7129	14.7819	13.2781	14.4495	14.3497	14.454	13.6679	14.2821	13.5221	15.1805
461	182.009	182.009	182.01	323.146	322.694	324.014	17.5497	17.8373	15.9872	17.0612	18.7002	18.4185	16.8821	16.8955	17.079	15.4131	15.9901	17.4423	16.5595	18.0786	17.2276	4.87111	15.9969	17.8543	12.8727	9.74221	16.6868	18.3385	13.7414	12.6777	11.4967	12.1921	12.9311	5.376	5.376	11.9162	14.1278	13.9426	5.376	5.376	10.79	11.0271	5.376	14.7431	5.376	15.297	15.7875	5.376	15.1644
462	182.009	182.009	182.01	294.76	294.175	295.929	18.4421	18.9187	16.8784	18.2627	18.6925	18.3774	17.9498	17.3524	17.8629	16.8153	16.7268	18.4943	16.9966	19.7872	17.8469	6.49379	17.3652	18.512	12.9876	6.49379	17.9056	19.1972	15.7672	15.2771	14.2543	13.1125	13.9053	11.0507	2.44969	11.8573	12.7023	12.9931	5.00435	2.44969	12.1363	12.23	2.44969	15.5757	14.0007	15.7603	15.1178	4.89939	15.9633
464	182.04	182.04	182.04	155.865	142.699	165.374	18.8595	19.1864	19.6249	19.3226	19.837	19.7581	13.9603	19.1257	19.3969	18.7318	8.39698	19.3995	19.6591	19.7562	17.5252	18.0565	18.6044	19.1279	12.5535	19.317	14.1018	20.046	18.6922	18.3453	18.8737	18.9154	10.3767	3.82951	18.3499	13.3023	8.33445	19.1115	7.65902	13.2461	18.5427	12.6224	18.3747	18.1884	18.1519	17.656	16.2355	14.192	18.1654
465	182.046	182.046	182.046	145.985	134.947	157.719	10.1143	10.5425	10.4154	10.2582	11.2421	11.4655	9.34923	10.4248	10.3981	9.00197	10.1656	10.2366	10.075	10.7721	8.22058	8.40248	10.1126	10.4998	8.21098	10.5717	7.39443	11.2195	10.3515	10.4983	10.3155	11.3503	9.26809	9.31773	10.2325	9.99106	9.77213	9.48159	9.80552	9.31061	9.68652	7.77186	11.349	11.6248	9.15646	8.72668	8.96101	8.6937	9.78344
466	182.046	182.046	182.046	246.68	244.901	247.934	5.37836	8.76764	8.58837	7.50345	10.2096	9.86208	4.27049	7.07553	8.49793	6.23522	4.02031	7.29437	8.00762	8.57853	7.34238	3.13096	3.64335	7.35383	3.81154	8.48757	5.20593	7.716	3.13137	4.21616	5.10558	0.982589	4.75709	3.15474	0.812022	4.10661	4.51382	4.51647	2.97972	1.78775	4.05357	3.28987	2.83544	4.58362	3.94561	3.69621	3.18403	2.89536	3.661
467	182.054	182.054	182.054	222.162	221.028	223.891	15.1448	17.3224	18.1108	17.6878	17.8471	17.9394	5.61909	16.5565	17.241	13.9627	12.0458	17.326	18.3142	16.6031	15.8877	14.3575	16.0352	15.3908	11.7624	17.482	11.2382	16.8023	16.4385	17.8438	16.99	17.8115	15.8617	15.8771	18.02	16.3503	17.2434	17.4398	13.9771	15.6028	18.3259	14.1906	16.0553	17.5854	14.8931	16.9052	15.164	13.2724	17.6232
468	182.082	182.081	182.082	289.396	260.242	306.849	14.5934	14.6723	13.9371	14.314	15.6918	14.729	11.4757	14.6052	15.777	15.0572	11.2425	14.4158	15.696	16.3674	12.4815	10.7053	13.3027	14.2948	8.02513	14.5093	11.5797	13.9445	14.5776	15.1336	15.3074	15.1717	8.27487	13.6071	14.3407	13.6744	14.4693	16.1569	13.4577	13.4046	13.5541	12.299	7.0412	15.431	14.3258	13.7652	13.5642	9.99487	15.0933
471	182.946	182.946	182.946	27.194	25.9635	28.1153	17.204	17.4164	16.7761	17.0233	16.7838	17.1383	17.7528	16.6143	16.4947	17.1831	17.3215	17.7288	17.0918	16.6401	17.7082	17.6784	17.4373	17.4731	17.7959	16.0136	16.8052	17.5913	17.1315	16.7169	16.6876	16.5833	17.8575	16.9746	16.9386	16.752	16.7786	17.0087	17.2542	17.7505	17.6957	17.479	17.5477	16.6356	17.1114	16.4032	17.2213	17.4893	15.9788
472	182.995	182.995	182.995	206.01	204.157	209.721	14.7503	15.1282	15.6098	15.9804	15.4882	16.7883	3.32524	11.5923	15.6934	15.1103	6.65048	15.3911	15.2149	15.8384	14.7407	12.9558	15.0815	16.0625	11.8066	15.5232	3.32524	9.1211	16.9627	17.352	17.8933	17.5966	16.3924	14.0262	15.6324	16.2928	17.3394	17.37	3.94607	15.3015	16.767	15.9646	15.0388	16.5792	16.6426	15.4214	16.25	7.89213	16.4215
475	184.061	184.06	184.062	132.724	113.638	147.635	0.846819	3.51349	4.05812	2.47508	3.76007	4.39788	0.270295	1.94263	3.0144	0.913689	0.820181	1.19468	3.86739	4.18789	0.270295	0.767278	1.58262	1.38748	0.270295	0.540589	0.270295	2.61468	1.36259	1.125	0.993807	0.0304203	1.40617	0.663631	0.0304203	0.391092	0.0608407	0.0304203	1.7213	0.0304203	1.07048	0.0304203	3.91456	0.128579	1.7548	0.0304203	1.48334	0.160846	3.05679
476	184.098	184.097	184.098	295.327	278.483	296.497	17.6966	19.3489	19.2744	19.1509	19.6732	19.5559	16.0691	18.1731	19.2836	17.6569	15.6087	18.3329	19.242	19.4351	17.4762	16.2511	18.0079	18.3776	14.3902	19.9136	15.0307	19.1999	18.2508	18.6982	18.5122	18.6727	16.908	17.3267	17.3599	18.2408	18.1657	19.5762	19.3616	16.3859	18.9164	16.7511	19.5814	18.5641	18.3582	18.0169	15.4553	16.3619	19.2728
477	184.955	184.954	184.955	59.2683	57.1859	62.1412	15.5762	17.9831	18.446	15.9112	16.1416	20.6966	14.4915	16.7734	18.5847	16.6428	9.07983	15.3303	16.9225	18.0692	16.7995	12.9932	5.66715	17.253	2.83357	15.9667	13.1827	18.4415	17.5439	19.079	16.2678	2.71198	15.093	13.7114	12.877	16.1412	17.6048	19.2788	5.42396	14.3849	17.5972	11.0088	7.24948	2.71198	15.0275	18.6893	15.8532	10.8109	16.8216
478	185.013	185.012	185.013	50.0882	46.4625	58.2355	19.5539	18.9024	17.951	19.5457	20.1641	15.2116	12.2183	22.1027	9.33701	18.324	18.0968	20.393	18.0786	20.2883	18.7175	18.6102	19.5004	17.9159	17.5265	22.9561	16.628	20.5939	30.9159	14.3096	18.7694	18.5537	22.297	12.7109	22.2263	21.3623	19.3808	4.90951	21.5888	23.4257	21.9298	20.3554	19.4551	4.90951	10.2133	21.1726	21.0658	18.8585	21.7843
479	185.028	185.028	185.028	268.282	266.047	280.264	21.1338	19.8697	17.5959	16.2134	17.9378	20.1498	13.6573	13.9803	18.023	18.0095	16.1193	21.8585	16.9192	24.5766	16.212	16.5521	23.597	20.2387	15.5332	21.8975	16.0238	21.2838	23.8109	22.6845	22.0499	19.4318	22.4741	19.7721	23.9734	20.5524	24.4513	21.1054	22.5314	22.5616	17.1375	23.194	21.7459	20.3872	22.2035	19.0676	22.0048	19.503	22.1481
481	185.082	185.082	185.082	301.853	300.089	313.846	4.90942	5.55157	6.02933	5.53704	6.34379	6.473	3.63371	4.77773	5.56337	4.6162	3.6337	4.95355	6.32959	5.82714	3.95273	3.77897	4.42425	5.51959	3.39025	6.13538	1.25045	6.54295	5.72616	5.68351	6.33591	6.2707	5.2098	5.03055	5.26358	5.85211	5.87422	6.0992	5.14133	4.89896	5.55856	3.79409	5.63802	5.61255	4.93924	5.13619	4.807	4.52628	5.98597
483	186.031	186.031	186.031	268.045	266.315	269.302	16.8544	15.0797	12.3586	12.1282	12.9777	14.025	5.07487	10.1497	12.8612	12.9085	11.0855	17.5558	11.7588	19.7742	12.7295	12.9424	19.3128	16.1321	11.637	18.0375	12.9441	17.9277	20.4167	18.0998	16.7546	12.1953	18.9967	15.5083	20.1462	16.6119	19.9302	15.2313	18.4122	18.3646	12.7271	20.5705	16.6444	15.507	17.6091	15.308	18.0131	14.6899	17.437
485	186.114	186.113	186.114	281.293	279.119	282.682	0.686676	4.24007	3.32288	1.82986	8.35049	10.0626	9.53933	9.87627	6.13661	0.370926	6.21121	1.8692	11.091	10.6333	9.81199	9.22735	10.5297	10.4792	10.3167	8.69656	0.185463	11.4097	0.339591	0.557725	2.71205	1.68336	4.99558	0.939426	3.36421	10.7489	6.07634	1.12764	6.24271	0.97949	10.8323	0.493778	10.5891	4.28707	5.13106	9.82945	10.4978	10.4075	8.2349
486	186.93	186.929	186.93	29.4702	27.1392	30.7486	8.12044	7.31743	7.65367	7.76026	7.97591	7.80036	7.54788	7.45468	7.66211	6.85997	6.79065	7.71782	7.10564	7.83629	6.66131	6.08224	7.01392	8.1139	6.58201	8.40228	3.46246	8.22809	8.75004	8.46711	8.57255	8.68479	6.02948	8.3419	8.28122	8.06	8.27833	7.98246	5.74625	7.15333	8.11364	6.79855	6.81091	7.78628	6.56524	7.51937	7.53187	5.75913	8.30982
487	187.007	187.007	187.008	287.648	286.17	289.486	22.4903	23.1607	23.3406	23.1227	23.636	23.5424	20.9818	22.3233	23.1005	21.9681	21.1719	22.7119	23.0787	23.5854	21.6967	19.7351	22.3105	22.858	20.113	23.4993	19.3603	23.3872	22.4716	23.2298	22.8848	23.0728	22.3841	21.047	21.6115	22.3395	23.0464	22.8067	21.0095	21.6055	22.5171	19.1129	22.5452	22.7721	22.9307	22.4207	21.7946	19.5098	23.0049
488	187.061	187.061	187.061	211.791	209.316	224.506	4.18972	6.25105	7.67994	5.20903	6.62792	6.98497	0.807358	5.54487	6.59344	4.58235	4.58034	4.26756	7.98056	7.26901	6.03133	5.14572	5.73572	6.84563	6.27532	4.98031	0.323152	6.69841	5.15346	4.82513	6.10209	6.10628	5.62187	2.80505	5.33194	7.57114	5.9979	6.61357	5.14483	4.36922	7.83557	3.31132	7.42725	4.68794	5.41432	6.32605	7.07385	4.13423	6.14419
490	187.098	187.097	187.098	326.641	324.989	327.962	3.28282	4.53602	4.03654	4.60768	5.41469	6.56482	6.11762	6.02655	5.60937	2.79178	4.67764	3.51405	7.50826	7.08184	6.1911	5.93451	6.8715	7.10222	6.9271	5.23807	1.14644	7.83132	3.66584	3.86662	4.17611	4.19935	4.79264	3.56725	4.21838	6.9004	5.71385	4.33095	6.38437	4.23014	7.27347	2.20574	7.28195	4.55267	3.56833	6.36211	7.22807	7.09176	5.54599
492	187.109	187.109	187.109	182.22	173.73	186.361	14.5431	16.335	16.2508	16.1528	16.2074	16.3418	13.3313	15.6393	15.5939	14.5881	12.348	15.0477	13.5211	15.2787	13.6535	14.7184	14.7676	15.6134	11.7844	13.7326	10.8159	14.4894	15.2316	15.6601	14.5934	15.0969	13.0986	9.82089	13.4952	17.4904	14.4281	16.4756	14.7842	15.3181	14.736	11.1328	14.8038	12.8813	13.625	16.0224	15.1394	14.0875	16.8097
493	187.117	187.117	187.117	281.371	279.241	282.682	4.91965	13.1927	12.6572	10.8065	18.3905	20.1794	19.5592	19.8562	15.6937	4.91965	10.6735	4.91965	21.1881	20.7504	19.9253	19.2892	20.6254	20.5454	20.3446	18.6254	9.83929	21.491	4.76131	4.76131	11.0916	10.4377	14.1876	4.76131	13.4205	20.8775	10.5181	12.4292	10.1229	4.76131	20.9599	9.52262	20.6761	14.3842	13.7961	19.9103	20.5482	20.4963	18.152
498	188.01	188.01	188.01	287.644	285.837	288.884	19.5238	20.2813	20.4667	20.1807	20.8266	20.7222	17.9146	19.3614	20.1214	18.8915	18.1767	19.7426	20.1666	20.7586	18.8112	16.2565	19.3528	19.8743	16.9567	20.6001	15.9068	20.321	19.3459	20.3401	19.9448	20.1916	19.2776	17.9932	18.4593	19.3859	20.1178	19.9089	17.5967	18.4581	19.537	15.0165	19.6026	19.8292	20.0462	19.5582	18.822	16.08	20.1179
499	188.035	188.035	188.035	230.84	228.363	233.363	14.1214	15.5119	15.6105	15.5058	16.096	16.2107	12.8397	14.6055	15.5968	14.7627	12.5454	14.8179	15.8964	15.863	13.6673	12.9623	14.6895	14.8104	12.0268	15.5842	12.1221	15.9956	14.9766	15.6333	15.8772	15.7527	14.8185	14.5952	14.8878	15.4054	15.405	15.9871	15.3806	14.6839	15.4074	13.7146	16.0415	15.5518	15.2568	15.0442	14.0934	11.5408	15.7363
500	188.056	188.056	188.056	75.8861	67.2232	80.0129	18.7302	20.0533	19.9747	19.9901	20.3274	20.4762	13.9849	19.243	19.9684	18.7228	14.8624	19.2913	19.8957	19.9384	18.1035	17.5671	18.5474	19.4676	6.16553	18.1873	12.3311	20.1497	18.9903	19.3648	19.2428	19.656	16.6676	17.4312	18.4593	18.9574	19.323	19.7419	14.1525	18.4803	19.0619	7.07625	19.3154	19.1669	18.637	18.8236	18.244	15.8332	19.5266
501	188.101	188.101	188.101	326.643	325.471	327.962	4.52173	5.60796	4.22846	5.66867	6.62734	7.89869	7.48339	7.36355	6.69336	3.22426	5.46773	3.0792	8.90648	8.46117	7.56896	7.32365	8.23175	8.48061	8.32682	6.45983	0.984673	9.20527	4.56665	5.0445	5.11324	5.57936	5.9326	4.78674	5.29825	8.24534	6.72557	5.38796	7.66473	5.4806	8.67627	1.11128	8.68653	5.68476	4.13876	7.75038	8.63619	8.50675	6.78474
503	188.897	188.897	188.898	37.3023	35.4154	39.117	18.3258	18.2911	14.3746	3.03063	15.3503	3.03063	3.03063	11.7299	3.03063	11.6073	3.03063	13.4411	6.80648	3.03063	13.0555	3.03063	6.06126	9.9173	3.03063	3.03063	3.03063	19.9891	9.99548	18.2457	3.59732	11.1259	18.6641	3.59732	14.6961	13.4638	7.30162	13.7428	15.7133	14.1261	12.3562	11.0688	3.59732	12.5854	17.864	17.8521	3.59732	7.6153	13.5486
505	188.952	188.951	188.952	403.979	402.887	445.561	12.25	11.474	11.5901	11.1043	11.2944	11.2267	9.83669	9.56227	9.54445	11.2769	9.66036	9.19538	9.2229	10.6899	10.3765	8.77498	10.8565	9.87231	9.69246	9.70615	7.7967	10.3473	11.847	11.4167	10.6358	10.5262	10.3508	9.40597	9.13487	9.26202	8.86207	8.66957	9.13548	8.5612	12.7457	9.76318	9.98004	12.2095	9.03267	6.12498	8.69524	8.09642	7.93808
506	188.986	188.986	188.986	198.044	196.206	204.648	21.0447	22.396	22.3079	21.9684	22.7687	22.6692	19.538	21.2649	22.1741	20.7557	19.4088	21.5019	22.3998	22.602	20.5585	18.2484	20.3087	21.7567	17.0952	22.4122	18.4168	22.3628	20.7741	21.5045	20.9855	21.682	20.1402	19.2236	19.9356	20.4683	21.2698	21.3715	18.9864	19.3426	21.2098	16.1776	20.3889	21.3063	20.7738	20.7827	20.1441	8.36224	21.2776
507	188.986	188.986	188.986	103.929	79.6552	108.431	15.391	18.6648	18.9962	18.374	19.2037	19.1555	4.1041	16.4102	18.5253	15.6218	8.2082	17.1652	18.8683	18.7898	16.6082	4.1041	13.6828	17.9225	13.2782	18.4669	4.1041	17.2715	18.3473	18.7988	18.9186	18.895	17.3548	14.7323	15.14	17.8071	18.2457	18.967	3.47703	14.0849	17.5443	12.196	18.5324	15.6268	17.9929	17.6698	16.9023	6.95407	18.3754
508	189.003	189.003	189.003	287.643	285.837	288.884	18.805	19.4552	19.6772	19.4688	19.9484	19.8048	16.7371	18.4642	19.3663	18.4092	17.2293	18.943	19.3677	19.8623	17.8391	14.6165	18.5606	19.1833	15.7809	19.7545	15.5423	19.5328	18.554	19.523	19.2363	19.432	18.5264	17.1347	17.5797	18.4118	19.285	19.0481	16.2662	17.7756	18.706	14.4562	18.7174	18.9879	19.1615	18.7778	18.0125	14.9647	19.3791
514	189.955	189.955	189.955	403.97	402.908	404.573	19.2165	18.3184	18.4945	17.7648	18.2489	18.2339	16.5306	16.7331	16.3405	18.274	16.3943	15.8708	15.6279	17.5573	17.3528	15.3688	17.6803	17.0297	15.4085	16.2993	14.3203	16.2039	18.8489	18.3386	17.3192	17.2358	17.0198	16.0836	15.4312	16.0606	14.9344	14.7972	15.531	15.3308	19.6174	16.5	16.8316	19.1769	15.8891	10.8843	14.7977	13.8524	14.1131
515	189.99	189.989	189.99	197.216	196.491	201.714	16.9547	18.6178	17.712	17.0739	18.1685	18.0856	3.82857	15.2935	17.9947	16.112	7.65714	16.938	18.0439	18.3159	16.3579	13.5606	15.5706	17.1198	13.5759	18.1819	3.82857	16.4294	15.9639	17.551	17.0356	16.6929	15.4516	12.2748	15.1536	16.1078	16.6408	16.68	3.03605	14.8246	16.1434	12.9287	14.1867	16.5403	16.4714	16.1801	15.5602	6.07209	16.4236
516	190.051	190.051	190.051	279.837	278.008	280.888	13.1319	14.0455	14.2988	14.3909	14.6905	14.5966	11.4725	13.4201	13.7075	12.9281	11.3076	13.807	13.4796	13.863	11.3847	12.3623	13.0246	13.3686	9.97714	13.0702	9.69265	14.3051	12.7857	13.727	13.7569	13.2252	12.9096	13.1224	13.1304	13.1628	12.9787	13.6097	14.2933	12.0111	14.1432	11.1307	14.5223	13.6033	13.2453	12.4264	11.4464	12.109	13.5764
518	190.894	190.894	190.895	37.3072	36.0646	39.117	17.0565	17.5769	3.46882	13.0215	14.5965	9.87334	3.46882	3.46882	6.93764	3.46882	3.46882	3.46882	3.46882	12.856	3.46882	3.46882	7.65821	11.6499	3.46882	3.46882	3.46882	18.4918	3.0934	17.005	11.5534	13.1141	17.8076	3.0934	11.4696	15.2186	6.56844	3.0934	3.0934	3.0934	3.0934	3.0934	3.0934	3.0934	3.0934	17.5453	15.4873	3.0934	3.0934
519	190.897	190.897	190.897	245.006	242.985	249.371	14.0993	18.136	15.4044	14.8085	15.2843	19.0397	14.5252	12.8996	16.0848	18.7668	15.2261	13.9857	18.7443	17.9792	16.681	17.392	18.9908	15.5736	16.3431	14.937	17.0683	20.3381	14.6732	18.4816	16.471	17.306	16.9116	16.4451	17.356	17.9916	15.1306	15.2044	19.7767	16.4627	17.4461	14.0522	18.7981	17.8242	18.9579	17.7008	17.6642	19.4587	16.0823
523	190.949	190.948	190.949	403.972	402.887	441.967	11.1242	10.345	10.4653	9.97682	10.1067	10.124	8.67452	8.39457	8.45565	10.1543	8.50873	8.02905	8.03429	9.52682	9.26841	7.65071	9.71375	8.68201	8.51359	8.53979	6.64851	9.20984	10.7604	10.3343	9.53221	9.43743	9.21926	8.26457	7.99826	8.08038	7.69672	7.4433	7.98679	7.39066	11.6162	8.64322	8.85004	11.122	7.92709	5.04023	7.55275	6.77288	6.70549
525	191.02	191.019	191.02	58.3821	34.6114	63.6719	13.11	15.1053	15.4513	14.053	15.591	15.3961	12.969	14.45	15.2829	14.0588	13.4264	14.2435	15.1267	15.422	13.8282	11.9499	12.7156	14.6662	12.0585	15.5078	12.4279	15.844	14.8733	14.9257	14.4533	14.3521	13.5732	11.5978	12.7081	13.7254	14.8298	15.0457	9.6838	13.4621	13.8613	8.12023	12.5291	11.9978	13.8586	15.2604	14.1398	11.0669	14.7286
526	191.056	191.055	191.056	38.7882	32.4367	40.7829	22.5761	22.0441	23.0592	22.1024	23.0798	22.86	21.1116	22.7083	22.7005	22.3489	18.398	22.4331	22.8753	23.2264	20.7249	21.4242	21.7391	22.9297	20.5212	22.6475	19.1064	23.8355	22.0977	20.6925	21.1454	22.4044	19.734	20.793	19.866	19.1727	20.2961	22.0566	19.4886	19.733	22.0155	18.7827	20.1829	21.3887	19.3539	18.9772	20.5862	18.0284	20.7678
527	191.108	191.108	191.108	364.489	363.539	365.293	7.29728	7.25754	7.99479	7.62621	7.58291	7.30925	4.24349	7.34402	7.40477	6.04173	4.41325	7.13879	3.94246	7.65851	4.45862	5.21509	6.11873	6.95431	4.04589	7.77652	4.45697	7.78475	6.29285	6.05915	7.71414	7.10231	6.26786	5.45347	6.39556	7.67613	6.13033	5.94246	6.47174	6.42316	6.65539	4.93194	7.17741	7.1991	3.91988	6.69568	5.85026	6.50396	8.06691
529	191.952	191.952	191.952	403.981	402.908	404.573	20.1477	18.5708	18.8447	17.9813	18.2842	18.0118	16.9555	16.6303	15.9193	19.1498	16.3223	14.0364	16.4109	18.5863	17.554	15.0585	17.6044	16.6484	15.5312	16.7068	14.6177	15.6171	18.7974	18.3898	13.9134	18.2222	17.4658	17.3838	15.7289	16.8812	16.0226	16.1091	15.7446	15.2703	20.2909	17.2305	17.1405	19.3223	15.1657	13.3524	16.6751	14.3295	14.6809
530	192.023	192.023	192.023	58.9682	43.0378	63.6719	18.596	20.9633	21.2273	19.9039	21.407	21.1317	18.4526	20.2038	21.1443	19.7874	19.028	19.7364	20.9742	21.2042	19.6218	17.5192	18.052	20.4297	17.1756	21.3715	18.0512	21.6267	20.5591	20.7584	20.0489	19.9188	19.1848	15.7838	17.8457	19.251	20.6088	20.9019	5.41422	19.1612	19.6357	13.4155	17.5853	14.8491	19.5446	21.1666	19.7929	15.5101	20.5047
531	192.059	192.059	192.06	38.8591	36.6617	40.6782	19.5714	18.9946	19.9202	18.8512	19.9651	19.6795	17.9612	19.6322	19.7198	19.2877	16.0382	19.2472	19.892	20.1679	17.4268	18.3232	18.3787	19.8684	16.2397	19.5338	15.6706	20.8359	18.9648	16.9898	18.0055	19.3278	2.79428	10.9439	14.7451	2.79428	5.58857	19.0663	2.79428	2.79428	18.7252	2.79428	16.2599	2.79428	2.79428	14.3656	14.8558	7.44518	14.7335
532	192.946	192.946	192.946	403.97	402.889	404.575	18.9976	18.1848	18.2158	17.8406	17.9378	17.9082	16.3459	15.9399	15.6012	17.9918	16.2145	15.4809	15.5051	17.3165	17.0614	15.2909	17.4683	16.335	15.2734	16.6757	14.0973	16.6328	18.6535	18.1923	17.3866	17.1201	16.8837	15.8427	14.1501	15.9147	15.2526	15.3074	15.0896	13.9673	19.4676	16.3195	16.4729	18.9405	15.2412	8.79905	14.6331	14.3463	14.1223
534	193.024	193.023	193.024	59.0552	57.1859	62.1995	15.6062	18.4895	18.2473	17.2838	18.65	18.7887	13.2744	15.1336	18.6	16.8909	13.6791	14.9807	18.4827	18.5262	3.73339	13.5781	7.46679	15.6165	3.73339	16.3602	3.73339	19.0026	18.0322	18.2662	15.456	3.43501	16.2185	12.8122	3.43501	16.223	18.0213	18.3505	3.43501	14.9382	17.2049	10.1151	13.6671	11.8675	3.43501	18.8177	3.43501	6.87002	17.9313
535	193.035	193.035	193.035	33.9174	31.1732	35.2868	13.9232	12.9633	13.3835	12.9732	13.7754	13.5516	11.2765	12.8247	12.6519	11.4553	9.49697	13.2819	12.8728	13.6292	11.4811	9.86885	12.3022	13.5111	10.3061	13.3652	7.85162	13.1409	12.9787	12.7048	13.4648	13.5032	10.9896	11.5548	12.4779	12.4004	12.168	12.8709	11.5628	12.7757	12.7673	9.78546	12.7717	12.2327	11.0284	12.1981	11.1329	10.1433	13.4033
537	193.087	193.087	193.089	357.152	356.053	387.443	16.4784	16.9291	17.425	17.9314	18.0902	18.2773	14.6798	17.0741	16.9658	14.1933	6.62792	17.2578	16.3897	17.1746	13.9044	15.9291	16.7057	17.2964	13.267	15.9662	13.3557	17.0374	14.479	15.2339	16.4808	16.1954	13.9326	17.1723	15.9927	16.5677	15.0961	15.4999	20.5981	16.8929	18.7199	13.8522	19.3743	18.6773	16.806	14.5628	15.2688	17.7355	17.3973
538	193.816	193.815	193.816	33.166	6.52898	54.2977	2.8203	2.1541	2.68402	3.40542	2.73984	1.79918	1.96285	3.2218	1.73797	2.54398	2.57369	3.09973	2.97886	2.6647	1.98451	1.96649	2.69136	3.05897	2.86859	3.10551	0.496052	3.82938	3.10726	1.98064	2.93624	2.73604	3.03201	1.35219	2.91356	2.84616	2.22346	3.58148	2.82596	3.25568	2.95882	2.85383	2.72904	3.46546	0.512319	2.04197	2.93926	1.18181	2.99248
540	194.046	194.046	194.046	211.218	195.578	217.613	14.6004	15.8757	15.8264	15.5566	16.4053	16.2898	5.22966	15.0142	15.8979	14.655	13.117	14.9713	16.4562	16.2655	14.2444	12.4691	13.9983	15.272	10.4593	16.1456	12.4796	15.8169	14.9329	15.7761	15.1146	15.5676	14.4126	4.33781	14.2035	14.6613	15.4357	16.0564	13.1992	13.9073	15.5565	11.4241	14.6272	14.9589	14.795	14.7493	14.1613	8.67562	15.4433
541	194.046	194.046	194.046	294.153	292.506	295.276	19.7801	20.1901	20.8608	20.137	21.0606	21.3207	16.6272	19.4108	19.988	19.2456	14.9898	19.93	20.0472	19.9566	19.0161	17.1294	18.7729	20.3809	16.4441	20.9508	15.2058	20.7787	19.1418	18.4148	19.2701	19.0033	17.8116	18.7011	17.7213	18.1503	17.9032	18.8981	15.1822	17.1835	17.4419	15.3798	17.7069	17.9321	17.595	17.8188	16.9722	14.1576	18.762
542	194.046	194.045	194.046	248.999	246.684	250.863	13.4612	14.2071	16.5997	14.1856	11.1213	17.2149	7.24564	8.49956	11.5225	12.4944	9.30036	12.564	10.5332	10.1898	10.309	12.8685	13.8533	12.9655	8.83929	14.7772	14.4325	13.3306	10.0223	3.33307	6.0953	6.94349	5.55066	5.38687	4.91097	5.57521	3.24102	10.3547	5.90803	4.86292	6.74641	3.98414	5.942	6.7348	13.3951	4.28408	4.28593	4.75291	6.90886
547	194.927	194.927	194.928	33.8744	30.857	37.2303	6.74425	6.20515	7.1377	6.36452	6.59807	6.96239	7.32364	7.22254	7.82609	7.26063	6.92901	7.05639	7.04413	6.83141	6.08213	5.58836	6.96296	7.64157	7.10895	8.25472	6.54968	7.63097	8.41748	8.23692	7.45858	7.75656	4.41437	7.81573	6.58957	6.37757	7.68582	8.10258	5.73616	4.88404	7.90962	5.97413	5.62187	6.19836	5.883	5.58744	5.95244	4.31027	7.89683
549	194.997	194.996	194.997	40.3008	30.8615	42.3944	17.4493	17.7163	19.2913	22.1766	19.7155	19.9412	17.8147	19.5263	18.0197	16.5719	19.2874	21.4426	15.3633	17.9676	16.4603	15.9935	17.5375	18.7745	14.142	15.6191	15.238	17.6931	4.18302	16.3928	14.9507	15.6141	16.0554	4.18302	19.2328	15.4715	8.36603	15.7412	17.984	18.2201	17.3981	4.18302	16.8273	9.94577	4.18302	16.6931	4.18302	15.202	17.2219
550	195.049	195.049	195.05	212.221	195.905	249.207	16.4733	17.8005	18.1318	17.6222	18.351	18.2789	3.46798	14.8102	17.6573	16.4639	6.93596	16.7638	18.4285	18.0099	15.4442	14.2933	15.5541	17.2759	12.928	18.3774	3.46798	14.7804	16.3953	17.5338	16.2886	17.2448	14.9572	2.67431	15.3734	15.2097	17.5395	18.1281	2.67431	15.4017	17.4462	13.0961	14.598	16.5472	16.7079	16.7085	15.1771	5.34863	16.0939
551	195.049	195.049	195.049	294.153	293.054	294.882	17.4735	18.163	18.6749	17.9411	18.9765	19.2695	14.0873	16.7576	18.0689	16.9209	6.55443	17.7433	17.9552	17.3631	16.5652	15.3086	16.2493	19.0844	3.27721	19.1685	3.27721	18.685	16.2344	16.4155	17.1518	16.516	14.7362	15.9933	15.2852	14.1695	16.4021	15.4469	12.401	13.6108	14.2137	12.9064	14.422	14.7698	11.7734	15.0434	14.8375	6.24297	17.2653
552	195.051	195.051	195.051	34.4573	32.1807	35.8225	21.0498	19.9778	20.3986	19.9592	20.5991	20.0058	18.9775	19.7974	20.0508	18.4156	8.21384	20.317	20.3438	20.8503	18.8827	17.3617	19.5287	20.4739	17.4673	21.849	16.4277	20.3537	20.1012	20.747	20.5007	20.651	18.5675	17.9917	19.4967	19.4208	19.9967	20.2676	16.2565	18.7974	19.779	15.4832	18.8559	19.2126	18.4775	19.6136	19.0255	8.27994	20.0133
553	195.052	195.052	195.053	204.243	183.751	211.838	22.0572	22.7904	23.3137	23.2754	23.7089	23.7728	20.925	23.0449	23.0489	22.3276	21.137	22.7601	23.2375	23.3057	21.3449	21.6613	22.3915	22.8412	20.4255	23.2208	19.7648	23.7519	22.0058	20.4799	22.5044	22.6136	21.0257	21.1013	21.6421	21.5391	21.8334	22.497	21.938	21.5067	22.3925	20.2458	22.2165	22.0184	21.6311	21.0892	19.9538	20.511	21.9061
557	195.082	195.082	195.082	278.287	277.35	279.102	10.7203	3.29255	3.29255	11.3869	3.29255	3.29255	11.8397	3.29255	7.00637	12.7409	11.7446	11.6357	12.5404	3.29255	11.4086	3.29255	13.9818	10.3726	12.0608	3.29255	11.7042	6.58511	2.53086	12.181	10.9889	12.34	2.53086	10.9652	10.7289	11.9552	6.36341	12.1055	5.06173	2.53086	11.1411	10.6543	11.887	11.8934	14.2396	12.9593	10.9886	5.64213	11.1319
565	195.811	195.811	195.811	568.468	554.17	599.529	2.20858	1.58931	1.03474	2.03819	1.89399	1.10134	1.73214	2.09859	2.04638	2.31004	2.30147	2.75571	2.37308	2.08346	0.891258	0.536414	2.33241	2.13273	2.04533	2.23883	1.06193	3.60327	2.77987	2.46072	2.19618	2.4801	3.33492	2.38272	2.76574	1.3215	2.45773	1.81446	2.04736	2.34202	1.96747	0.950135	2.1298	2.24006	3.18475	0.909851	3.06406	2.37224	2.12812
570	195.992	195.991	195.992	32.6016	31.3858	33.2152	16.8144	16.5255	18.5431	16.7008	16.7952	17.886	14.5568	17.9887	17.28	17.5484	15.5975	14.0701	16.2847	17.3807	14.677	15.5218	17.5532	18.1077	15.2117	13.3323	15.8773	17.6344	14.0446	18.3883	15.8343	14.4801	14.0669	14.1446	17.2416	15.7739	17.0499	17.4681	16.0719	15.8174	19.7581	15.5532	18.2377	16.2039	15.9793	17.7617	14.1655	6.21621	16.4643
572	196.056	196.056	196.056	204.38	202.519	209.904	18.0204	18.8005	19.2039	19.1481	19.543	19.673	4.35455	19.1118	18.9484	18.3649	8.70911	18.6482	19.193	19.3244	17.1654	17.4658	18.3186	18.8692	14.4251	19.08	4.35455	19.5982	18.1068	17.8912	18.2364	18.471	17.2218	13.0307	17.419	17.5719	17.3263	18.5661	8.90839	17.2334	18.2198	16.1852	18.2524	17.6801	16.2814	16.9383	16.5008	7.915	17.5622
575	196.089	196.089	196.089	277.875	277.045	279.048	11.7362	14.6967	15.207	14.0902	13.9354	10.8444	12.5862	14.0248	16.0844	15.7348	7.6865	12.6221	14.108	14.6042	14.684	3.84325	16.8856	3.84325	3.84325	13.9426	14.8147	17.425	13.3141	15.8793	11.8108	14.9982	14.3351	11.7542	13.5859	14.6263	14.9095	11.5486	11.8358	10.2429	15.2594	11.4834	13.2931	15.3688	16.9921	14.1434	14.2293	12.3532	13.1201
576	196.811	196.811	196.811	34.367	6.52706	124.342	2.15588	0.862012	2.46514	4.35451	1.85425	0.859637	0.429819	0.429819	2.31175	2.0563	1.80247	1.93528	2.10896	2.01963	1.22421	3.25483	1.04124	1.79276	1.08531	3.55971	2.60481	2.08569	1.66333	1.19795	0.940328	1.35998	2.7247	1.69124	2.11426	1.77565	1.43334	2.39693	1.93506	4.19563	2.07671	0.441243	2.53499	1.99675	0.441243	3.32354	0.441243	0.882487	1.15462
577	196.944	196.944	196.944	25.2566	24.6254	44.8851	0.436178	0.00836834	3.45391	0.00418417	2.52729	1.73059	0.10554	1.4873	2.01644	0.639696	1.59068	2.52263	2.35999	1.91836	3.63256	0.00418417	1.91908	0.525519	1.46958	0.00418417	5.31577	5.12859	0.458879	1.37752	1.1793	2.87685	5.79191	1.07891	2.56747	1.99907	0.138491	4.69007	0.721574	3.46081	3.49137	2.89111	1.12913	0.843716	0.700956	0.0692453	3.29731	0.274871	2.90688
579	197.046	197.045	197.046	152.386	146.766	163.485	8.57512	13.9202	14.653	14.3633	14.563	14.9369	6.72017	13.186	14.2542	7.41476	8.47319	13.1699	14.7472	14.103	12.2817	12.6365	11.3885	13.4449	5.73978	11.9107	6.76513	11.3848	13.7175	14.1196	14.8294	14.5816	12.2999	13.1303	13.3535	13.6503	14.2123	14.7048	11.105	13.2106	13.9124	6.74388	14.2702	13.9409	13.7517	13.5124	12.928	7.13574	14.3736
580	197.068	197.068	197.068	165.313	162.299	169.869	16.7996	16.8699	16.7925	17.0731	17.1514	17.2437	14.6714	16.1191	17.2876	15.4511	13.5288	16.477	17.0548	18.1521	14.7605	15.1633	16.1024	16.4041	13.4026	17.7798	11.2503	18.0242	15.347	15.3738	15.4789	16.3895	13.8344	12.4181	15.0884	15.046	14.7069	15.2624	14.3505	14.1617	15.6525	11.9968	15.6998	14.8062	14.7221	13.8678	13.5785	13.1513	15.6117
582	197.068	197.068	197.068	103.091	101.95	104.863	14.5664	14.9585	14.9089	16.981	14.8105	13.386	10.9386	13.542	12.398	11.3608	11.0163	12.8915	14.3017	14.8111	14.2123	15.7153	14.5635	14.252	13.6593	16.344	11.4606	11.5567	12.9311	13.5891	14.773	13.9904	11.616	12.7747	15.5987	13.3485	13.8804	14.6034	12.7129	16.8754	15.0424	16.627	12.9985	14.2265	12.0877	16.8438	11.3458	12.705	14.5224
583	197.068	197.068	197.068	56.2019	47.2519	82.1908	18.0013	17.5052	18.425	17.9796	18.2217	18.6066	16.5495	18.3056	17.7684	18.3088	16.3495	18.1229	18.3054	18.1936	15.8844	16.4186	17.9683	18.5287	15.5252	18.3836	14.4397	19.0014	17.7129	17.7283	17.5279	18.1829	16.6373	17.3373	17.43	17.1335	17.2406	17.2924	16.2791	16.1495	17.5047	15.1423	18.0138	17.6535	17.409	16.5793	16.4199	15.7771	16.7998
584	197.082	197.082	197.082	313.803	311.921	314.965	10.372	10.9238	11.4054	10.9129	11.4962	11.4397	8.34715	10.1774	10.7712	9.57379	7.92734	10.2251	10.9816	11.0112	9.30195	9.08882	9.16788	10.4905	7.38202	11.2597	5.70162	11.3323	10.8237	10.8095	11.5942	11.373	10.3557	9.98673	10.3635	10.7621	11.0431	11.1059	10.3422	10.0498	10.7217	8.93213	10.9108	10.8276	10.0298	10.1157	9.23724	9.03613	11.0525
585	197.092	197.091	197.092	277.716	249.123	278.687	2.60897	5.21795	2.60897	2.60897	2.60897	2.60897	2.60897	2.60897	11.7967	2.60897	5.34146	2.60897	11.0617	2.60897	2.60897	2.60897	6.70707	2.60897	2.60897	2.60897	11.0528	13.3154	4.97615	12.4172	4.97615	10.7948	4.97615	4.97615	4.97615	4.97615	4.97615	9.95231	4.97615	4.97615	4.97615	4.97615	4.97615	4.97615	11.5866	4.97615	4.97615	4.97615	4.97615
591	197.808	197.808	197.808	569.21	552.482	599.529	2.32794	1.72172	1.46287	2.07116	2.0979	1.21725	1.8051	2.00888	1.88417	1.93149	1.98938	2.42295	2.74367	2.08239	0.888855	0.444427	2.20379	2.11864	2.05911	2.16058	1.06283	3.47384	2.14479	2.34136	2.36666	2.47873	2.98793	2.42101	2.21954	1.48478	2.33106	1.55914	2.08671	2.15853	2.37902	0.944982	2.53646	1.93597	2.0839	0.832992	1.53313	1.95745	2.12072
593	198.113	198.113	198.114	350.244	349.441	350.742	17.3887	16.8095	18.4706	16.5293	17.3836	17.4309	13.7121	16.5222	16.9168	13.5268	7.61277	16.111	18.405	18.4868	11.1408	13.4263	14.8294	16.286	12.1783	17.9493	10.1274	17.0176	17.1233	17.518	18.3084	18.2536	16.2404	16.0295	15.9454	16.9572	17.4262	18.1513	13.3031	16.2942	17.86	6.65153	16.5028	16.7778	15.5448	17.1583	15.2701	14.947	17.8065
594	198.808	198.808	198.808	34.2378	6.42113	112.933	2.94728	1.88711	2.48285	3.09719	6.19204	5.83461	3.45494	3.3327	3.43356	2.78263	4.70253	2.63134	3.00728	3.10115	2.39066	2.18285	4.25137	2.82879	3.15517	2.35099	0.549078	3.91178	3.07729	4.01999	2.9296	2.22522	3.13302	3.37097	3.20347	2.73863	2.73887	3.31308	2.74899	2.98037	2.76725	0.788335	3.69801	2.78293	0.788335	2.08947	2.85005	3.0251	3.21827
598	199.043	199.043	199.044	315.884	314.291	316.771	14.0457	13.1868	18.4831	13.3261	13.7013	18.1381	10.6345	2.75923	12.636	14.5656	5.51846	13.3217	12.2451	16.844	11.1048	10.7555	12.9172	12.1539	10.8719	17.8345	14.1358	13.1542	20.1162	16.5373	16.8293	17.5971	19.6684	13.8734	18.8429	20.8628	18.3128	17.1041	18.0455	15.543	12.7055	17.7241	21.0884	24.1221	18.1604	21.8103	17.3267	20.1485	17.5796
599	199.098	199.097	199.098	341.99	317.944	345.035	6.00746	7.28705	7.03977	8.01707	8.1264	8.07305	5.13694	6.8563	7.00592	5.5049	4.28265	7.22325	7.88924	7.74307	5.52131	6.35157	5.86932	7.18362	4.57521	7.34852	2.24466	7.48102	6.57345	6.44491	7.54679	7.40067	6.97231	6.7558	6.94022	6.57391	7.19576	7.62161	8.13371	6.84823	8.14838	5.30008	7.66633	7.73914	6.29846	6.26372	6.14025	6.50351	7.22656
605	199.805	199.805	199.805	20.9766	6.25131	43.8075	2.72112	0.00330988	0.991338	2.68749	1.59671	1.52444	0.00165494	2.16305	0.252911	3.10041	0.25933	2.08974	2.37183	1.04814	1.41639	1.6403	1.50608	0.701618	0.530536	2.76461	0.338858	3.28072	1.89537	0.823629	2.63621	2.79107	0.145702	1.2836	0.394432	0.0728508	1.4296	2.42299	1.35397	0.0728508	1.28594	0.230589	0.635176	2.86325	1.74009	2.01734	1.68331	3.17893	3.14333
607	199.805	199.805	199.805	536.207	522.959	551.859	2.51107	1.6037	2.05447	2.06254	2.94156	2.72259	1.18667	3.73743	1.5766	2.06348	2.59254	1.88309	2.84557	0.593334	1.29516	1.53173	2.36837	3.87062	1.85195	2.38551	2.07607	1.93103	1.91764	2.50525	1.96484	2.59951	3.48112	0.0636262	2.49319	3.82027	2.77957	3.59216	2.55118	3.09044	2.71254	0.127252	2.28392	2.40161	1.89934	1.29185	2.82113	1.36165	2.3038
609	199.805	199.805	199.805	568.869	552.422	599.529	2.28566	1.30782	0.27891	1.63785	1.60015	1.39391	1.41776	2.10446	1.72632	2.04409	1.95743	1.53834	1.608	1.47076	0.778167	0.308946	1.68269	1.97453	1.82852	1.94075	0.813292	3.16712	1.81331	2.04029	2.05886	1.71652	2.99088	2.34297	1.86681	1.87003	2.41091	1.43443	1.71211	2.31988	0.44208	0.906788	2.20642	0.970475	1.57446	0.910567	1.5614	2.30613	1.34185
611	200.093	200.092	200.093	199.421	178.573	200.197	0.119375	0.23875	0.119375	0.119375	0.119375	2.00918	0.119375	0.119375	1.35139	0.119375	0.865523	0.119375	2.91174	2.9477	4.98524	3.43408	2.19426	0.264544	1.52954	0.606352	0.390042	2.04294	0.109633	0.550958	0.862193	0.219266	1.25996	0.109633	0.109633	3.19752	1.27325	0.807062	0.681854	0.109633	2.2715	1.27724	1.67229	1.15973	0.109633	4.56885	2.5074	1.55041	1.32427
612	200.129	200.129	200.129	312.914	311.188	314.111	10.1363	14.9283	12.6184	12.9977	18.455	20.0473	20.0007	19.974	10.7944	10.7818	17.0949	9.8329	21.7177	20.9385	20.5365	19.5322	21.2603	20.9369	20.6288	18.3728	4.91645	21.7165	2.51936	5.03871	14.0739	2.51936	16.3524	10.2646	12.487	21.11	10.703	2.51936	10.2314	2.51936	21.2301	2.51936	21.5065	14.7559	15.6879	20.3116	20.7908	20.7995	18.3131
613	200.129	200.129	200.129	368.635	367.305	382.775	16.0656	17.06	17.0041	15.9941	17.5833	17.7323	15.1561	15.1055	16.5838	11.4292	11.3749	15.9566	17.9888	17.2357	15.2439	13.041	15.0024	16.4171	14.1765	17.0476	12.6675	15.9632	16.8666	17.3271	18.5438	16.1344	17.1568	11.5147	14.6953	15.7455	17.565	17.9992	14.6148	15.751	16.2269	13.34	17.1964	17.3649	16.2955	18.2937	17.5327	13.3172	16.3732
614	200.805	200.805	200.806	34.5852	32.4639	92.6227	2.97556	2.50964	3.46903	4.43758	2.26368	1.12587	0.562935	1.96524	3.41907	3.08347	3.57278	0.562935	3.21757	2.97161	0.562935	1.70085	1.58327	3.55196	4.25241	3.699	3.22286	3.63555	0.73055	2.49461	2.64111	2.45451	0.73055	0.73055	2.7894	2.86059	1.93214	0.73055	1.4611	4.08998	3.48915	3.85297	2.8379	0.73055	0.73055	4.0847	0.73055	2.318	3.23592
615	200.859	200.859	200.859	573.671	548.649	599.529	1.1697	0.67797	1.08554	0.805832	1.37056	1.4875	0.878131	1.1981	0.705486	1.20323	1.52644	1.48829	1.72028	1.31529	1.21092	0.498164	1.87083	1.08539	0.606307	0.17014	0.332142	1.91319	0.835764	1.13906	1.06922	1.39137	0.701112	1.59315	1.42291	2.33663	0.804411	1.30457	1.3989	1.13498	0.957031	1.35323	1.04058	0.791801	1.38503	0.350556	1.22315	1.34279	0.994394
618	201.019	201.019	201.019	363.814	363.158	364.256	14.9552	17.342	18.2869	17.2491	18.5258	19.2306	11.596	16.9947	17.4808	12.9155	10.8559	16.6005	17.5965	14.8352	13.4131	15.8163	12.3325	13.4574	11.4343	16.4144	5.42794	15.5229	17.9602	17.8823	19.0572	18.5896	15.815	16.7985	17.21	15.2017	18.9979	17.5673	17.0394	17.2489	18.6789	14.0678	15.2575	15.2416	14.9671	16.6812	14.011	14.1638	17.0069
619	201.076	201.075	201.077	250.703	248.585	254.911	1.07973	2.25775	2.25726	2.34808	3.08987	6.12094	3.33873	4.99212	4.81372	1.69759	4.40511	2.37141	6.16309	4.57554	4.58528	4.37785	4.78752	5.53415	3.69343	3.34768	0.539866	5.77307	1.89282	2.3823	2.69412	2.38077	2.15848	1.64406	2.1552	5.61411	3.59917	2.92528	3.31699	1.85198	5.66979	0.988348	6.09704	2.57587	2.49549	5.12631	5.75515	5.32984	3.2765
620	201.113	201.113	201.113	355.673	352.85	356.821	2.72902	3.44184	3.48263	4.02669	4.12792	4.70122	3.75957	4.22957	4.42481	2.34224	2.87272	2.76067	5.25872	5.28078	4.28465	3.99103	4.85132	5.03151	4.36627	3.69853	0.231186	5.69882	2.10386	2.59752	3.25118	3.1819	2.26901	2.26133	2.81688	4.41629	3.53601	3.15245	4.88227	2.87326	5.22729	1.44517	5.65359	3.94471	1.44743	4.11125	4.76602	4.9479	3.81927
621	201.113	201.112	201.113	283.166	281.045	317.476	9.40332	10.646	11.0264	10.8453	11.2506	11.4901	8.28616	8.91845	10.5518	8.81543	6.87606	9.77962	11.5865	10.8068	8.65976	9.40023	9.3997	9.89796	6.58906	10.9157	6.94061	11.0758	10.6578	10.8473	11.5678	11.2189	10.4978	10.0755	10.4669	10.8182	10.9493	11.3583	10.7043	10.4789	10.5808	8.81531	11.3597	11.2635	10.421	10.3146	9.99837	9.36127	11.0897
624	201.802	201.802	201.802	33.7551	6.14885	65.7008	2.81549	2.33461	3.11234	2.97964	2.66931	2.65344	2.8076	2.94939	3.32766	3.49623	3.15391	2.55844	2.99263	3.36243	1.79667	1.79734	3.12707	2.7696	3.5107	2.41106	2.12618	3.74869	2.83579	3.00531	2.36837	2.70198	3.27555	3.58668	2.62271	3.07615	3.17196	3.52409	3.05391	2.6198	3.31904	1.92879	2.9664	2.59148	2.93659	1.78776	2.92902	3.25268	3.11396
625	202.002	202.002	202.002	33.8275	31.3853	34.6636	18.1368	19.9728	13.0542	18.9477	19.2311	21.4405	13.8321	4.02598	20.5963	18.6127	17.2475	4.02598	20.1819	17.296	4.02598	4.02598	16.5602	15.041	15.8004	17.3007	4.02598	8.05195	21.127	20.8802	19.9521	20.7208	2.86009	2.86009	17.6118	18.7261	21.1311	2.86009	2.86009	2.86009	2.86009	2.86009	18.5115	2.86009	2.86009	20.1752	16.7048	2.86009	20.3286
626	202.072	202.072	202.072	60.9577	51.3577	66.1211	16.1792	16.7434	17.4306	17.5123	17.7503	17.6877	16.4547	17.9298	17.3594	17.3849	14.6933	17.1672	15.4458	17.6158	15.7798	16.38	17.4815	16.8281	13.7976	15.6754	14.2248	17.4786	16.3173	16.0442	15.8628	16.3906	15.43	16.9179	16.0499	15.151	15.7512	15.9772	16.5709	15.6758	16.3779	13.5112	16.6612	13.9956	17.0304	14.2218	14.9279	16.9509	16.1368
627	202.108	202.107	202.109	218.467	183.857	221.154	2.09347	6.67247	5.29409	4.18694	9.59167	11.4034	2.09347	12.4954	8.85603	2.09347	9.17175	4.62963	12.7395	12.7255	11.7737	11.3467	12.7858	12.4324	11.7125	8.30231	2.09347	13.2644	2.2574	5.2334	5.20367	5.11579	5.94269	5.4705	4.5148	11.9394	8.49429	6.23187	7.92435	5.56698	11.9962	2.2574	12.6121	7.36344	7.13434	11.7004	12.0055	6.48633	8.45823
628	202.117	202.117	202.117	356.131	355.159	356.781	0.754954	5.12155	5.04631	6.45739	6.63392	7.51803	6.34683	6.79212	4.3128	1.50991	6.02413	3.11084	8.85649	7.36936	6.72126	4.84414	7.34422	8.71559	7.53288	5.51171	2.55311	8.48225	4.1822	3.43317	4.78606	4.63414	2.65186	2.84808	3.74443	7.19209	6.36136	5.42111	7.65988	3.73656	8.51635	2.89148	8.58614	6.321	3.15445	6.94537	8.01103	7.70234	6.21882
630	202.903	202.903	202.904	37.2715	36.0646	38.541	17.585	17.086	15.7006	15.4061	16.4337	2.69546	13.662	2.69546	2.69546	2.69546	11.9786	10.6036	5.39091	15.6542	2.69546	11.1463	14.142	14.6345	13.8525	13.8977	2.69546	14.6947	3.08682	16.7901	13.6985	14.2261	15.6049	3.08682	13.6421	15.1386	13.2823	3.08682	6.17363	11.3639	13.1915	3.08682	6.47062	3.08682	3.08682	16.518	14.8617	6.69242	11.1923
631	202.998	202.998	202.999	33.8267	31.3853	34.7443	15.1908	17.3747	3.78632	15.8131	17.3578	19.6494	3.78632	3.78632	18.8303	3.78632	14.402	3.78632	9.30889	15.0968	3.78632	3.78632	14.366	15.7659	12.5877	16.0498	3.78632	7.57263	18.9233	18.8461	17.7334	18.5329	3.33898	3.33898	15.5169	16.5677	18.9505	3.33898	6.67795	3.33898	3.33898	3.33898	17.2334	16.5701	3.33898	17.9772	9.07928	3.33898	18.0863
632	203.002	203.002	203.002	276.119	274.883	293.882	19.4281	20.4247	20.5884	20.2508	20.7279	20.8028	18.1104	19.4975	20.3442	18.8665	15.6072	19.7953	19.8822	20.7462	18.3783	15.971	18.9274	20.12	15.7551	20.312	14.7156	20.3863	19.5387	20.2335	19.9461	20.2982	19.4145	17.942	18.9574	19.3528	19.9643	20.0639	17.5815	18.6671	19.3482	15.5152	19.4434	19.3429	20.2134	19.222	19.0541	15.9244	20.5972
633	203.002	203.002	203.002	242.993	240.993	245.676	18.5324	19.6975	19.866	19.4603	20.2563	20.0136	16.6363	17.9196	19.3936	16.8459	15.9428	18.6694	19.298	19.8429	17.7351	15.6133	18.1002	18.584	15.4297	20.0068	14.7574	19.5941	18.6616	18.9298	18.8537	19.116	17.8822	17.1677	17.1797	17.0743	18.3419	18.9739	15.2905	16.6905	18.01	15.0065	18.0874	18.1011	18.5573	18.1631	16.4973	7.54096	18.1326
635	203.093	203.092	203.093	271.339	253.793	274.186	0.199362	2.93478	2.10679	1.6061	4.05323	5.5295	2.31998	4.93262	4.24796	0.0996811	3.03989	1.88874	5.69914	3.80729	4.28363	2.99355	4.99184	5.33314	3.95241	2.72153	0.0996811	5.79121	0.542321	1.76527	1.44288	2.44294	1.50507	0.267116	1.33675	4.65895	4.24932	2.84507	4.03427	1.42661	5.51869	0.534232	5.68357	3.15656	2.29487	4.93395	5.38348	4.11535	3.8548
642	204.03	204.03	204.03	215.148	214.131	217.117	16.054	15.8254	16.5419	17.3465	18.2426	18.4621	11.3584	16.9789	16.7729	16.7646	15.4745	17.2037	17.1429	17.3389	15.6655	15.6105	16.5508	17.1365	14.6724	17.1991	5.67919	17.5715	16.5134	17.6353	18.088	17.7106	16.4388	3.81896	17.8277	16.9921	17.1483	17.5847	15.7128	16.4385	17.2926	15.9256	18.0246	17.5513	18.8089	16.3296	16.1562	7.63792	17.9034
643	204.067	204.067	204.067	322.544	320.828	323.788	16.5914	17.5379	17.5454	16.8579	18.0555	17.5741	15.2968	16.6808	17.6306	16.5228	13.8156	16.8664	17.9159	17.8128	15.9592	12.8632	15.4896	16.8853	12.7811	17.7579	12.8964	17.8884	16.8966	17.5233	17.0764	16.9249	16.4405	14.5047	14.6202	17.1484	16.9465	18.309	15.1664	14.8746	17.002	13.8597	16.667	17.2865	16.6516	16.8181	10.1192	12.3671	17.2177
644	204.124	204.123	204.124	189.301	186.843	216.597	15.0577	14.7531	13.4391	15.2208	14.5452	14.003	2.47729	14.1441	13.8291	14.2537	6.27557	13.5894	5.64048	11.7281	13.2572	10.1944	4.95457	13.7495	10.3152	15.3344	2.47729	16.7111	19.6829	18.9309	18.7574	19.0521	18.353	18.5641	18.5923	18.7203	18.1136	19.7066	18.4051	18.1755	17.5679	17.375	15.7204	19.1958	18.9709	17.3799	17.5883	7.63843	20.5969
647	204.957	204.957	204.957	29.6774	25.1245	30.2463	13.8865	14.6511	19.3482	14.0081	19.4708	14.8336	14.1927	3.2664	14.0154	3.2664	6.5328	17.8428	13.2143	16.5233	16.8421	3.2664	13.9667	12.4131	3.2664	3.2664	13.8318	16.8167	14.2158	14.5626	14.7928	13.6581	16.3551	13.6776	15.22	14.8815	14.3056	3.09553	12.5361	15.7133	17.6692	14.2927	6.19105	16.0265	3.09553	12.3277	13.8686	3.09553	14.6503
648	204.981	204.981	204.981	174.39	171.468	195.294	18.9583	20.5675	21.057	20.7099	20.8763	21.1842	11.4119	19.7107	20.3144	16.8938	6.90975	19.6389	20.7474	21.1265	18.6356	18.43	17.7993	20.1928	16.088	21.0748	3.45488	20.3197	20.9118	21.1835	20.7957	21.4709	19.4569	20.1349	20.067	20.5208	21.2263	21.2429	19.9765	19.947	20.4664	17.8214	20.4468	20.1476	20.4462	20.6616	19.3846	18.9666	20.518
649	204.981	204.981	204.981	129.276	112.431	147.795	20.2015	20.872	20.9945	20.6145	21.5989	21.3445	18.6906	20.4906	20.9081	19.6318	18.5357	20.6524	20.4597	20.9688	18.7953	18.2952	19.3045	20.3102	8.51302	21.058	17.026	21.1722	19.2298	19.1305	19.567	19.6465	18.4225	12.4181	18.9786	17.5807	19.317	19.5248	15.4592	18.1986	18.7819	6.20906	18.9482	19.2783	18.7652	18.7474	17.7367	6.20906	18.9306
651	205.035	205.035	205.036	153.676	134.326	163.796	14.3102	17.7727	17.6369	17.6552	17.6717	17.568	3.47793	18.4568	19.6216	17.5818	6.95587	16.652	18.7819	18.1068	18.2913	15.8893	17.905	3.47793	14.6836	10.479	12.7073	15.5534	13.5532	20.8585	17.1262	16.6953	3.09983	3.09983	13.4803	16.0192	19.0464	19.043	6.19966	17.1681	17.2429	13.3141	9.83239	3.09983	22.6719	20.1608	15.0456	6.74615	18.3997
652	205.035	205.035	205.036	106.996	93.5758	124.95	3.04334	17.8879	18.0322	3.04334	18.4021	18.3601	3.04334	3.04334	18.183	3.04334	7.26781	16.4326	18.2913	17.8258	3.04334	3.04334	3.04334	14.283	3.04334	13.1709	3.04334	6.08667	14.0252	18.6005	18.3293	18.0422	15.6714	10.8852	4.75492	11.8404	17.9778	18.3207	4.75492	4.75492	4.75492	9.50983	17.4314	4.75492	17.6803	17.5613	16.3851	4.75492	18.2004
662	206.046	206.046	206.046	246.636	243.624	250.541	17.2604	18.1316	18.6236	18.9166	19.1724	18.8688	15.3093	18.1764	18.1148	17.392	15.6234	18.3375	17.4347	18.0341	16.302	17.1547	16.5199	17.7599	13.7401	17.5281	12.3438	18.7931	16.5361	17.0994	18.1983	16.7077	16.3351	18.6961	16.8816	17.4921	17.2085	16.6707	19.4245	16.9101	18.3819	16.245	19.4843	17.6324	16.5214	16.5772	15.7991	16.3651	19.0986
663	206.046	206.045	206.046	196.689	195.149	212.432	11.7732	12.9112	14.2607	13.4962	13.5209	13.9662	7.24041	11.0989	12.1176	9.16816	4.27515	13.4442	12.926	12.2472	11.5465	15.3348	12.4892	9.86496	14.189	16.889	6.93093	11.7137	12.2947	13.0296	15.3783	14.4256	14.2991	16.3785	16.0034	16.0341	13.5075	15.117	18.4175	15.6166	16.141	12.2814	18.5987	14.1711	15.0861	12.3541	10.7131	16.7945	15.9488
664	206.102	206.102	206.103	218.907	217.182	225.43	19.3871	20.727	21.3871	21.2206	21.3208	21.4951	19.9216	20.5147	21.2056	20.7032	20.9283	20.5218	21.4135	20.9844	20.319	19.5276	20.7775	20.4581	20.4726	21.4753	19.9899	21.9195	20.8381	21.134	21.3064	21.2144	21.3085	20.2589	20.7218	21.2794	21.0713	21.1856	20.8702	20.6276	21.1297	19.8907	21.109	21.2844	21.1943	20.2664	21.0145	20.1836	21.3566
665	206.87	206.87	206.87	33.1857	31.0532	34.157	13.3982	15.6725	15.8395	17.0781	14.5354	15.4814	13.512	13.0472	13.7086	12.6749	6.70241	14.7237	15.4496	3.3512	16.383	17.6968	8.17396	14.6228	13.8994	3.3512	16.6335	12.4212	12.9625	15.3661	16.4572	16.6277	11.8279	13.5668	15.776	15.571	14.8266	13.7695	17.2299	5.91395	16.5805	15.2382	16.2149	5.91395	13.7361	16.0635	11.8391	14.5919	17.1793
666	206.973	206.973	206.974	27.0413	25.5072	51.0183	4.24346	4.42169	6.7999	4.14842	6.47748	5.13535	3.8645	4.66322	5.19015	4.45874	5.15582	6.08193	5.20554	5.76107	7.03425	3.59857	5.16969	4.24896	5.15959	0.308353	7.97714	7.8768	3.27021	4.86134	5.09019	5.39729	7.22219	4.16054	5.68113	5.0565	4.2492	5.48785	4.14211	7.31148	5.871	6.12402	4.39708	5.27848	4.99293	3.70483	4.96326	4.18946	5.63263
668	206.997	206.997	206.997	176.524	173.436	180.875	9.58944	16.0557	18.0151	12.2581	15.4736	16.3675	2.29539	14.0799	16.1789	12.3615	7.65578	16.5001	19.9794	13.0373	2.29539	16.278	4.59079	13.9184	14.6078	16.9026	2.29539	5.35553	14.9533	18.9111	19.7777	21.7897	17.096	4.266	19.15	18.6403	16.8938	22.0082	4.266	16.9761	19.1854	14.4234	17.0311	15.9372	17.3569	11.256	17.0443	8.53199	15.9114
669	207.066	207.066	207.067	284.661	266.384	285.502	8.61874	12.0236	11.4705	12.0356	11.6526	12.0428	3.55873	12.0825	12.5932	12.1409	7.95413	9.08731	11.5981	11.9817	10.0632	12.6128	8.41177	12.9013	8.83094	7.11746	8.0678	10.8615	10.9358	11.1352	9.5207	11.6113	10.016	13.971	11.1838	13.1599	12.5788	12.6642	16.8759	14.2588	10.4318	12.9429	15.3586	11.5774	10.6577	13.8669	9.08706	6.18246	12.1409
671	207.086	207.086	207.086	301.203	299.472	302.127	19.4539	20.1568	20.8186	20.6164	20.8107	20.8862	19.6424	19.6953	20.523	19.9722	20.2338	20.1417	20.9312	20.5281	19.635	19.0471	20.3103	20.0462	19.9301	20.8508	19.3385	21.2971	20.2172	20.4324	20.7124	20.6006	20.7631	19.8271	20.1793	20.7535	20.4276	20.6076	20.1611	19.8311	20.4786	19.1459	20.5278	20.6492	20.5766	19.7693	20.3439	19.9053	20.7905
672	207.105	207.105	207.105	219.433	217.883	225.43	14.4473	16.4199	17.7422	15.8657	17.4823	17.8929	15.4867	15.9555	17.407	16.0232	17.0039	16.3025	17.3508	16.7987	16.181	15.3817	16.6335	14.9137	16.5222	17.6793	16.0381	17.7743	16.971	16.5017	17.3949	17.3577	15.8829	16.5635	16.4698	17.0895	15.8698	17.1887	16.6043	15.7869	16.4789	15.0967	16.7471	17.3712	17.605	15.4973	17.5821	15.079	17.8681
673	207.811	207.811	207.812	33.3524	31.6229	34.5181	17.0181	15.3385	17.2965	16.3985	4.35914	16.6903	17.9765	17.9328	18.1409	18.9831	19.0212	14.036	18.1303	16.8765	12.0341	16.4409	8.71829	17.335	17.2603	15.8234	17.8059	18.5305	7.49401	16.1098	14.988	7.49401	18.835	18.6058	17.3847	17.4207	17.5011	18.6948	18.6422	17.5473	17.5711	16.8046	18.6294	17.86	19.0015	16.0285	18.3615	18.0579	18.0894
684	207.976	207.976	207.976	27.1308	25.638	28.8979	4.8107	4.89704	7.46084	3.77475	7.17387	5.63803	3.69272	4.84528	5.79325	4.5123	5.60297	6.50095	5.855	6.39689	7.92298	4.16433	5.83217	4.25729	5.49134	0.887195	8.95327	8.67203	3.32535	5.43404	5.58169	6.1601	8.02927	3.9282	6.40485	5.33292	3.80641	6.11648	4.43418	8.18867	6.35042	6.91453	3.95998	5.86796	5.5721	4.13244	5.63857	4.48654	6.2493
685	208.062	208.062	208.062	281.706	262.84	282.55	15.7517	16.9863	17.093	16.2298	17.4101	12.5555	13.5435	14.7758	17.4424	14.6624	13.9827	15.2917	17.933	15.1844	13.9603	12.2357	14.4667	16.0502	11.7646	17.512	11.3449	15.1198	15.7118	17.321	16.0648	17.0326	14.7144	13.9521	14.8758	10.9442	16.3973	17.9347	13.1717	15.0008	15.9049	11.6865	15.7764	15.2612	17.1884	16.4746	15.6065	11.4058	14.8745
687	208.845	208.845	208.846	30.9239	28.6387	31.7965	18.5155	17.9641	18.5468	18.4113	18.3577	18.4684	18.7497	18.4162	18.0801	18.2267	18.6174	18.6469	18.7244	18.4836	17.2658	17.5784	18.7473	18.3447	18.7516	18.4273	17.3405	19.6853	18.5318	17.0269	18.3968	18.4321	19.8923	18.1923	18.6591	18.5576	18.0857	16.9287	19.1612	18.9906	18.1651	17.0766	18.9073	18.6398	19.3668	17.4827	19.2161	19.8085	15.0005
688	208.977	208.977	208.977	27.0865	25.6933	28.0776	10.1265	10.3732	12.9892	10.2105	12.555	11.2777	10.1043	11.1078	10.9644	10.0475	10.7477	13.1647	11.4609	12.2282	14.5636	10.7539	11.4527	10.0384	11.6339	5.0192	15.8282	14.0486	8.88567	11.2368	11.147	10.9208	13.2599	10.1209	12.4976	10.0287	10.0839	11.2035	9.56649	14.3046	11.7011	13.484	10.3406	11.7732	8.97966	10.7826	10.3316	9.60312	11.7414
691	209.068	209.068	209.068	225.479	222.704	228.533	18.267	20.1878	20.2701	20.7842	20.5891	20.4835	15.8213	20.4645	19.9915	19.1435	17.3069	19.5761	20.1717	20.1352	18.3009	18.4748	19.5825	19.7541	16.9747	20.1382	15.6825	20.8798	15.9718	18.3713	18.5373	18.7668	17.1169	16.6495	17.6409	16.8429	17.2031	18.5107	19.2277	17.6028	18.5697	16.6721	19.5359	17.1143	16.9614	16.6133	17.06	8.42258	18.3581
692	209.08	209.079	209.08	326.659	325.471	327.608	3.34392	11.2135	9.53288	10.0593	12.8257	12.2854	12.1528	13.0609	7.42341	9.47566	7.85029	9.24769	15.1155	14.3508	15.4766	13.1657	14.5174	14.5725	14.4024	12.9292	6.68784	15.2243	12.6859	11.5317	10.4128	8.38683	9.30676	9.41836	11.3792	14.403	12.1099	4.19341	14.5703	10.2804	14.9764	4.19341	14.8285	11.0088	10.1253	13.8698	14.9608	14.6703	10.7312
693	209.809	209.808	209.809	33.2991	30.3163	34.5181	17.4422	16.1061	17.8618	17.0276	7.90664	18.6218	18.4773	18.5434	18.7925	19.4857	19.4201	18.158	18.62	17.3972	16.7374	16.9342	17.977	17.8446	17.9949	15.8133	18.4671	19.0438	18.6076	17.4396	17.9338	18.3951	18.9911	19.2221	17.8552	18.1215	18.16	19.2157	19.4482	18.1612	18.756	17.3216	19.0561	18.3977	19.0563	16.4261	19.0512	18.5356	18.4975
696	210.008	210.008	210.008	40.3723	37.9027	41.4045	16.276	15.8025	3.86289	14.2426	15.7594	3.86289	3.86289	13.5615	7.72577	15.2828	8.34771	13.3867	14.9841	16.6835	11.6465	12.8343	8.15629	15.4934	3.86289	12.5856	14.7034	15.4176	2.86662	16.3638	2.86662	13.5569	16.3739	2.86662	11.3358	2.86662	7.82969	12.9035	12.7257	12.3928	11.1046	13.3157	6.75636	13.2462	14.3369	12.0943	2.86662	5.73324	12.369
697	210.842	210.842	210.843	30.9508	28.6387	32.1804	17.1302	16.474	17.1607	16.9807	16.94	17.0189	17.3369	17.0053	16.6621	16.8886	17.1704	17.2547	17.2749	17.1618	15.8753	16.1267	17.3013	16.8561	17.2891	17.0375	15.7605	18.3091	16.4984	16.5413	16.9923	17.0721	18.5651	16.7869	17.3915	17.0619	16.6642	16.6729	17.3898	17.5461	16.8841	15.6407	17.5779	17.2247	17.8985	16.0474	17.7528	18.3755	13.6161
698	211.061	211.061	211.061	305.963	304.215	308.651	13.4523	14.9581	14.9334	13.6451	15.6296	13.3461	14.0978	15.0225	13.4588	13.0066	13.6352	13.1979	9.8729	15.2983	9.55487	11.3819	13.826	12.2158	4.77743	15.1389	9.95407	17.0457	11.598	12.2352	10.4957	10.5861	8.1234	9.67655	10.0612	14.8902	10.9026	10.786	14.6716	12.7799	8.73189	9.54656	11.7012	12.1287	9.67174	12.271	14.0106	11.2794	9.7329
699	211.061	211.061	211.061	234.32	210.507	237.593	11.798	15.0258	15.35	15.2535	15.1327	15.669	10.0704	14.2102	15.1035	12.8066	9.75855	13.8756	15.6473	14.2862	13.2762	12.5424	12.7144	13.9372	11.4597	15.5336	10.7749	11.9557	11.4621	14.3869	14.5856	14.1156	13.6337	11.5176	13.5996	13.5241	14.3305	15.0418	12.7148	12.8666	14.0903	12.5767	12.7381	13.6204	13.2138	14.0503	12.8042	10.556	14.0161
700	211.084	211.084	211.084	193.308	192.295	196.789	16.1591	17.4067	17.2273	17.5613	18.265	18.5009	14.1347	16.1741	16.8628	16.2338	14.5419	16.7663	17.2998	17.7557	15.4485	15.8398	16.4156	16.4064	13.8217	16.6154	12.7443	17.5991	15.8253	15.5817	16.0329	16.3726	14.8347	15.0755	15.2609	15.1191	15.3799	16.1923	14.8315	14.6465	15.8564	14.228	15.6505	16.1101	15.0905	14.9513	14.6246	12.6499	14.9207
702	212.002	212.002	212.003	248.711	229.648	267.635	15.5944	14.4796	15.8706	14.6535	14.1408	11.7802	3.12516	3.12516	6.25032	3.12516	3.12516	14.913	15.3082	14.8635	12.277	20.9495	10.6924	14.289	17.3169	18.6687	3.12516	13.3722	18.3796	6.56395	18.8025	17.5319	12.7757	14.0318	14.2427	17.811	16.138	15.7769	16.9391	21.119	13.1947	3.28198	10.0138	18.8653	3.28198	20.6762	14.2036	20.2265	19.1697
703	212.84	212.839	212.84	30.9434	29.01	32.1804	17.7342	17.3595	17.702	17.57	17.6112	17.6345	18.042	17.7008	17.3353	17.4652	17.8354	17.9607	17.8613	17.8592	15.51	16.7459	17.9863	17.5335	18.0114	17.6987	16.6142	18.9035	17.8276	15.7635	17.5855	7.04397	19.155	7.04397	17.7854	17.7742	15.4524	17.6648	18.413	18.2166	17.4403	16.3266	18.1975	17.8389	18.6146	16.7221	18.4474	19.0261	14.0879
704	212.877	212.877	212.878	31.2502	29.5193	32.2075	16.291	17.8831	14.3973	17.4908	16.2323	16.4009	15.2306	17.2112	14.2908	16.9648	15.7256	15.9746	17.5359	16.6053	18.191	19.5697	16.3897	16.4295	16.3251	16.564	19.4961	17.8065	17.3978	17.1132	17.3074	16.9643	15.7487	16.908	16.9846	16.2693	17.6747	17.3556	15.9335	17.7579	17.01	18.6408	15.3639	16.9335	16.4539	19.4905	7.50814	15.0163	17.5973
705	212.887	212.887	212.887	31.5474	29.5624	32.7689	18.1009	17.6437	18.3899	18.6533	18.3562	18.741	14.7492	17.6771	17.3497	16.9784	14.2927	18.3966	17.7417	18.1712	16.5873	16.8138	18.214	18.0333	16.7619	16.1104	15.8825	18.5916	16.0254	17.9852	19.401	19.3068	17.1647	18.7531	18.8286	18.8364	18.1332	14.3973	19.3814	18.1802	18.3397	16.3503	19.0392	7.19863	16.6513	17.5966	18.4375	16.7296	18.7912
708	212.911	212.911	212.911	547.102	525.327	555.443	0.390368	2.85712	3.43656	4.03787	2.99002	3.40903	0.390368	5.28795	6.41201	0.780737	4.63559	4.92721	4.32095	1.8666	4.84149	3.64692	4.32571	5.18882	3.21137	3.91337	6.21164	3.7963	4.46469	3.63177	4.62133	6.2779	3.96028	0.835825	5.07674	4.85114	5.89627	1.49119	4.77559	3.93506	4.25832	4.8315	3.86279	4.25792	4.36717	0.417912	5.08744	1.42497	4.18662
709	213.017	213.017	213.018	38.5984	29.7779	40.6782	18.4434	19.0136	18.7052	17.4896	18.8293	19.0297	5.81642	18.9001	19.7515	18.1599	16.5816	18.6554	19.7199	19.5123	5.81642	16.4093	15.8915	18.7416	15.9888	11.6328	14.3637	19.0468	19.8687	19.1438	19.3146	19.3261	18.9163	18.0198	17.5474	17.3308	19.2065	20.1006	16.1511	18.5551	18.7405	7.83319	18.8551	18.4261	17.3193	18.1334	18.5076	15.6664	19.6224
710	213.113	213.113	213.113	359.803	359.004	373.7	12.108	14.4438	14.0302	13.8912	14.1724	14.0793	11.273	12.9151	13.0521	11.8879	10.3805	13.6621	14.7449	13.866	11.4829	12.7216	12.1095	13.1757	10.7289	13.8697	9.10016	14.172	13.5308	12.4575	14.2382	14.0947	13.0949	12.4718	13.4515	13.6716	13.596	13.743	13.2544	13.2767	13.2648	12.2293	13.7663	14.0488	13.2952	12.7314	13.9668	12.4614	13.8777
711	213.889	213.889	213.89	50.5429	46.7234	57.9144	16.5243	18.2551	18.4633	17.357	17.1505	18.1158	4.06573	16.3883	19.0797	17.9527	19.3532	14.0691	17.2513	17.807	4.06573	17.894	8.13145	18.5426	15.5857	16.784	13.769	19.7077	3.6214	18.5845	13.9233	15.9527	17.9725	3.6214	15.4906	18.2248	8.48257	3.6214	18.4829	14.6152	17.2186	10.1129	7.24279	18.7717	19.3157	19.3518	15.2135	16.3515	19.5245
715	214.145	214.145	214.145	340.794	339.679	341.512	8.55527	13.3343	12.8213	12.7248	17.1749	17.1371	17.1631	16.723	14.1613	4.27764	9.23628	8.57097	18.7018	17.9671	18.7775	17.626	18.3502	17.8948	17.8014	15.7497	9.76877	18.6559	10.1248	4.38478	13.698	10.4893	15.1177	9.81346	12.5321	18.2577	13.5656	2.19239	13.5973	2.19239	18.1795	2.19239	17.4006	13.2641	13.3452	18.2877	17.5333	17.8773	15.4773
716	214.837	214.836	214.837	31.1918	29.1866	31.5875	16.7223	17.27	16.8924	17.3694	14.3575	4.57686	4.57686	14.6468	13.7519	17.663	18.3172	19.2695	18.453	17.7928	15.7876	16.0926	9.15372	16.69	16.8933	17.4515	16.5529	19.8876	16.4072	18.3011	6.38454	12.7691	19.3388	6.38454	18.8346	17.7192	16.0246	15.7832	18.7037	17.6735	17.3873	15.6768	17.1421	6.38454	21.8736	16.6805	16.935	19.079	16.1612
717	214.875	214.874	214.875	31.5474	29.6869	32.5795	16.2535	15.0386	15.4855	15.8588	15.6865	15.2239	3.45913	16.4956	15.6422	17.5769	6.91827	16.0735	8.59487	18.1491	13.1335	16.3252	8.61343	16.0743	15.2589	15.7751	16.8835	17.9615	18.4677	15.9028	3.92627	11.8514	12.9298	18.4639	15.2727	3.92627	16.2123	12.6378	14.4764	17.6825	12.7032	16.394	8.3511	13.0665	15.4082	15.2971	3.92627	7.85254	16.8841
718	214.884	214.884	214.884	31.565	29.5624	32.2075	20.217	18.6746	17.8987	18.2875	18.3488	18.6175	15.8369	17.4257	14.6181	18.7432	16.4437	18.3472	16.5692	19.8543	17.7607	19.4347	19.1164	18.9715	17.8532	15.7049	18.3886	19.9372	16.1603	19.0549	19.8588	18.8422	17.5408	20.8898	18.9767	18.2166	16.9593	16.7374	19.738	17.8927	17.9685	17.963	19.7686	6.25753	16.7385	20.3393	12.5151	17.4304	19.3706
720	215.033	215.033	215.033	34.8192	32.5774	36.711	21.4993	22.4923	23.3868	21.5062	22.476	22.027	20.3152	21.9785	23.3031	23.2434	19.447	22.2644	21.3455	22.1143	23.2465	17.8493	20.7533	22.6861	21.4453	22.6057	18.0546	23.9842	21.5911	21.6664	21.4569	20.2687	19.2818	18.7965	19.5744	21.5483	20.6499	22.2703	18.7637	19.834	20.6591	17.778	19.7631	19.7602	20.2081	20.8509	20.6109	19.647	22.4877
721	215.093	215.092	215.093	284.12	270.902	285.51	7.74516	7.66532	8.36276	8.49629	9.78717	9.50391	5.94258	8.755	8.75678	6.38404	7.208	6.92229	10.219	8.30668	7.13777	7.50817	6.84382	8.60873	6.51603	8.35812	4.46381	9.83496	6.36915	7.80995	9.59316	8.55978	7.30817	5.7142	7.36416	8.68576	8.04754	9.00597	8.84103	7.01688	7.24451	6.04543	9.02112	9.65098	7.56667	8.20898	8.79459	7.30406	9.67432
722	215.104	215.103	215.104	146.908	131.518	171.713	18.8625	18.2759	18.952	18.7556	19.3526	19.3085	18.1718	18.8672	19.0973	18.4218	8.62628	18.9028	18.8764	18.4664	17.3661	17.1794	4.31314	19.0482	4.31314	18.9478	4.31314	18.8414	19.4997	19.2466	19.5498	19.6603	18.5617	18.5583	18.8938	18.4585	19.3042	19.9599	18.4523	18.2002	19.0873	17.3429	19.4818	18.7257	18.5209	17.6623	18.4349	8.75466	19.4392
723	215.129	215.129	215.129	383.365	382.591	384.177	3.82382	5.32958	3.58214	5.6543	7.04383	7.1694	7.06095	7.03904	6.41369	3.59912	4.99895	3.96108	8.43326	7.9581	7.31842	6.82074	7.8174	8.14988	7.90241	5.77458	2.0256	8.78965	2.99364	3.72409	3.97001	4.68385	5.5231	3.72865	4.67437	7.7359	6.22353	2.3228	7.51643	4.70102	8.28816	2.90496	8.18013	5.47514	3.91082	7.25878	8.91956	8.05341	6.02271
725	215.886	215.886	215.887	50.3514	46.7234	57.9144	14.8497	16.3623	16.7463	15.7645	15.2011	15.1017	3.52286	11.6004	17.5864	15.9883	7.04573	3.52286	13.5251	16.086	3.52286	16.1825	7.25505	14.8184	14.0093	14.6075	3.52286	17.8507	3.25076	16.8564	12.3556	14.1208	3.25076	3.25076	13.4	16.1351	6.6052	3.25076	15.3872	13.7356	15.459	11.1065	7.52877	17.275	17.7175	16.9167	12.2187	6.50152	17.6114
726	216.036	216.036	216.037	34.8235	32.1807	35.8225	15.117	18.2488	18.658	16.7331	18.2096	14.8208	6.56362	14.3916	18.954	18.6742	13.6665	17.5204	16.6409	17.3263	19.4926	6.56362	14.9357	18.4533	16.0341	18.0199	13.1272	19.3763	3.82895	16.2597	15.1612	13.637	16.0609	3.82895	14.7972	13.7207	7.6579	3.82895	12.7225	15.1696	15.858	10.47	14.3084	3.82895	3.82895	16.0596	3.82895	13.6472	18.203
729	216.124	216.124	216.124	260.95	258.877	262.43	4.74403	4.74403	4.74403	4.74403	14.4706	15.96	17.6309	16.4255	9.98668	4.74403	9.48807	4.74403	18.8595	20.6309	18.4858	16.3247	20.0409	17.8967	17.4554	13.6608	4.74403	19.8284	4.51421	4.51421	4.51421	4.51421	4.51421	4.51421	4.51421	18.3371	9.02841	4.51421	9.4698	4.51421	18.6078	4.51421	19.1454	11.3695	13.4101	17.408	17.9888	18.9494	15.5573
730	216.132	216.132	216.133	383.315	382.525	384.097	10.8974	12.8113	10.1141	13.93	13.5159	14.683	14.8321	3.57752	7.15503	11.4867	12.2221	9.41412	17.3639	16.012	15.5271	12.1335	15.4452	16.0634	13.2414	10.3779	10.3154	16.7454	12.5984	5.75279	10.8771	2.8764	14.5505	9.94058	12.443	16.5949	8.19351	12.6322	14.3902	13.2984	15.9427	10.4579	16.3249	11.8046	2.8764	14.5957	18.7449	15.8716	14.5537
733	216.889	216.889	216.89	34.2903	27.4365	37.1771	4.26467	11.3257	10.9587	13.9306	10.9208	8.52933	4.26467	13.1565	9.47533	12.6385	10.9584	14.1728	11.916	15.6892	13.9696	16.1348	15.2336	11.3531	17.4043	14.7091	14.0487	13.1963	11.6387	12.4406	12.7663	8.51929	10.4649	8.5544	13.8722	12.1115	6.26386	10.017	11.2372	12.9734	11.6097	12.652	10.5018	13.1291	8.2546	12.0365	12.251	8.06329	12.882
734	216.91	216.909	216.91	34.7266	30.2668	37.1592	14.6167	13.0659	17.3292	14.2868	14.9562	14.2652	15.0671	15.1305	14.7308	14.7705	15.2124	14.1628	12.829	15.5153	15.9444	10.5809	15.212	15.4435	15.9255	16.7461	15.3594	6.49025	15.5694	12.6893	15.5451	17.4533	16.9002	14.6304	12.7632	15.3476	13.7847	11.9177	12.4136	14.7137	16.5809	3.52964	14.8436	15.2467	15.2891	15.3545	16.0885	7.05928	13.4562
735	216.919	216.919	216.919	32.458	29.7789	35.6223	16.6728	17.5551	18.0638	18.2237	16.7512	15.8327	6.03733	13.3387	16.1644	16.9967	16.561	17.2896	15.1508	16.9596	12.0747	16.4279	15.2012	18.0292	16.2127	16.757	16.6031	15.2842	18.7077	17.9618	19.4229	18.9373	14.5491	17.6966	17.2903	17.2922	19.0915	3.69376	18.2985	17.5327	18.9683	16.1256	17.3089	3.69376	3.69376	17.3648	15.6023	7.38751	19.9825
736	216.937	216.937	216.937	29.7993	27.1392	30.9914	9.07824	8.93065	9.33398	9.30417	9.15674	9.27157	9.71048	9.62226	9.53874	10.136	10.1843	9.42106	9.9701	9.42051	7.89063	8.90864	9.92765	8.96851	10.0895	9.50128	6.81753	10.7874	8.49613	8.64646	8.84591	8.49663	10.1782	8.90515	8.83904	9.00909	8.8653	9.29184	10.5348	10.1347	9.47917	8.36703	10.2418	9.54507	10.4663	7.87949	9.61455	10.4936	9.21217
737	216.981	216.981	216.982	192.679	189.949	215.269	17.9184	18.3818	18.7279	18.5661	19.2261	17.0417	14.2156	10.6733	17.6143	16.8071	7.80509	17.8974	18.1998	19.1651	16.5186	15.2006	17.5173	16.7746	13.5579	19.4699	3.90254	17.8825	18.0855	18.9126	19.1628	18.7755	17.6885	15.5255	16.6041	17.8485	17.9281	18.178	4.19294	16.3432	16.5181	15.0574	9.2823	18.1068	19.2725	17.7089	15.6048	8.38589	18.2125
738	217.018	217.018	217.018	324.315	323.18	325.222	18.1481	18.8725	19.2555	19.2451	19.7882	19.9659	15.0441	18.0822	18.4437	17.4124	15.5654	18.0529	18.453	19.3271	15.4743	16.0748	17.2875	18.125	13.6496	19.1391	15.4626	19.7492	15.0367	16.4725	15.6236	16.3519	15.9866	13.7263	14.9987	14.9342	15.5937	15.4183	14.3625	15.8175	16.2031	11.8469	15.978	15.4232	16.4694	14.8353	13.1834	6.40974	15.8471
739	217.03	217.03	217.03	34.7347	32.4367	36.1834	19.7271	20.8378	21.8111	19.7807	20.8371	20.3343	18.5734	20.3061	21.6858	21.692	17.4574	20.6482	19.6065	20.4193	21.7088	13.795	19.0495	21.0825	19.7771	21.0062	15.8075	22.353	19.8167	19.817	19.7443	18.3558	17.2695	6.40214	17.632	19.7644	18.8061	20.5358	16.0315	17.8358	18.7617	13.7595	17.7745	12.8043	18.2721	19.1592	18.7873	17.3118	20.8276
741	217.049	217.048	217.049	33.9653	31.6793	35.2868	19.96	18.7943	19.9059	18.7905	19.4456	17.9137	7.3365	17.99	18.2064	16.3739	7.3365	18.5969	20.081	20.094	17.4625	14.673	18.3344	19.3947	7.3365	19.6983	15.1759	19.9454	20.649	21.2317	20.6814	20.9429	18.9458	7.72902	19.6293	19.0529	20.6065	20.977	15.458	17.7276	19.9275	16.6636	18.2081	19.2604	19.281	19.5114	19.8842	16.2992	20.5029
743	217.108	217.108	217.108	303.637	287.513	342.579	8.62485	9.50874	9.61351	9.6778	10.3887	10.5359	8.40365	8.27556	9.93053	8.09008	8.73734	8.99227	11.1611	10.6192	9.09351	9.10688	10.1956	10.4489	9.01178	9.37043	5.91178	11.1553	7.48244	9.10279	9.93012	7.90217	9.74787	8.73969	9.16882	10.4874	10.3253	10.0015	10.0554	7.86029	10.5859	7.38619	11.0472	9.25024	9.26789	10.0379	11.2911	10.1023	10.2431
744	217.12	217.119	217.12	171.961	159.245	180.217	10.3489	18.4503	16.9338	19.1856	18.464	17.9895	14.5997	18.4585	18.1028	15.7234	11.5364	16.6452	15.8328	20.1496	17.0143	16.4741	13.8342	17.7097	12.8519	18.0556	13.1466	14.856	18.7451	17.9837	17.6673	17.3884	14.443	3.58384	14.967	17.6887	17.5972	18.1082	13.2881	17.1236	15.308	12.5295	7.16768	9.92473	16.2281	18.8521	16.2805	16.2752	17.939
746	217.854	217.854	217.854	543.622	525.362	577.855	2.10526	0.913959	0.816923	1.95822	1.29745	1.26944	1.80012	1.6599	1.41452	2.60075	1.82615	2.69108	1.06331	0.904838	1.20583	0.682617	2.32886	1.88907	2.20821	2.53327	0.783076	2.28282	1.23024	2.10001	2.09407	1.6929	1.74328	0.533721	2.57702	1.68654	1.32679	1.79068	1.45734	1.52151	2.11485	1.32763	1.52618	2.11068	2.85982	1.64424	1.89701	1.06744	2.01726
749	218.049	218.049	218.05	150.507	131.398	167.01	19.6067	18.6467	17.3899	17.4288	17.7365	18.2632	2.8315	17.6358	17.7234	18.9479	5.663	17.9554	18.7892	20.5154	17.2658	19.823	16.4285	18.2712	14.414	17.2318	2.8315	18.0809	19.1051	18.7151	18.6628	18.6424	17.7956	20.6866	18.3583	17.4983	19.0742	19.7845	18.0623	18.9821	18.4958	18.1847	20.2619	18.7339	18.3262	20.5173	4.8839	9.76781	18.4674
750	218.104	218.103	218.104	187.782	185.605	195.943	19.028	20.0963	20.1537	19.9282	20.6459	20.9267	18.4557	20.1382	20.4965	18.7941	9.31434	19.5766	19.9632	20.6531	18.1295	18.2438	19.2188	20.7344	16.9192	20.3597	4.65717	20.2514	19.378	19.6436	19.8729	20.5339	19.0658	18.8485	19.3665	19.7909	19.7002	19.7439	9.5689	19.5286	19.4316	17.4572	20.9207	21.0147	18.9752	18.97	18.6413	18.217	18.8345
752	218.874	218.874	218.874	30.4317	28.9417	31.5875	15.2344	12.2526	11.5397	12.224	11.4871	11.2602	11.1143	11.2497	10.7669	15.4827	11.8895	4.89104	9.78208	15.3464	12.109	10.7468	13.992	11.941	12.6084	12.4534	12.0325	14.6679	11.6619	10.1501	4.36371	4.36371	12.7335	4.36371	12.47	11.7315	11.0504	11.1431	11.9216	12.8418	11.2822	10.9858	13.6895	4.36371	12.9817	12.2454	12.2306	16.5131	4.36371
753	218.934	218.934	218.935	29.9759	28.0816	30.7201	14.8449	15.2084	14.2908	14.5853	14.6502	15.1671	15.5793	15.264	15.6416	16.212	15.6638	15.0862	15.6599	13.9918	12.8664	12.8138	15.5122	14.9568	15.677	13.4779	13.4593	17.08	14.4977	14.8071	14.2829	13.9397	15.5119	13.163	15.0395	14.0989	14.6358	15.3324	16.4913	15.8749	15.2006	14.5469	16.0959	16.1484	15.3769	13.2467	15.2781	16.8837	14.6929
754	218.997	218.997	218.997	237.306	235.82	240.896	18.5237	19.4675	19.6491	19.5455	19.8342	20.0858	15.6877	18.1833	19.2831	17.2602	14.9039	18.3329	19.5804	19.9763	17.2224	16.5617	17.7067	18.6591	12.8804	19.3993	14.2296	19.0242	19.4109	19.7892	19.2905	20.0952	18.2999	18.6067	18.7477	18.6778	19.5443	19.9753	17.7296	18.265	18.8676	16.8544	18.9736	18.5765	19.2137	19.0349	17.9294	8.84753	18.7884
755	218.997	218.997	218.997	149.504	143.817	160.548	17.8384	19.5318	20.0422	19.7968	20.4511	20.2613	3.58355	18.646	19.4148	17.6981	7.1671	18.8451	20.107	19.8202	18.1191	17.3362	18.2071	18.9206	3.58355	19.9408	3.58355	19.7988	19.1105	19.6027	19.8938	19.8158	18.7104	17.9026	18.6535	18.5412	19.272	20.1161	9.17069	18.5006	18.5616	10.2875	19.5584	19.302	19.2616	18.882	17.8778	5.90193	19.4372
756	218.997	218.997	218.997	188.936	186.843	196.941	18.6012	19.9978	20.1397	19.9658	20.435	20.4311	5.01489	17.7825	19.6823	17.2375	12.2094	18.4982	19.5468	20.054	17.061	16.61	17.2322	18.3688	15.1776	19.774	10.0298	19.3722	18.6992	19.4372	18.824	19.2943	17.4684	17.7771	16.1124	18.2159	18.7943	19.1013	9.11201	17.0307	17.9638	16.1079	18.5757	10.1537	19.2306	18.6475	17.2032	8.63754	18.688
758	219.046	219.045	219.046	33.9209	31.6793	35.163	18.215	17.2301	18.0601	17.0756	17.5821	3.61293	3.61293	14.8612	7.22585	13.415	14.3455	3.61293	18.3568	18.3716	13.7372	12.89	8.30294	17.6174	3.61293	17.9314	13.1523	16.7019	18.8018	19.5443	18.8648	19.108	16.8543	3.44304	17.9773	17.4311	18.9587	19.1689	6.88609	15.2885	17.9725	12.7788	15.9252	3.44304	17.4121	17.888	18.1406	14.7599	18.8237
759	219.051	219.051	219.051	210.599	208.725	214.061	14.2066	16.9822	17.101	16.9914	17.8168	18.0422	3.89466	17.4372	17.4773	15.5763	7.78932	17.0548	17.135	16.7463	14.0363	12.0102	13.7029	16.6266	12.4488	16.7096	9.28211	9.37304	15.6248	17.1124	17.031	19.0594	16.2686	2.84828	20.0615	20.4178	15.7679	17.6522	5.69656	15.8387	14.6874	12.3333	16.0754	14.6821	18.718	16.636	19.1364	7.2002	15.0949
763	219.947	219.947	219.948	336.999	336.053	338.222	17.0527	18.5387	18.1256	17.5526	19.0254	18.5261	15.1155	16.562	17.1484	15.5923	13.4999	17.3355	16.1144	16.5561	15.8222	14.6633	16.5796	17.7524	13.0436	16.6944	12.5444	18.0974	18.0684	17.5779	17.5691	17.782	16.3542	16.9586	17.5663	17.8707	17.0106	17.0826	17.4502	15.6762	14.4889	15.7653	16.0705	15.4712	16.4209	15.4125	14.6452	13.9889	17.2627
766	220.871	220.871	220.871	30.4317	28.9417	31.6056	11.8335	11.8255	11.434	11.2738	11.3162	11.0814	11.5463	10.7088	10.4113	11.8591	11.772	11.1499	10.5646	11.7566	11.5691	12.4977	12.0502	10.9289	11.6398	11.5043	11.7368	13.141	11.1315	11.2679	9.51341	8.93575	12.9122	3.06068	11.951	11.6695	10.809	11.3998	11.889	11.8983	11.2391	11.5139	11.7733	3.06068	12.7239	11.8544	12.5302	12.8296	6.12136
767	221.067	221.067	221.067	84.435	71.8675	93.7175	19.8197	19.6968	21.1627	20.9224	20.8423	21.6931	15.8739	21.0394	20.5958	20.6343	15.1107	21.017	18.788	20.9596	19.7382	9.52835	20.1474	20.4771	17.7496	20.1733	13.0347	21.1924	17.0149	16.483	13.9334	19.7193	3.52783	14.7792	18.8895	20.949	17.0369	19.6072	18.7669	3.52783	3.52783	9.499	18.4715	14.1183	20.8501	19.8331	18.5098	19.3803	15.8265
771	221.903	221.903	221.903	562.539	538.315	584.299	1.77801	1.85118	1.64449	1.7919	1.80245	0.977791	2.03166	3.30907	2.52829	1.4712	2.35386	2.68797	2.05409	3.43813	1.30648	2.43285	2.06395	2.35493	2.87982	2.39996	0.781264	3.16436	1.92878	2.63174	1.96221	2.1891	2.38456	1.80713	2.41248	2.37451	2.78754	2.14472	2.64003	1.93697	2.79408	1.60853	1.80102	1.37767	1.43912	1.43279	1.87376	2.0783	1.70363
773	222.868	222.868	222.868	30.8113	26.252	31.5875	10.8533	11.5626	11.4371	11.2111	10.0271	10.7754	5.00699	10.5703	10.014	12.4015	11.4271	12.091	10.4684	12.3258	11.4099	11.4638	11.6508	11.7028	11.418	12.3963	11.5433	13.3232	10.9885	9.58669	10.954	3.27872	13.8005	3.27872	12.1626	11.1974	10.3676	10.8393	11.8777	12.644	10.3792	10.6173	12.5047	3.27872	10.0585	11.8632	3.27872	13.2094	6.55744
774	222.886	222.886	222.886	30.6305	28.3771	31.2732	13.7837	16.3813	16.873	17.08	15.6845	15.8581	17.2572	16.7294	16.2394	18.0567	17.4057	16.3694	17.5644	16.4781	15.3308	15.6424	17.7999	16.6361	18.4515	15.5502	16.0299	18.478	13.05	14.5241	15.0485	14.4446	19.0278	6.52501	16.385	15.4774	15.3164	15.3344	17.7205	17.5548	15.842	15.0347	17.8669	15.7021	18.5056	13.7255	16.9184	19.8887	13.7039
775	222.887	222.887	222.887	192.927	190.755	198.784	16.0758	19.216	14.873	14.4341	14.8328	16.4233	4.45879	12.7159	17.3664	18.9999	8.91759	16.091	18.7609	17.9303	17.9507	4.45879	15.1956	17.7922	17.9947	4.45879	17.5594	22.5291	17.7063	16.3096	17.8847	16.4048	16.4663	15.2079	16.9689	15.5854	17.6208	17.118	3.43592	3.43592	14.7594	15.622	6.87184	18.6289	12.24	20.2879	18.7116	3.43592	16.7446
776	222.899	222.899	222.899	27.3345	24.8716	28.3367	18.1613	17.2072	18.05	17.8217	17.9881	17.905	17.9056	18.1433	17.4836	18.4356	18.2394	17.6373	18.3728	18.3613	17.1173	17.1119	18.0081	17.9886	18.3279	17.1673	16.8672	18.9427	17.7906	17.2766	17.2793	17.4887	18.0566	18.0016	17.5123	17.594	17.7014	17.9495	17.5233	17.6793	17.7042	16.5396	17.7277	17.7589	17.2523	17.0451	18.2359	18.415	16.274
777	222.992	222.992	222.992	79.9829	71.2771	88.4144	20.4465	20.6064	20.7443	20.2422	21.2253	21.4292	19.7449	20.4301	20.8619	19.8513	19.3174	20.6252	21.7847	21.005	18.8185	19.8187	19.7516	19.8853	13.6123	20.6724	16.0423	21.2874	21.4358	21.5371	21.6051	21.7043	20.7108	20.2678	20.6308	20.4633	21.1617	21.4376	20.4162	20.5667	21.1428	18.6771	21.3619	21.0105	20.9011	20.4629	20.4475	19.4831	20.9485
778	222.992	222.992	222.992	146	137.483	158.27	3.95033	17.2302	3.95033	3.95033	17.9893	15.6302	3.95033	3.95033	18.0891	3.95033	7.90066	16.3734	19.1801	17.6337	3.95033	3.95033	3.95033	12.1688	3.95033	3.95033	3.95033	3.95033	10.3663	16.3323	18.0173	17.9037	14.976	5.18313	5.18313	5.18313	17.771	18.2454	5.18313	5.18313	5.18313	5.18313	14.7699	5.18313	16.2251	17.1945	16.7758	5.18313	17.4437
781	224.057	224.056	224.057	223.658	221.668	226.78	20.0162	21.3137	21.3372	20.8263	22.0294	21.5971	16.8697	20.1234	21.353	19.8532	18.7601	20.2331	20.1614	20.872	19.1744	17.4242	19.7613	20.4513	16.904	21.0089	17.2182	20.9172	19.4059	20.3035	19.9501	20.2082	18.9231	18.5413	18.4642	19.739	19.7253	19.7466	18.2685	18.2587	19.7125	16.5309	19.3513	20.0969	18.8607	20.0849	18.7114	7.58349	19.5585
782	224.062	224.062	224.062	331.359	317.699	333.104	17.5982	17.8315	17.4355	18.9486	19.1197	18.0782	15.188	17.0878	18.4594	16.4913	11.5947	16.6711	19.3198	18.8085	16.2997	17.3388	18.0439	17.0987	15.8921	18.5238	13.9375	16.9583	18.4419	19.1388	18.616	19.0602	18.2613	17.6273	18.4983	18.9404	18.6341	19.0893	18.3989	17.6065	16.6706	15.5508	19.2805	18.1743	19.0716	18.2646	17.886	17.8016	19.2199
783	224.079	224.079	224.079	139.432	109.604	153.534	2.77198	18.6656	18.9676	2.77198	22.6656	21.0353	2.77198	19.7249	14.3766	11.9608	6.59603	16.4155	5.54395	21.1717	2.77198	2.77198	2.77198	19.6688	2.77198	17.9913	2.77198	2.77198	2.75106	5.50212	2.75106	2.75106	2.75106	2.75106	2.75106	2.75106	21.7575	2.75106	23.8358	2.75106	2.75106	20.1564	18.0178	2.75106	18.7361	2.75106	2.75106	2.75106	20.2175
785	224.093	224.092	224.093	285.235	268.42	285.896	14.9667	15.066	15.6616	17.2693	16.0536	15.9774	14.3362	16.1702	14.4621	14.0772	5.96793	15.8543	14.9712	16.3194	13.9282	15.5904	13.6364	17.0209	13.6784	17.6446	12.4338	17.262	15.4643	12.5056	15.3485	15.7163	14.7674	16.7438	16.6067	16.6311	15.827	14.6712	18.3534	16.5529	15.6876	15.9175	15.196	16.9481	12.152	16.0427	14.9762	15.0752	15.7745
786	224.866	224.866	224.867	35.3805	33.2461	41.2558	13.9558	19.8195	20.584	19.3457	19.8729	20.926	19.5306	14.6265	20.9531	20.8518	18.4234	6.97789	21.3388	20.406	20.1245	21.3925	22.7721	20.6767	22.2005	17.4814	20.0464	24.5731	7.67049	18.2082	15.341	21.0246	20.1654	21.0605	22.5145	21.3742	21.2294	7.67049	23.4217	21.3999	21.7055	7.67049	18.5656	22.1163	22.4296	20.219	21.4864	22.2563	21.2758
788	225.008	225.007	225.008	41.8355	39.2093	44.2139	19.0853	18.6531	19.7335	20.556	20.919	20.9538	18.9109	19.8449	19.3753	19.0127	18.3632	19.7736	9.33156	19.9599	17.5589	4.66578	19.9671	19.6399	13.871	19.2276	14.3652	20.2434	17.6728	8.83948	14.9909	13.5993	15.2352	4.41974	17.4241	4.41974	16.1635	4.41974	19.482	13.9517	17.3687	4.41974	18.7579	18.1355	12.2146	14.9298	11.4393	14.5772	18.373
789	225.088	225.088	225.088	185.64	183.135	192.832	16.796	17.2318	17.6068	17.7073	18.2465	18.1978	11.2582	17.2264	17.3332	17.786	16.1323	17.1451	18.3757	18.0285	16.4255	16.6975	17.063	17.3463	14.3815	17.2877	9.76647	18.3848	17.5284	17.6336	17.9258	18.207	16.7721	16.3489	17.0015	17.5825	17.6987	18.3258	16.8657	17.1548	17.21	15.2698	18.149	16.8754	17.56	17.2161	16.8108	13.6843	17.6404
790	225.113	225.113	225.114	283.863	282.327	284.895	10.6182	12.2813	12.6033	12.062	12.9328	12.2765	9.32188	11.0982	11.6154	10.4228	7.70712	11.5876	12.2769	12.2772	10.2414	10.3222	10.2731	11.2488	8.28264	11.3171	8.00379	11.9373	11.0086	11.3139	11.3295	12.5656	10.5317	11.2603	11.605	11.9191	11.1245	12.596	12.9885	10.7414	13.5856	10.5086	13.4973	12.1123	11.1405	10.9031	10.8973	10.0823	12.4524
795	226.862	226.862	226.862	35.4164	33.2461	36.3567	12.746	16.4823	14.6307	15.2406	15.9961	18.1066	4.92992	11.7934	17.8457	17.9229	12.9288	11.0374	18.6371	17.5551	17.2493	18.6513	9.85984	17.9785	19.6673	4.92992	17.1359	22.0334	4.13554	15.3001	11.7983	18.2413	16.8622	18.345	19.9113	18.6646	18.4419	4.13554	20.753	18.8015	18.9682	4.13554	17.6519	19.4772	19.9735	17.195	18.8873	18.8321	18.4745
796	226.918	226.918	226.918	28.7947	27.1166	29.6822	21.5508	21.7177	21.6667	20.5524	21.2288	21.2919	21.7436	21.2084	19.916	21.0907	21.7323	14.675	22.0038	21.8022	22.4128	22.1338	22.1657	21.2331	21.9281	20.1054	21.5194	22.3115	19.4786	19.6806	19.267	19.706	21.5134	20.2948	20.6291	20.1315	19.4022	19.472	18.9944	21.0268	18.8762	19.5209	21.1651	20.9813	21.8928	21.1154	21.34	22.3021	19.7803
797	226.966	226.965	226.966	29.1324	22.7796	30.2207	7.7387	8.4907	7.46533	7.76347	7.78601	7.90225	7.59717	8.1207	8.34686	8.09658	7.76794	7.63937	7.59798	7.50944	8.21042	8.36161	7.47736	7.97842	7.3443	8.55116	6.61053	8.56252	7.93368	8.28042	8.19613	8.08611	7.1206	8.18919	8.14049	8.26757	8.19168	8.57721	8.19627	8.09485	8.39883	9.10756	8.06411	7.99791	7.19651	8.71817	7.90614	6.8772	8.27138
799	227.035	227.035	227.035	351.369	349.281	352.087	19.0935	18.8977	19.7721	20.2732	18.7298	19.7606	18.0722	18.3703	19.2746	17.0236	14.7626	19.0995	19.2629	19.4422	18.1482	17.733	18.0994	18.7437	16.7052	19.0972	15.1967	19.7248	17.9466	18.8085	19.2658	18.8751	17.6309	18.5008	18.2508	18.5285	17.3776	19.3119	19.2106	17.8526	18.8569	17.1685	19.8615	18.7592	18.2686	17.2125	16.2317	17.736	18.4907
800	227.104	227.103	227.104	48.1547	42.9733	55.5631	19.3313	18.5496	18.7549	18.6709	19.1082	18.9287	18.0187	18.2771	18.23	17.802	14.0008	18.394	19.2549	19.2119	17.1909	15.9717	18.0269	18.7409	11.7651	19.0678	12.4876	18.8766	19.8274	20.0778	20.1364	19.9351	18.8274	18.9314	19.1988	19.0534	19.9232	19.5189	13.9133	19.1722	19.1289	17.5652	19.1005	18.9624	19.3113	19.0677	18.9151	17.4814	19.6321
801	227.104	227.103	227.104	214.431	181.512	217.689	8.29892	10.6405	11.0214	10.2872	13.0889	12.2108	7.75537	10.117	10.6349	9.00524	8.28021	8.90988	12.0877	11.1668	8.91276	8.83648	10.4421	9.82966	7.90501	9.52787	6.35745	9.36619	10.2613	12.746	12.1968	12.6528	11.4106	7.29529	9.42985	12.6394	11.6698	13.0666	7.31467	10.339	11.8694	8.82907	9.59506	11.5053	11.3086	11.2317	11.54	9.2694	12.7882
802	227.115	227.115	227.116	41.0902	37.3933	48.9046	19.3087	18.6555	19.1887	18.3756	13.0238	19.3727	17.7521	18.9904	18.9229	18.8842	12.8647	19.1207	19.3841	19.5244	12.301	17.1873	17.9873	18.6999	13.9543	18.6039	6.15048	15.7492	20.0302	19.6444	19.7828	20.0468	18.8563	19.8132	19.2568	18.9309	19.3707	19.6318	18.8579	18.7178	19.3568	5.75932	19.972	11.5186	18.9734	17.6786	18.7206	18.2228	19.2601
803	227.129	227.129	227.129	439.717	435.96	440.357	15.7387	16.2685	16.7172	17.8809	16.8543	16.8453	15.4958	16.3358	16.5253	14.9272	14.0583	16.658	14.9935	15.6347	14.4173	13.3945	14.8369	17.9886	14.8157	15.86	12.6119	15.979	14.6438	14.9806	16.5407	15.6775	14.8483	16.7906	15.9527	16.0058	15.5843	15.3504	19.7387	16.2002	17.8006	15.2405	18.3283	16.5514	17.152	14.8073	15.9569	16.6762	17.1234
804	227.129	227.129	227.129	390.569	389.65	391.237	12.3997	14.6763	15.8051	15.7116	15.9174	15.8653	13.0018	14.8825	14.6711	13.6088	12.2352	15.1313	14.5972	15.2937	13.1815	13.5208	14.0758	14.6068	12.4896	15.3364	11.0111	13.9401	12.7034	14.278	14.5955	14.6454	13.7618	14.3017	13.961	15.4169	14.8453	14.8464	15.5678	14.2944	15.5703	13.0698	15.5992	15.1929	13.6362	13.943	13.7643	13.5736	14.9399
805	227.129	227.128	227.129	292.36	291.848	326.291	13.5178	14.8692	15.1888	15.6147	15.8781	15.8933	12.3146	13.7971	14.2559	13.7494	11.7551	13.9328	14.6482	14.9912	13.4983	13.3009	14.1558	14.1603	11.5167	15.0212	11.3223	14.8785	13.5467	13.8358	14.1997	14.1996	13.5697	13.1414	13.2117	14.0558	13.3538	14.4686	15.2066	12.93	15.1836	12.2489	15.6017	15.0256	14.4949	13.5753	12.4969	12.6322	14.477
806	227.14	227.14	227.14	213.792	212.748	215.834	13.469	15.9287	14.9503	17.0796	15.719	16.1927	12.4934	15.1987	15.2819	13.2738	11.0155	15.3011	14.2465	15.6448	16.2228	17.2369	14.5538	16.0888	10.4622	15.8211	11.1024	13.7878	15.3683	15.3004	14.9572	14.5686	14.1916	13.4029	13.8989	14.9363	14.2439	16.2722	14.1883	16.0996	15.0299	13.8742	15.1014	13.4998	15.0496	16.5059	14.6365	15.5605	17.8387
807	227.905	227.905	227.905	90.1579	81.2896	97.6727	15.1635	17.4258	17.2508	16.5826	17.703	17.4212	3.56679	14.7925	16.1697	13.4886	7.13358	15.2422	17.1677	16.9982	16.4377	19.405	14.2683	15.0719	13.4025	15.1119	3.56679	15.0091	17.2091	17.054	16.4995	14.3276	16.2584	14.9379	15.5188	15.7486	15.4779	18.2961	8.90168	17.6886	14.5114	15.8477	16.5073	14.536	17.3911	17.8584	15.0223	8.56861	16.9608
808	227.967	227.967	227.969	29.1328	26.5939	30.2207	12.4131	12.4035	12.4503	12.4958	12.5282	12.7488	12.3183	12.8668	13.2196	12.9057	12.3289	12.3974	12.298	12.2712	10.3592	9.92141	11.9705	12.8609	12.1045	13.3394	10.1268	13.4624	12.7654	13.198	13.0229	12.9911	11.7681	12.9899	12.8672	13.19	13.0195	13.404	13.0992	12.7917	13.3556	12.2263	12.8294	12.8816	12.0673	11.71	12.8154	11.1435	13.2533
809	227.997	227.997	227.998	174.628	170.063	200.478	19.4729	20.6217	20.8906	21.8124	21.1893	21.0621	18.3772	20.0845	20.6971	19.1837	9.27201	20.1925	20.4873	20.7256	18.8981	18.7889	19.4283	19.7422	13.1093	21.5639	4.636	20.6879	20.2667	20.7449	20.8979	20.9131	19.8983	19.0779	19.5631	20.0339	21.0241	20.876	9.47714	20.9801	20.0216	17.7456	20.2296	20.0819	20.2909	21.3384	19.2759	9.12666	20.4111
810	228.161	228.161	228.161	366.657	365.334	367.64	5.05437	6.55408	6.95983	8.24173	11.6098	9.06526	9.53192	9.75679	8.69009	3.86539	8.6853	1.38912	11.6321	11.7538	10.2037	9.90153	11.7455	10.9138	10.308	9.14735	2.77823	12.135	5.2807	3.8556	8.06611	6.02105	10.1226	5.21171	7.78929	11.6009	7.88641	1.17803	7.45129	5.57216	11.1274	2.35606	11.4676	5.78369	3.95295	10.4242	10.8382	11.97	7.70027
811	228.161	228.161	228.161	442.632	442.05	442.979	2.47398	2.47398	2.47398	2.47398	2.47398	12.4366	2.47398	2.47398	2.47398	2.47398	2.47398	2.47398	4.94796	2.47398	2.47398	2.47398	2.47398	2.47398	2.47398	2.47398	2.47398	2.47398	15.6495	18.5329	18.5901	18.2816	16.5022	13.9521	15.3036	12.1703	19.0107	16.8255	4.14765	16.8721	10.2681	13.9413	18.2979	16.1736	15.5082	18.9678	17.1538	4.14765	15.7759
813	228.903	228.903	228.903	30.1322	27.8693	30.9914	0.235728	0.725972	2.68223	0.844325	1.77321	1.39663	1.91639	1.63421	1.9781	2.25783	2.03674	1.71676	1.78487	1.58483	1.08138	0.235728	2.1285	1.99385	2.04033	1.38257	0.471456	2.3858	1.95721	1.75462	0.599206	0.789373	3.37629	0.299603	1.44645	3.27286	1.61211	2.63316	1.61315	1.02587	2.86383	1.13739	2.1761	0.299603	1.56979	0.901082	3.49385	2.13037	0.299603
814	228.964	228.964	228.964	29.1431	26.6171	30.2207	11.6626	11.4755	11.2936	11.4485	11.6489	11.7453	11.4733	11.8752	12.3341	11.9856	11.5573	11.3631	11.4833	11.48	10.5041	9.36485	8.80181	11.6791	11.0534	12.4519	9.30173	12.4696	11.7738	12.1427	11.9733	11.9205	10.4441	12.0797	11.9886	12.1995	12.0693	12.5272	12.073	11.8899	12.2762	11.1787	11.9578	11.7572	10.9057	10.6828	12.0091	10.7734	12.0978
817	229.054	229.054	229.054	380.795	379.57	381.987	16.5327	16.4146	15.8772	17.21	17.0604	18.093	5.07636	14.6665	16.9256	15.2319	14.6856	16.8028	18.6852	17.491	13.5368	17.4864	14.6328	16.7466	10.1527	17.4268	14.1506	15.7712	17.6059	16.988	17.9449	18.4972	15.8745	15.8512	17.9973	16.7881	17.2173	17.2256	16.3001	18.3096	17.5261	13.2075	16.6937	17.7391	16.3005	17.1324	14.7345	16.4387	17.8272
818	229.108	229.108	229.108	314.355	278.093	344.345	8.72512	12.4156	12.148	11.14	11.2968	12.5045	11.2411	11.5625	12.9414	8.393	11.7598	11.9168	14.8081	14.8407	14.0806	12.4806	14.3267	13.6803	13.4641	13.0528	7.49487	14.7651	12.2913	11.5913	11.5982	11.8209	12.9417	8.33983	8.54034	14.7524	12.1919	12.3059	13.6035	7.38018	14.3379	11.2153	16.0298	12.2934	10.8701	13.797	16.8994	13.7117	12.7173
819	229.145	229.145	229.145	404.013	402.739	410.462	14.3759	14.7831	14.9649	17.2877	15.342	15.3656	12.6167	13.9541	14.6527	13.7245	12.5131	15.6775	14.4593	14.7184	13.0184	14.4733	13.947	14.7297	14.1081	15.7803	11.4799	15.7004	13.4716	13.9545	14.493	13.4343	12.4341	13.4945	14.0741	13.1863	14.4536	14.3183	15.232	15.7257	14.5129	11.6513	15.2049	14.9035	13.0598	15.0733	15.6715	14.8858	14.7499
820	229.156	229.155	229.156	206.538	183.272	223.275	11.3893	13.906	12.7421	13.8466	13.9512	13.6132	7.17078	13.1254	13.6662	12.1824	4.15639	12.5523	12.244	12.9118	11.3938	12.1304	12.8655	11.3367	6.95379	12.6615	2.07819	7.57702	12.5085	12.8814	11.7843	11.962	11.969	9.6053	11.1297	13.2539	12.5386	13.684	4.39577	12.6454	12.3915	8.79153	11.4218	10.9188	12.7927	13.4039	12.2378	11.7511	13.4975
823	230.013	230.013	230.013	183.335	180.676	191.817	20.9875	22.0902	22.9884	22.0288	22.7956	22.5409	20.6036	21.0337	20.8322	20.6725	20.6396	21.2642	21.7322	22.0187	19.9539	19.9717	18.2066	21.9364	16.8114	21.8027	8.40572	22.6768	21.5427	22.3058	23.0318	24.0201	21.6137	19.5323	19.8227	21.5548	21.7585	22.3016	21.9422	21.4793	23.2559	18.123	21.1521	18.5035	19.7661	20.8705	21.0964	20.418	20.8168
825	230.14	230.139	230.14	278.124	252.191	278.875	10.9115	12.9485	14.9344	14.2607	14.2674	15.231	16.935	16.5114	17.114	12.8144	8.41087	13.5068	17.3587	17.134	16.5997	16.0072	17.1876	15.8484	12.1944	15.8205	4.20544	17.037	12.1275	13.961	14.5116	14.5616	14.1832	11.9679	5.5145	16.3998	16.2362	12.0782	16.1283	14.4882	14.3521	13.226	15.1472	11.0401	11.9937	17.7992	17.675	16.1138	14.922
826	230.801	230.801	230.802	33.3069	30.8393	34.5181	15.785	14.2153	5.4454	14.6007	16.3342	13.8037	14.2863	13.5416	16.1869	15.8063	16.8729	15.1417	14.2277	17.8445	12.4359	10.8908	16.1628	16.4019	17.2675	11.2753	14.8315	13.3197	12.0752	14.6986	13.4526	15.7464	16.0676	13.2004	16.2816	15.8137	15.0869	15.4547	15.3004	16.2934	14.0001	12.4453	16.2382	12.1002	13.9351	14.2259	13.3816	8.30031	4.15016
828	230.9	230.9	230.9	30.0217	27.8693	30.9914	0.374265	1.15487	5.20608	3.03467	2.74691	2.56896	5.97646	4.23628	4.3553	1.14793	3.94844	0.374265	3.00825	1.7472	0.74853	1.7875	2.36942	4.92344	4.10683	3.90159	0.374265	2.16831	1.47739	2.02075	1.28123	2.80907	3.47772	1.85168	2.14777	3.91071	5.45439	4.78041	2.10461	3.59156	0.470169	1.48113	1.58315	0.235084	1.91994	3.33299	5.2857	2.26679	0.235084
829	230.997	230.996	230.997	241.626	239.731	244.232	18.2385	19.1785	19.4484	19.2469	20.2151	20.2768	16.5064	18.1305	19.0554	17.9934	16.4226	18.2926	18.2942	19.5265	17.0281	15.3655	17.7107	18.646	14.586	19.237	14.9027	19.3764	17.0735	17.4896	17.9875	17.7054	16.408	14.7538	16.3895	15.9876	16.4226	17.2352	14.573	15.602	16.5742	14.2683	16.609	16.0322	17.057	16.3113	15.0439	7.48552	17.2072
830	230.997	230.997	230.997	210.843	210.061	214.415	15.8707	16.8995	17.476	18.8574	17.5117	18.1577	3.71748	14.5392	15.9657	14.8337	7.43495	16.44	18.7017	17.1755	15.5511	15.174	16.1368	16.9511	14.5448	19.461	3.71748	16.4316	15.9267	16.5406	15.8079	16.3821	17.655	3.40829	16.2616	19.5256	17.2234	19.3553	3.40829	15.9857	16.8365	13.6498	17.3651	15.5049	17.0447	17.2136	17.4074	6.81659	15.7496
831	231.016	231.016	231.017	182.026	180.676	190.488	17.6123	19.5592	19.7521	17.9755	18.3968	18.3815	4.14898	13.7393	15.9683	15.6033	8.29795	16.8847	18.8432	17.8098	16.3128	16.0313	13.2858	17.9418	4.14898	17.3927	4.14898	18.7325	3.8316	19.1606	20.7714	20.9254	14.7199	3.8316	15.0261	18.4826	16.4823	19.0427	9.07488	17.4794	20.0949	14.3125	7.99304	11.2198	14.2441	15.9845	17.5293	7.6632	17.0987
832	231.124	231.124	231.124	317.588	316.607	329.036	9.55731	10.7154	10.6664	12.2484	12.9687	13.5081	12.0892	11.781	12.1657	7.75852	9.69778	9.60756	13.4298	12.2276	11.3766	11.925	13.0778	10.5894	11.8273	11.5579	8.08176	13.1324	8.76503	11.5117	11.143	11.9083	12.0671	8.99391	12.1621	13.4285	11.6078	11.1219	13.173	11.2104	13.7256	8.60164	13.1592	14.3171	10.7555	11.5541	14.6371	12.6723	12.8219
839	232.029	232.029	232.029	122.325	108.296	134.32	17.554	18.4759	17.6284	17.4538	18.7087	18.5883	13.7302	13.3023	18.4254	10.6421	13.1077	17.7315	18.5502	18.5217	4.94365	4.94365	4.94365	18.2222	4.94365	10.1426	9.88729	4.94365	11.9697	15.5697	17.725	18.0732	3.37313	10.9844	3.37313	3.37313	17.9293	18.0639	14.135	17.0174	3.37313	3.37313	17.87	19.2499	17.7166	17.578	17.5802	6.74625	18.0221
840	232.915	232.915	232.915	29.752	27.1392	30.9914	6.59904	6.29923	6.67948	6.691	6.33272	6.39199	7.05251	6.98607	6.76288	7.52903	7.60917	6.82737	7.37452	6.88327	5.61621	6.33091	7.41723	6.40403	7.71328	6.50309	6.64829	8.05055	5.74289	6.18948	5.74722	6.07878	8.23856	5.4079	6.37185	6.41008	6.41861	6.48027	7.59951	7.68337	6.28255	5.7512	7.45751	6.75959	8.25971	5.57821	7.47898	8.75164	6.45719
841	232.923	232.922	232.923	29.2468	26.6171	29.8848	21.3607	21.1178	21.0307	21.1202	21.5934	21.5383	21.2675	20.804	20.4581	8.86919	20.7486	20.577	20.0243	21.3998	20.2849	20.7486	20.9082	20.9004	20.5295	21.3634	17.7384	21.9168	20.2844	20.2204	20.9301	18.7911	20.2899	20.9813	21.0791	20.6966	20.4303	20.3594	19.3029	20.4873	19.7036	20.1886	21.1644	20.9368	18.6202	20.6727	20.3407	20.0572	19.9727
843	232.935	232.935	232.935	28.2228	27.5012	30.7486	5.39922	5.71162	3.30313	5.80724	4.91983	6.11177	6.46616	6.0931	4.98354	5.39906	2.78339	4.71544	4.79891	6.61124	4.27936	3.17815	3.34892	4.36928	3.89415	3.95313	0.909185	5.49597	5.88977	5.05217	7.3534	6.76996	3.28027	6.24046	0.624963	1.24993	6.52316	2.16327	1.68074	4.37279	6.09363	5.21434	5.03841	6.38878	4.15007	4.18133	5.04886	3.90055	5.6253
844	232.976	232.976	232.976	187.638	186.843	192.49	15.7179	18.1296	16.769	16.8949	17.2257	17.2489	12.833	3.88531	7.77062	11.3078	13.7261	15.1188	18.4635	17.3226	15.9881	14.0807	15.762	13.5491	11.8069	16.4854	12.4702	9.96385	10.9944	17.8433	19.1986	15.8141	14.3427	3.99371	15.1882	15.4914	16.0711	16.3031	12.8915	15.105	15.4218	14.647	7.98741	15.7002	14.8381	15.9032	14.4592	13.7485	16.2502
845	233.013	233.013	233.013	181.424	179.566	199.222	17.6899	18.8576	19.068	18.9666	19.6988	19.3959	4.15845	4.15845	18.7998	15.974	8.31689	18.2647	18.1487	18.5495	16.9064	16.415	18.0058	18.2402	15.7655	18.7171	4.15845	18.8463	17.9935	18.6641	18.5974	19.0359	16.8787	14.2692	16.6564	17.9816	18.0051	17.7232	3.82742	17.3568	17.9552	14.7963	9.02141	19.0509	15.5394	18.0196	16.4748	7.65483	17.9422
849	234.803	234.802	234.803	33.1854	30.8393	34.5181	11.6683	15.9282	15.7567	16.0071	13.1402	12.7218	3.73305	14.003	8.79495	17.3488	17.7285	13.9538	16.4547	18.2755	13.967	12.2207	8.0422	15.7551	17.8495	14.576	16.5387	7.46609	4.01696	14.4308	14.3731	16.5711	17.6989	4.01696	16.3624	16.0189	8.03391	17.0107	15.9344	17.7599	17.3106	14.1411	16.2985	4.01696	13.8211	15.9858	4.01696	17.3051	15.3527
851	234.86	234.859	234.86	30.869	28.6387	31.8321	15.5836	15.1618	15.5103	15.4581	15.4966	15.6241	15.6202	15.8709	15.7123	15.6217	15.8951	15.3973	16.1574	15.8491	14.657	14.9256	15.7919	16.0378	16.0541	15.0819	14.4099	16.6039	15.8471	15.6843	15.9222	15.9765	15.0015	10.7246	15.4905	15.5169	15.8626	16.0579	14.6647	15.5145	15.8741	14.8066	15.3524	15.5044	15.5596	15.0859	15.6724	14.8659	15.9174
852	234.869	234.869	234.869	30.9311	28.6387	31.7965	13.687	12.8455	13.705	14.1141	13.8749	14.111	13.1312	12.6444	12.4175	12.091	10.2697	13.7865	13.0136	13.6631	11.9018	12.0966	13.612	13.2348	11.7617	12.1878	11.4355	13.8595	14.3525	13.9493	14.5875	14.7215	13.2715	14.0066	14.2853	14.4313	13.5142	12.7693	14.4134	13.0709	13.2878	11.3101	14.1941	13.447	12.9834	12.8994	13.6562	12.9162	11.8336
854	234.912	234.912	234.912	29.83	28.0816	30.9914	9.52012	13.4649	10.929	12.803	12.0372	12.5351	12.4413	13.0861	12.806	14.0441	13.696	12.051	12.6628	9.41247	11.971	12.4517	12.7936	13.0747	14.5085	12.1006	11.6286	13.935	12.6061	12.776	12.4867	11.323	12.813	12.5915	11.8477	12.0637	12.2213	11.0849	14.0795	12.5393	10.7917	11.4574	14.3219	13.1221	13.0091	8.57061	13.2005	14.7376	12.2843
855	234.935	234.935	234.936	26.2975	24.3105	27.4189	17.1418	16.6928	16.704	17.1996	17.2181	17.3917	16.4449	17.4014	16.7351	16.4457	16.7816	17.2647	17.339	15.7177	15.6724	16.955	16.263	17.3776	17.0609	18.3608	15.8376	16.5077	17.4324	17.0497	17.1447	17.5256	16.5487	17.2133	17.7226	18.0621	16.8376	17.9314	17.4905	16.0121	17.2263	17.0213	17.2062	16.6771	16.6388	16.2492	17.4602	15.1415	17.2442
862	236.8	236.799	236.8	33.0484	31.1706	34.5181	13.753	15.1172	18.5609	15.3949	14.2268	3.70052	3.70052	12.0122	8.70851	15.7338	17.4521	16.2432	17.7463	18.013	12.7698	12.827	8.13906	13.3763	17.2732	11.9362	16.2858	7.40104	3.444	16.0114	16.1832	21.6857	18.4024	3.444	19.3563	16.6426	6.88801	15.5228	16.1304	17.2919	20.2255	14.7682	15.4732	3.444	15.7449	16.0421	3.444	17.4346	20.4001
863	236.857	236.856	236.857	30.8924	28.1778	31.8321	17.8404	17.4698	17.778	17.5909	17.7874	17.944	17.949	18.0862	17.9651	17.8534	18.1552	17.597	18.3875	18.1174	17.0277	17.2094	18.0246	18.2579	18.2683	17.2692	16.606	18.8379	18.1335	17.9992	18.1591	18.2308	17.1937	18.1769	17.8147	17.6848	18.1358	18.3471	16.8543	17.6956	18.1147	17.0998	17.502	17.68	17.8533	17.2849	17.908	17.1045	18.1754
864	236.866	236.866	236.866	30.9799	28.7361	32.1804	16.9401	15.9373	17.0512	17.272	17.2284	17.3989	16.2864	10.2178	13.9163	15.1776	13.9998	16.965	15.3084	16.6085	12.427	15.174	16.8183	16.4271	14.2622	14.0374	14.6645	16.9041	17.4903	16.4751	17.6137	17.9623	16.5322	17.2994	17.4339	17.6485	16.3035	14.7327	17.5818	16.3727	16.7126	14.6936	17.3749	16.5769	16.2678	16.0299	16.9172	16.2518	15.0831
866	237.931	237.931	237.931	209.262	207.6	212.187	9.51782	2.04514	8.55192	2.04514	8.69853	2.04514	2.04514	2.04514	13.5404	2.04514	4.09028	9.56118	2.04514	9.48787	2.04514	2.04514	4.72	2.04514	2.04514	2.04514	2.04514	2.04514	17.186	17.5554	17.7254	16.603	17.6395	15.0072	16.5655	13.7238	17.701	15.9234	5.88185	16.9693	13.0242	14.0366	11.7776	15.165	14.208	14.0873	16.1192	5.88185	13.8084
867	238.078	238.078	238.078	331.98	331.262	333.882	16.8841	18.0566	17.8154	18.6132	17.2516	17.6838	15.5795	16.3029	16.4833	16.0744	7.20545	16.8646	18.5146	18.5154	16.1959	15.5944	16.3472	16.6977	13.4881	18.2589	12.694	17.9868	18.1768	18.0823	18.8677	18.0335	18.0853	16.9186	17.2066	18.3764	17.8678	18.1729	17.0931	17.2628	17.1954	16.8068	16.6893	18.3514	17.9199	17.8149	17.0316	17.4655	19.1389
868	238.854	238.853	238.854	30.9045	26.8116	31.6056	18.197	17.0186	17.8077	17.6693	17.8596	16.936	16.2396	17.7881	17.5332	18.1507	17.8685	17.1458	17.4844	18.5097	16.8647	16.8849	18.2198	17.5625	17.923	14.6248	16.5757	19.1182	17.4031	17.5593	16.7029	14.2101	14.9518	7.10504	17.8472	16.9652	17.2331	18.0216	16.5219	17.5777	18.2145	17.1818	17.1436	16.4823	17.5774	17.0543	15.5872	17.0173	16.064
871	238.892	238.892	238.892	29.0433	27.5012	30.505	20.0888	21.183	18.2781	19.7995	19.5365	20.2557	19.8428	18.9567	19.4112	17.8682	17.2811	14.6341	18.8697	20.6956	22.1024	11.9654	9.81538	19.0301	17.6724	19.5689	14.0631	9.52581	22.0777	19.9378	20.7473	20.1371	21.1604	19.3465	20.7424	15.803	20.249	19.1504	16.9461	17.6783	18.1981	18.2355	20.2865	20.6415	16.2384	20.3221	18.7586	8.45614	21.074
874	238.964	238.964	238.964	27.4597	25.9808	27.6095	14.0586	13.5611	17.4022	14.7247	17.4245	12.99	13.4351	14.761	15.1906	3.33882	6.67764	16.9566	7.6102	16.4209	13.4837	12.632	15.2633	15.0426	13.4529	3.33882	11.5818	16.2414	15.6779	13.6704	15.5214	14.9693	15.0496	14.7962	16.4343	16.5189	7.62727	16.5454	13.9986	17.0553	17.6379	15.7808	13.3641	15.9908	11.8269	13.7985	15.2206	3.22054	13.8988
876	239.761	239.76	239.761	33.3123	31.1706	34.2842	13.0663	6.87962	17.1009	15.5417	15.809	16.4159	16.9639	16.3145	7.83217	17.4335	18.6373	17.5073	17.6776	15.3848	13.6085	15.2492	17.6701	14.1512	17.1388	16.2589	15.7144	17.8668	11.5046	12.8638	9.20995	18.2491	16.5855	10.5215	15.2266	15.1639	10.6572	11.7012	15.3677	4.60498	14.8069	10.1095	14.1888	9.4861	12.6685	11.8478	10.9339	13.8837	10.8009
882	241.108	241.108	241.109	292.36	290.038	293.278	5.51103	6.2857	6.66168	7.53774	7.26065	7.33468	4.52358	6.18919	6.1534	5.14601	3.62753	5.91996	5.58165	6.49433	4.79495	5.4735	5.41819	6.23831	3.5994	6.19578	2.48017	6.57596	4.93119	5.02924	5.92949	5.45199	4.81431	4.86986	4.47831	5.33634	5.56014	5.61788	7.30372	5.06835	5.83208	3.9794	7.33817	6.42221	4.15816	4.26645	4.58421	3.98705	6.58019
883	241.108	241.108	241.109	355.104	354.575	355.913	0.229876	1.83405	1.70443	1.95882	2.18683	1.88554	0.229876	1.86065	1.22379	0.759486	1.00048	1.84178	1.7612	2.94887	0.563422	0.229876	1.63184	1.89231	0.459751	0.962725	0.229876	2.01024	1.43148	2.71749	2.06218	2.64393	5.33236	2.05086	3.2537	1.12169	4.1649	2.44105	1.82211	1.8831	1.42795	0.42447	0.611583	2.93526	1.94891	3.55446	7.5619	2.75281	4.81257
884	241.12	241.119	241.12	262.56	252.074	264.095	9.98364	13.8096	13.8025	13.5271	14.3283	14.2455	11.1053	13.1182	13.9763	12.4058	10.9537	12.1946	14.4798	14.0016	12.6301	9.89284	11.7598	12.9933	10.5363	14.3726	10.1481	14.2551	13.9065	14.7115	14.3365	14.4395	13.3342	10.8901	12.6589	14.0794	14.7425	14.7638	11.512	13.1951	14.3948	11.1425	13.1604	14.1635	13.3657	14.2808	13.4256	10.182	14.2456
891	241.884	241.884	241.885	80.0783	74.5641	83.995	2.98557	18.3194	18.3349	20.0296	19.4227	17.8319	2.98557	13.495	18.6918	16.008	5.97114	10.9364	7.75264	19.7664	18.8903	2.98557	2.98557	18.5833	10.8781	18.9567	2.98557	18.3642	5.32137	19.038	12.3576	13.1225	10.6427	5.32137	5.32137	15.164	16.899	13.643	5.32137	5.32137	5.32137	5.32137	13.4847	13.9152	14.5387	17.7202	15.0065	5.32137	18.3115
892	241.921	241.921	241.921	161.439	156.896	171.713	9.70292	17.5781	16.4711	3.02856	17.1002	17.3182	3.02856	3.02856	14.3264	9.7803	7.39802	15.4777	17.2999	16.7463	13.5533	11.6807	6.05713	12.9176	3.02856	3.02856	3.02856	14.3601	18.7729	17.334	17.3945	16.9989	13.5677	2.66966	2.66966	16.8705	17.2021	17.1713	17.5007	12.9202	16.6445	12.6135	17.3355	17.0823	16.632	16.5653	16.1117	5.33932	17.2065
893	241.977	241.977	241.977	187.189	184.493	192.73	17.7731	19.7712	19.5585	18.8188	19.693	19.813	14.8016	17.8382	18.8421	17.2607	15.4656	18.5935	18.7937	17.8507	17.3932	16.3168	17.6739	16.5836	14.8307	17.3699	13.021	16.8192	18.2199	19.3246	19.7854	19.7429	17.8436	17.5823	18.2968	17.5672	18.2573	19.4287	15.1268	17.4761	17.8047	17.5477	18.0612	17.003	18.5675	18.5807	16.5256	15.1098	17.6093
894	242.013	242.013	242.013	207.929	206.323	209.388	15.2442	19.0695	16.9773	16.4476	14.0108	15.7147	3.65673	3.65673	17.0636	15.6931	7.31345	14.725	16.8446	16.4575	18.1473	15.1234	13.9134	15.0343	12.8491	17.2643	3.65673	15.4934	17.356	15.7749	17.5743	15.0593	16.6505	14.5894	14.2739	15.6915	16.1399	17.6265	5.48363	16.3526	15.8949	15.4702	15.1223	16.8707	16.4217	19.1937	14.9707	6.8889	16.2262
895	242.14	242.14	242.14	302.34	301.33	303.025	3.57097	6.25451	4.85648	4.2644	8.27558	9.99489	7.70055	8.21582	6.49699	1.78548	5.44458	4.25874	10.7154	10.345	9.8149	9.62118	10.4785	9.63846	9.27432	8.42476	1.78548	10.3685	1.32617	4.92453	5.35048	3.90689	2.65234	3.59519	5.3672	10.1681	8.06299	5.46059	6.53729	3.23179	9.77588	1.32617	10.1383	5.76869	1.32617	10.9353	10.199	9.19604	6.85519
896	242.176	242.176	242.177	391.209	390.447	392.25	0.690034	1.12053	1.68732	2.43236	3.6565	3.25404	3.44817	2.9192	2.81122	0.345017	3.69973	0.345017	5.93458	4.34365	3.6861	2.45615	4.47139	4.17603	4.11007	2.36087	0.345017	6.11243	0.146817	0.906328	2.51058	3.23909	1.62994	0.146817	1.18628	6.12514	2.27125	0.749926	2.79505	0.293633	6.00688	0.146817	3.35943	2.06759	0.446084	3.66993	4.81486	4.61232	3.72919
897	242.944	242.944	242.945	29.1046	21.9535	29.9821	7.18579	6.75054	6.75129	6.83431	6.87525	6.92943	7.01279	7.35966	7.53688	7.69707	7.28545	6.89182	6.94127	7.10188	6.37927	5.89249	6.99007	7.22745	7.05332	7.38417	5.49457	8.06125	7.2742	7.40674	7.2025	7.06826	7.23313	7.58155	7.27333	7.32261	7.4579	7.65899	7.29721	7.65076	7.42809	6.57605	7.38433	7.26516	7.14789	6.28382	7.68196	7.46839	7.2975
898	243.018	243.018	243.018	106.733	90.0524	125.376	3.72576	18.5959	3.72576	17.8182	18.1	17.4602	3.72576	3.72576	3.72576	3.72576	7.45152	17.5164	9.12356	18.1731	3.72576	3.72576	9.10653	14.6664	3.72576	18.0395	3.72576	14.2797	19.8309	19.8551	19.9172	20.0329	17.1401	8.32269	18.9452	18.8488	19.4756	18.7779	20.221	18.8258	19.4144	17.4285	19.6352	19.0737	19.3095	18.9866	18.1552	8.32269	18.6595
900	243.034	243.033	243.034	346.376	345.346	347.345	16.1753	16.6283	18.126	17.1699	18.5987	18.5198	14.8536	17.3479	18.0346	13.5927	6.63192	17.3405	19.7133	17.4851	15.3949	16.8743	16.2649	16.5268	10.7386	17.8976	10.1324	15.0891	17.3885	17.7133	19.1141	18.6761	17.2335	15.0782	17.5202	17.5432	17.2213	19.0931	16.3577	16.8075	13.502	14.0314	17.339	18.057	16.9731	17.5569	16.3152	13.2044	17.277
901	243.063	243.062	243.063	50.1465	46.1041	92.8655	22.5008	22.1187	22.1396	21.4076	22.7294	22.0883	21.3466	20.0668	22.4576	21.5626	18.7868	21.9343	22.458	22.4628	20.5394	15.9408	21.5286	22.4492	19.4503	22.6097	19.4765	22.4986	22.5814	22.6291	21.4048	21.8052	20.5048	12.5085	18.7619	19.8674	22.4039	22.3449	14.271	18.6323	21.5648	15.2499	21.2038	21.8118	21.6881	21.1794	21.1989	7.65982	21.8031
902	243.124	243.123	243.124	283.363	278.483	291.811	15.9575	16.9854	17.4466	17.8331	17.8806	17.9584	14.5797	16.5673	16.7418	16.1775	14.0261	16.7349	15.9441	17.2805	15.2389	16.0864	16.2677	16.8902	13.7923	16.9735	12.7594	17.3169	15.0695	15.2554	15.5882	15.9935	15.4574	15.1452	15.5433	16.3306	15.474	16.4484	17.7847	14.4092	16.803	14.868	18.17	17.1382	14.7517	14.3882	15.1922	14.8921	17.386
903	243.124	243.124	243.124	342.332	325.369	343.43	10.1868	10.5542	11.2824	11.8791	11.7148	10.3928	10.7401	11.5585	11.7682	8.88454	9.55221	10.9809	12.0119	12.0715	11.0455	10.9799	11.5953	12.0654	10.9792	11.2138	7.17528	12.3162	10.5387	10.2547	10.8764	10.4572	10.5049	10.4386	10.6584	12.1011	11.1095	10.4815	12.4647	9.85153	12.191	8.91437	12.61	10.452	10.1924	11.2637	11.907	11.6895	11.7
904	243.135	243.134	243.135	279.52	261.403	280.869	16.8963	17.7055	18.4654	16.9474	18.0997	17.4454	15.4258	17.0755	17.7819	16.8082	15.1748	17.1965	18.803	18.3059	16.5721	12.9206	15.8759	15.6103	13.8227	18.0494	14.3024	17.9287	17.8338	18.8601	18.9106	19.3201	17.6143	14.1555	15.8259	16.2849	18.4239	18.718	15.0888	15.6946	18.5591	15.0622	16.582	18.7231	17.6278	17.7601	17.6995	13.9203	19.1093
905	243.16	243.16	243.161	433.081	432.286	434.253	8.08101	8.55223	7.88866	8.02935	9.80631	9.68824	10.0013	9.76497	8.87276	7.42959	8.11423	7.6698	10.7749	11.4706	10.5379	10.2265	11.2484	11.4136	11.0463	8.69612	2.94655	12.3771	9.60178	10.0717	11.0934	10.8697	10.5228	10.285	11.0664	11.7946	11.1127	10.0654	11.5866	10.6483	11.1525	9.12623	11.6919	9.93282	9.96145	11.4859	11.3397	11.8292	10.8194
911	243.947	243.947	243.947	29.101	26.0606	30.2207	14.8263	14.7537	13.8767	14.9173	12.4997	14.9572	15.2086	15.6131	15.4017	15.11	12.848	10.1848	14.7797	14.5925	13.726	13.82	13.4185	14.9826	14.7951	15.032	13.5754	15.6229	14.1984	14.5478	15.1958	14.934	13.6894	15.1325	15.5429	15.1429	15.4215	15.6819	13.3109	15.4885	15.4672	14.7074	15.3641	13.9647	14.4208	13.8419	15.7389	14.7729	15.4256
914	244.888	244.888	244.889	29.8949	27.66	30.9055	7.42871	6.64552	7.07116	7.17565	7.20033	7.23793	7.34722	7.05279	7.14113	6.89115	6.97427	7.26065	7.02708	7.3737	6.26576	5.89738	7.03075	7.43497	6.95503	7.42262	3.98195	7.91621	7.81106	7.62551	7.62596	7.78855	6.40451	7.55908	7.46375	7.10088	7.55886	7.24274	5.89732	6.6937	7.29727	6.07046	6.6091	7.11242	6.80874	6.84112	7.20824	6.18467	7.62298
915	244.964	244.964	244.964	27.4222	24.9916	28.6797	20.2475	19.892	20.0231	20.6039	20.2179	20.46	20.2541	20.3737	20.222	20.3046	20.3513	20.1936	20.3953	20.2288	18.6773	19.5598	20.4423	20.288	20.3524	20.946	17.755	21.0488	19.9609	19.9951	20.175	20.2109	18.9192	20.1936	20.1181	20.3744	19.8597	20.0902	20.9679	19.7857	20.1946	18.9637	20.5674	20.3239	19.6733	18.9825	19.5922	19.5021	20.0898
916	245.013	245.013	245.013	256.217	253.869	258.262	18.8227	19.3401	19.8305	19.9757	20.0205	20.0397	16.786	18.254	18.903	17.4521	16.0878	18.9657	19.4696	19.6155	17.1209	17.0102	18.1699	18.7553	13.7208	19.7661	15.3231	19.0774	18.4638	18.5836	19.2162	19.3552	18.1262	16.9532	17.8753	18.2269	18.4432	19.0286	16.7371	17.6135	18.6577	15.7121	18.7869	18.5199	18.7214	18.2631	14.4671	14.5408	18.5462
917	245.044	245.043	245.044	34.9363	32.5774	36.0739	17.4962	17.0168	18.4776	15.9335	18.2055	18.0659	11.9474	5.9737	16.8631	16.3253	14.7951	18.0569	18.3645	17.2557	12.1052	5.9737	16.0428	16.9528	15.7646	17.1192	12.5391	16.0314	17.9985	17.197	18.1466	18.455	16.6356	6.64688	17.3075	18.0106	17.0562	18.1502	16.2278	16.5021	17.8484	13.2938	17.4793	17.9649	6.64688	16.8044	6.64688	14.2808	18.0206
918	245.049	245.049	245.049	339.039	310.608	340.009	16.9794	17.5447	18.188	17.812	18.1626	17.2719	13.7653	17.4879	16.832	16.2329	12.776	16.9259	17.9957	17.5309	15.8745	16.1028	15.9434	17.0522	14.0841	19.0931	13.5649	17.7334	17.3471	18.3469	18.5815	18.6585	16.933	16.7242	17.1815	16.1945	17.2232	16.9705	14.5794	17.1592	17.6787	13.7528	17.1252	17.807	16.801	17.5851	15.547	14.2134	18.2487
921	245.115	245.114	245.115	93.7419	85.3569	104.913	17.2242	18.6545	17.461	19.8161	19.3089	18.5394	12.0422	18.0461	18.2444	14.4541	6.24288	18.098	8.42621	18.1161	17.1158	18.6558	17.6035	17.9525	3.12144	15.1745	3.12144	6.97683	18.771	18.1125	18.2128	16.9777	16.4183	14.3137	5.01474	18.019	14.7034	18.9921	14.4388	18.9443	10.3577	5.01474	16.4509	10.0295	17.6129	18.8201	16.9875	17.7001	19.5189
922	245.91	245.909	245.91	78.676	73.0246	86.064	11.9285	18.4761	19.1007	19.1324	19.279	19.1061	4.54271	16.4152	18.4568	17.2653	9.08543	17.789	18.5426	18.9066	18.1583	17.1049	18.2419	16.9769	17.6705	16.9037	4.54271	18.964	18.2143	18.4827	18.7668	18.6918	18.2511	16.9322	18.2675	18.884	18.197	18.2339	9.38402	13.8998	18.2734	12.6866	18.2273	18.7432	18.1659	18.2433	17.436	9.01506	18.9585
923	245.965	245.965	245.965	27.4179	24.9916	28.5632	18.0226	18.1948	17.6696	18.3058	17.9884	18.143	18.0333	17.9123	18.2628	17.5866	18.0528	17.726	18.1946	17.4109	17.5093	18.3771	18.0501	17.6331	18.3329	18.5858	13.4166	17.9425	17.2852	17.7176	17.7559	17.6247	14.0199	17.8076	17.9025	18.4374	17.5043	17.9742	18.9031	17.5419	17.5817	16.9812	18.0663	17.6437	17.1294	17.2198	17.4124	17.1043	17.5112
925	246.075	246.075	246.075	305.986	303.676	307.759	17.0517	17.8471	18.059	18.6106	19.5185	19.264	16.3722	17.4253	18.431	16.8614	6.10162	17.6427	18.2505	18.3118	16.632	16.2309	16.9269	17.8004	15.4707	17.7423	12.011	18.4156	18.3901	18.8376	17.9326	18.1516	17.743	16.6827	18.3647	18.2761	18.2679	18.3155	19.2307	17.1438	18.1805	16.3796	19.2062	17.7945	19.5985	17.3917	16.8448	17.8476	18.7115
928	246.885	246.885	246.885	30.0086	27.66	30.9055	10.3973	12.5343	11.6615	13.5406	13.116	13.1113	13.7452	13.1422	13.1389	12.8031	13.2277	12.5539	11.929	13.7814	12.4042	12.2477	12.2623	13.5749	12.5701	13.638	10.4769	13.9948	14.638	13.6221	13.7554	13.9019	11.5476	13.5654	13.5777	13.6905	13.7363	13.6845	11.6911	12.9515	13.4808	12.2174	11.9881	13.2789	9.94231	13.1638	13.3182	11.9892	13.7441
929	246.911	246.91	246.911	403.795	402.908	404.541	19.2131	17.7644	18.3375	17.1939	17.8991	17.7624	16.7739	16.5668	15.6507	18.3846	15.993	16.2979	14.1241	17.4373	16.9828	15.5655	16.9615	17.203	15.4665	16.6506	14.3584	16.3149	18.1582	17.6934	15.7937	17.1811	16.6944	16.3014	15.1716	14.7394	15.9879	16.346	15.1249	15.9226	19.2938	16.1173	16.6029	18.4247	15.8549	6.934	15.7494	14.4966	14.5259
930	246.962	246.962	246.962	27.3468	24.9916	28.5632	17.7708	17.843	17.1505	18.9723	17.9306	18.373	18.8327	19.0658	18.0619	17.7071	18.4144	17.8061	18.0437	17.9233	16.954	18.037	18.1951	19.066	18.8913	19.2644	15.3855	18.5495	18.0731	17.6738	17.8496	17.3563	16.9424	17.8252	17.8835	17.8529	17.938	17.7659	19.2379	17.8778	17.5634	17.1237	18.5719	17.9907	16.852	17.3909	17.0987	16.4589	17.3839
932	246.992	246.992	246.992	205.365	201.887	209.923	18.818	18.974	19.8627	19.4803	20.1674	20.0409	12.1094	16.5899	18.4451	16.2218	8.02548	18.3179	18.5836	18.6741	16.7239	15.5047	18.319	17.4388	13.2362	20.1966	10.4468	18.2129	18.6786	19.0463	19.3477	18.8792	18.0049	15.864	17.0341	18.3166	17.7625	19.2766	13.7565	15.0512	18.2028	14.2854	18.325	18.8499	18.2682	17.5054	17.0289	7.72245	18.4472
935	247.907	247.906	247.907	76.5221	72.8732	85.9309	13.352	16.7905	18.0879	18.6086	18.4199	18.141	3.77786	14.3596	14.7629	14.9182	7.55572	15.0731	17.7636	18.1243	17.0767	10.463	17.4271	15.7482	14.6644	17.9986	3.77786	17.7769	15.1644	16.2432	17.7239	17.3848	11.0176	14.0723	14.8499	18.1376	15.5407	15.5684	8.77451	13.595	17.4457	12.8674	7.54459	12.1087	16.9922	17.6838	17.1953	6.46063	18.1142
937	248.9	248.9	248.901	29.1775	22.7796	29.9821	23.058	23.4787	21.7261	22.9654	22.9341	22.8426	23.0885	22.6227	21.8087	22.1992	22.4663	22.5323	22.8837	23.1637	23.8445	22.8716	22.773	22.7614	22.8646	22.9539	21.245	22.96	22.496	21.8365	20.6972	20.2555	22.5772	22.251	22.1644	19.2473	21.7485	21.4025	21.2604	22.7734	20.8091	23.2992	22.6677	22.9875	22.7266	22.7566	22.0695	22.9036	19.9417
938	248.908	248.907	248.908	403.939	402.908	404.573	18.3402	17.1178	17.7627	15.4769	16.8798	15.8699	16.1316	15.4337	15.6173	17.4655	16.0261	14.044	15.3992	17.2745	16.3232	15.3034	16.7299	15.9957	15.6971	15.6358	14.0199	15.5934	17.5485	17.0164	15.5057	16.6177	16.4226	15.4301	14.7024	14.7944	15.2624	15.6544	15.0646	14.3166	18.8496	15.5135	15.9649	17.8961	15.0042	11.4917	14.1904	14.0983	13.8232
946	249.15	249.149	249.15	551.442	549.56	551.912	3.06028	3.37949	6.36737	3.43397	5.49624	2.54136	4.97971	0.45705	2.53339	1.05882	3.54586	6.78138	4.05274	0.45705	1.32452	2.20535	5.1323	3.33983	3.37642	3.55274	0.914101	4.07071	3.43721	4.5861	5.29028	0.268944	3.26862	3.69549	6.25931	0.268944	0.268944	0.537887	2.9606	2.0281	0.268944	2.48296	1.49634	4.90507	6.42121	0.268944	5.01022	1.27097	4.55005
948	250.072	250.072	250.073	271.509	269.959	272.971	13.3778	15.6839	18.0446	16.5633	16.6235	17.7663	12.2729	16.8758	16.0024	14.7736	11.6803	15.864	17.7531	14.6505	15.9022	16.3011	14.301	16.4205	14.6075	18.0942	13.6647	16.4436	15.2149	16.0536	17.7919	17.6014	15.3623	16.0509	16.9135	17.0445	16.1674	18.4856	15.8054	16.6374	17.7882	14.582	16.7561	17.3497	16.2396	16.1873	15.6793	14.0315	17.4105
950	250.833	250.833	250.834	30.9744	29.01	31.6056	18.7458	18.6234	18.9474	18.6747	18.986	18.8647	16.4366	18.8851	18.7608	18.1969	17.7875	18.7077	19.4562	18.8997	17.3953	17.7191	18.4898	19.2188	16.9067	18.0255	16.616	20.3562	17.2276	18.3387	17.706	16.5141	14.5917	7.09639	18.3033	17.8792	17.9541	18.6987	16.8689	16.3824	18.5989	17.4062	15.0465	14.7357	15.2345	17.0527	14.1928	14.6621	17.1014
952	251.056	251.056	251.056	324.725	324.193	325.54	16.4714	17.3304	19.0979	20.1724	19.0732	19.9369	13.7058	18.722	17.9192	17.3722	12.3013	17.2969	17.774	16.7279	10.8001	15.5541	16.4251	15.4601	12.4979	10.071	12.6918	13.1023	17.9238	17.4652	18.8258	18.4028	15.368	18.404	17.1603	16.8952	17.4813	18.3948	16.8372	17.378	18.9958	13.6796	18.6946	15.5755	16.5799	16.6552	12.7933	15.2561	18.6005
953	251.096	251.096	251.096	390.415	389.39	391.579	16.1901	5.08314	13.5119	15.7145	15.0408	10.9063	2.54157	15.7583	12.047	2.54157	2.54157	13.8313	2.54157	10.0698	12.3634	2.54157	2.54157	2.54157	2.54157	2.54157	2.54157	14.475	19.9581	20.588	20.3928	20.3815	20.8209	18.4809	18.9937	18.6185	20.7153	19.9875	14.0855	18.0513	16.3791	17.0774	14.4097	17.1027	10.6409	19.4727	19.0963	14.4832	20.012
954	251.114	251.114	251.114	216.77	214.615	218.35	16.1624	17.3671	16.7022	17.0391	17.2563	16.6327	11.7826	16.2612	15.9764	15.9611	6.08048	18.1082	13.3797	16.5453	13.3731	13.1398	16.1823	16.7936	11.1239	16.6209	3.04024	17.4667	15.2424	14.8233	15.8135	16.2788	14.1182	13.5293	14.8911	14.7287	14.8039	14.3187	12.0088	16.335	15.1447	13.844	14.5113	16.0914	13.5501	16.5554	15.9082	6.9835	12.769
955	251.133	251.132	251.133	498.169	475.232	501.734	18.0462	19.3744	16.6186	15.1296	17.4967	16.2968	2.67765	12.2756	14.6707	2.67765	5.35529	2.67765	13.1455	13.4904	16.9699	12.9308	12.9426	18.7766	2.67765	14.7232	2.67765	18.3862	18.1608	19.1735	18.8971	17.6443	18.3478	15.4429	17.769	16.3725	20.4777	19.714	12.3096	6.15481	13.2461	15.5473	12.7407	14.1887	15.5745	18.0261	17.4844	14.1555	18.2302
957	252.831	252.83	252.831	30.9858	29.01	31.6056	18.6664	17.6045	18.3563	18.6816	17.9641	16.3086	17.6689	19.2139	18.8005	18.4769	16.9127	18.3069	18.2385	18.9233	16.7661	17.6978	17.8043	19.5751	17.1577	16.7634	16.5709	19.2985	16.5772	14.1937	16.4209	3.6637	12.2739	13.5167	17.3525	3.6637	17.1293	17.9845	16.9296	16.9336	18.4665	16.3107	16.1352	13.9998	13.9907	15.8697	13.4142	7.32739	15.4345
958	252.902	252.901	252.902	25.6948	24.2166	25.7746	15.1944	13.8488	14.7303	14.4748	14.5836	14.8151	13.5796	14.7781	14.9626	14.8562	14.1497	14.6465	14.7844	13.8448	12.2216	14.3526	13.7724	14.9789	14.64	15.9214	10.4417	14.6386	15.8413	13.1738	14.2256	15.0787	13.9485	15.8472	15.1636	15.9447	13.9925	16.0491	15.3811	13.5471	15.7391	13.7336	14.7733	14.247	14.8875	14.2641	15.2724	13.3725	13.8335
960	252.946	252.946	252.946	26.3339	25.313	27.4702	6.03984	14.8373	18.8899	6.03984	18.1477	17.596	15.327	16.8682	17.4247	16.8144	17.686	18.0532	17.5261	17.5732	19.2256	15.0148	16.9655	14.9431	16.1558	12.0797	20.3444	20.372	13.7464	16.1982	15.6066	16.0487	19.8293	15.51	17.4673	15.0171	16.2964	16.868	16.0958	19.4933	17.8472	18.1071	16.4108	15.5479	15.8745	14.0034	16.5821	14.8435	16.6541
961	253.051	253.051	253.051	350.213	348.768	350.913	20.278	20.1004	20.8605	20.8747	20.8903	21.1975	18.9356	19.1634	20.1868	19.3826	17.9765	20.4183	22.0848	20.6532	18.3513	19.7503	20.1746	20.462	16.8773	19.6098	17.1963	20.8247	20.3039	20.3695	21.352	21.1066	20.9875	20.8611	21.2243	20.8892	20.7638	21.04	20.8328	21.2139	20.9691	19.7749	21.2608	20.6853	20.4535	20.202	21.1618	21.2788	21.0063
962	253.12	253.119	253.12	199.104	197.468	206.541	18.3166	19.0163	19.311	19.4707	19.6078	19.6924	3.56483	19.0854	19.1045	16.7315	7.12967	18.9885	19.5785	19.3749	17.4731	18.2936	16.9599	18.8647	16.2577	19.3916	3.56483	19.3146	18.8997	9.54758	19.568	19.2898	18.655	18.7354	18.9973	18.5907	18.8608	19.2729	18.8648	18.7517	19.2087	17.1335	16.7035	18.8449	13.6891	18.4466	18.3363	18.4861	19.0781
965	253.945	253.944	253.945	333.013	331.943	333.781	17.3229	17.9016	18.1514	18.3388	18.874	19.16	15.751	17.0171	17.37	16.0383	14.8228	17.7369	17.2357	17.6886	15.9996	17.1158	17.2865	16.6957	14.6832	15.8331	14.2874	18.3992	15.4822	16.2951	17.7205	17.9021	17.5652	18.3093	18.0166	18.2788	16.9857	17.6876	19.7385	18.1469	18.7424	16.5291	19.8043	18.6748	17.7536	15.4013	15.7229	17.7332	18.0119
966	254.054	254.054	254.054	350.21	348.988	350.832	17.2974	16.8479	17.9834	18.2858	17.9691	18.2888	16.1067	16.5209	17.1937	16.9658	7.95889	17.0996	19.2587	17.5213	14.4177	17.0303	17.502	16.9588	14.0697	16.0494	14.4211	17.6175	17.1447	16.7892	18.4492	18.3479	18.633	18.218	18.4149	18.1663	17.669	18.2871	17.6438	18.3621	18.1791	17.3772	18.382	17.7944	17.4041	17.3922	18.4061	18.6806	18.0323
967	254.917	254.917	254.918	29.3975	27.1392	30.505	7.47392	6.95518	6.9316	7.02112	7.40019	7.26051	6.76761	6.75417	7.22343	6.07662	5.99843	3.48616	3.06817	6.99631	6.25833	5.14916	6.10972	6.07882	5.77942	7.86608	2.2219	7.44838	7.63695	8.22689	8.18472	8.21614	5.45502	8.00641	7.86775	1.85682	7.90581	7.78517	3.71365	4.1425	7.88634	6.60049	6.22995	7.26769	5.36259	7.06045	6.91383	4.53526	7.98121
968	254.942	254.942	254.942	26.8964	24.4379	27.9922	16.3094	15.998	19.3106	16.9887	19.0877	16.618	15.6569	16.6296	17.3169	15.6168	16.9782	18.9871	16.9576	18.2354	17.9027	15.9702	17.3567	16.5144	16.3651	7.8084	17.6131	19.7597	16.6059	16.9602	16.6922	16.0016	18.6927	16.7722	17.7448	17.8104	17.3884	17.6406	16.5311	18.9607	18.9151	17.7913	16.1668	18.2537	16.3344	16.5579	17.6596	15.5939	17.2234
970	255.067	255.066	255.067	352.623	351.783	353.392	17.5465	18.8274	18.6804	18.3586	18.4764	19.211	16.2951	16.8843	17.3372	15.7631	15.7107	17.8035	18.5047	15.9065	16.1429	16.9091	17.3942	17.8237	13.392	16.6373	13.7405	18.2416	17.5655	17.18	18.3298	18.2627	18.4187	18.2005	18.5255	18.3315	18.1411	17.5427	18.4981	17.3282	18.1786	17.1064	18.823	18.0666	17.8373	17.5936	17.2154	16.6761	18.3883
971	255.135	255.135	255.135	295.354	293.142	296.325	14.2559	15.445	15.9532	15.7037	16.4465	15.5871	9.4211	14.6216	15.6572	11.8459	8.979	12.9192	15.7735	16.1149	14.1367	12.2762	10.6085	14.4471	11.3191	17.3434	9.94413	15.8527	16.42	17.1326	17.0329	16.9527	13.8897	14.3187	14.9396	16.1117	17.5696	17.21	14.1878	15.7389	16.6692	14.2042	15.5433	17.0768	15.1543	16.81	13.3155	12.1555	17.1073
976	256.192	256.192	256.192	491.102	490.461	491.707	15.1958	5.22197	2.61099	2.61099	2.61099	16.4489	2.61099	2.61099	5.24872	2.61099	2.61099	2.61099	2.61099	2.61099	2.61099	2.61099	2.61099	2.61099	2.61099	2.61099	2.61099	2.61099	19.5456	21.6193	21.1182	21.2743	19.9794	18.252	18.5977	19.3183	22.003	21.0101	12.3235	19.6714	12.9704	17.2413	21.0772	19.9862	18.0292	22.2257	21.5284	6.35948	19.8805
979	256.939	256.939	256.94	403.976	402.908	404.573	19.5736	17.3726	17.4934	16.9392	17.0813	17.0387	16.5301	16.0213	15.9842	18.2787	15.8664	15.5942	15.7386	17.5417	16.6293	15.3815	16.8765	16.0049	15.1231	16.2849	14.7441	16.3616	17.8161	17.1828	15.4583	16.8983	16.8965	16.9951	15.303	15.3606	15.3133	15.4638	15.1004	15.3035	18.5171	16.3067	16.6477	17.9686	15.241	12.3219	14.8203	14.6775	14.326
981	257.08	257.08	257.08	364.531	363.772	365.293	18.7588	18.2026	18.1932	19.0812	18.0168	18.0187	14.7703	17.5485	17.4307	15.6167	14.7152	16.33	13.4672	19.7341	14.7611	14.5873	17.5076	17.9592	14.3786	19.3702	15.2563	18.7651	16.9301	16.8555	18.4765	17.5874	16.3365	16.9912	17.1509	17.8237	16.6998	16.4576	16.1168	18.4944	16.7276	15.6582	18.0533	18.0591	14.534	17.7648	15.6591	17.6294	18.7327
982	257.082	257.082	257.083	405.081	404.558	405.839	6.51973	16.5258	16.4114	17.5746	16.2485	16.5605	16.1268	15.1675	15.2865	14.9043	13.9683	16.4801	17.6119	16.9641	13.0395	14.193	13.1718	17.0429	6.51973	15.656	6.51973	16.347	14.2183	15.3418	15.1558	13.09	15.5163	17.1619	16.0874	15.8174	15.9205	16.4863	17.3465	16.5045	15.5263	13.9347	17.2145	17.7741	14.6159	15.3707	14.82	7.58177	18.0162
983	257.195	257.195	257.196	491.088	490.458	491.685	11.4	5.69998	5.69998	5.69998	5.69998	12.1562	5.69998	5.69998	5.69998	5.69998	5.69998	5.69998	5.69998	5.69998	5.69998	5.69998	5.69998	5.69998	5.69998	5.69998	5.69998	5.69998	18.2986	18.5136	17.9195	19.4045	18.1657	13.5062	15.8882	12.9972	18.8519	19.002	4.04081	15.9732	4.04081	16.3033	8.08162	15.5601	14.5802	18.7869	19.6465	4.04081	10.3267
985	257.847	257.846	257.847	515.903	479.945	565.529	1.29608	2.31418	2.01436	2.25044	1.58408	1.74473	1.79073	2.0093	1.37804	2.08722	1.50652	1.37085	1.61944	1.07457	0.537284	2.70146	1.57402	1.89772	2.1818	2.11005	2.34207	1.88193	1.70881	1.32949	1.45779	1.88044	1.46163	1.95705	1.77357	1.81426	1.88039	1.19014	0.847629	2.70242	1.87467	1.76308	1.94008	1.17345	1.76375	1.33312	1.57817	1.36705	1.45327
986	258.936	258.936	258.937	403.875	402.908	404.573	19.2752	17.9712	18.7282	15.0764	16.9207	16.0904	15.3578	15.6961	13.7205	18.4523	15.511	14.6627	15.3255	16.1759	16.9682	14.472	16.3196	14.2237	13.2481	15.8905	13.677	16.0332	17.5299	17.7276	13.3252	17.8385	16.0144	16.5938	13.86	14.2612	14.6419	15.095	15.0146	15.0581	19.8243	16.4968	15.4896	19.445	14.6758	13.0382	15.2365	14.6282	15.2691
988	258.992	258.991	258.993	251.6	248.744	255.118	18.3973	19.1947	18.8096	19.1182	20.0065	19.0638	15.6028	18.5663	17.7238	18.0977	15.6192	18.638	18.3885	19.5459	16.7558	17.7538	16.7906	18.4043	14.6292	20.1846	17.2495	19.0222	17.746	18.2328	17.8331	17.7702	16.2095	17.4334	17.3369	14.1375	16.8592	17.7422	15.4219	17.8546	16.167	15.6819	15.7967	17.7062	17.7489	15.9846	14.8529	13.6868	17.0876
990	259.119	259.119	259.119	280.019	272.811	313.063	5.18388	6.84928	7.14048	7.26123	7.08681	5.99421	4.78564	5.77946	7.59484	5.65783	5.11658	5.73113	7.81154	4.98479	4.75257	5.60093	5.69456	6.22513	4.79753	7.21631	3.03548	6.86605	6.543	6.90773	7.31974	7.51779	6.26334	4.93851	6.44371	5.59835	7.09139	7.185	6.10739	6.16322	6.68315	5.08954	7.58707	7.32606	6.76635	6.05483	5.78657	4.98555	6.85727
991	259.13	259.13	259.13	188.778	142.806	197.712	17.7862	19.218	18.7191	19.9129	19.9362	19.5304	13.6057	18.7524	19.1548	17.2468	12.987	18.4153	17.7978	18.8251	17.4645	18.4401	18.1567	18.0876	15.453	18.6419	11.3913	17.8991	19.2153	19.129	18.9604	18.6071	18.6517	7.0376	17.1065	18.8324	18.4113	19.6625	14.0752	19.3252	17.8692	15.2969	17.6397	14.0798	18.4997	19.4221	17.7452	18.7953	19.7971
995	259.816	259.816	259.816	545.34	504.68	572.541	1.37187	1.38826	1.14446	2.17611	1.82907	2.13947	1.1973	2.18614	1.94485	0.634469	2.01569	2.08925	1.38331	1.04604	1.67176	1.12089	1.78355	2.22697	1.28131	2.39385	1.09686	1.25819	2.74125	1.87627	1.51595	1.76072	1.55954	0.995624	2.85933	0.978692	1.83494	1.61649	2.41339	1.99583	2.09384	1.59995	1.35035	1.96964	2.10625	0.420965	1.61722	1.53667	1.62542
996	260.024	260.024	260.024	106.423	92.4733	120.951	21.7619	22.0535	22.4194	21.9007	22.6609	22.6296	20.8365	22.111	22.2579	21.4049	20.3511	21.9268	22.3409	22.5016	20.3641	20.3242	21.3066	22.108	19.2758	21.5448	18.7432	22.7659	22.432	22.4156	22.6083	22.5938	21.819	21.3495	21.6017	21.6702	22.3574	22.5336	20.9368	21.6667	21.7768	19.8744	22.1138	21.937	21.6522	21.3624	21.4076	20.385	22.0765
998	260.874	260.873	260.874	29.6308	27.1392	30.7486	20.4396	20.0087	14.9241	20.0099	19.1252	20.3076	19.5607	19.546	19.502	18.6739	18.034	12.8329	17.6593	21.0096	19.0054	16.4354	19.3465	19.3496	18.5211	19.729	15.6191	19.3536	20.6531	21.2387	21.7051	21.4754	17.2589	20.7971	21.2901	17.2117	20.6779	19.9831	15.8267	18.1732	20.2535	19.1639	18.7708	19.7925	14.5896	19.9476	19.3279	15.2755	21.1572
999	260.942	260.942	260.942	26.9171	24.8716	28.3367	18.1757	17.8091	17.4087	18.0474	17.8316	18.0087	18.0416	17.9312	18.4269	18.2281	18.0621	17.7675	18.318	18.1763	16.9134	17.2464	17.9253	17.9988	18.0582	17.9641	14.4526	18.769	17.7477	17.5962	17.9166	17.51	16.7563	18.2261	17.9724	18.2188	17.8449	18.1381	18.4729	17.3691	17.7837	16.9733	18.2932	18.1515	17.796	17.13	17.7009	17.4399	17.608
1000	261.008	261.008	261.008	240.187	206.323	275.325	18.6005	19.7841	19.9726	19.6403	20.284	20.793	16.8655	18.8132	19.6519	17.677	17.1404	19.1163	21.1632	20.1471	17.7711	17.9266	18.0467	18.7912	15.5294	20.0646	16.2254	19.6341	19.0777	19.7427	19.6944	19.8576	18.588	17.4645	18.7292	18.9952	18.9153	20.0219	17.3639	18.3984	19.5844	16.1968	19.0249	18.8545	18.8509	18.5217	18.1066	14.9466	19.2375
1001	261.027	261.027	261.027	106.307	92.4005	116.03	3.86804	18.4288	18.8951	17.943	19.041	19.0317	3.86804	18.5143	18.6397	3.86804	7.73608	17.6435	18.813	18.6775	16.6864	3.86804	8.70072	18.5213	3.86804	15.375	3.86804	18.6681	18.7687	18.7639	19.1421	18.5428	16.3899	8.15816	17.2422	17.8641	18.6109	18.8054	8.15816	17.7303	18.0958	8.15816	18.3483	18.0645	17.8024	17.7732	17.7163	8.15816	18.5415
1003	261.089	261.089	261.089	168.606	160.366	176.666	16.5066	17.5039	17.0965	16.9707	18.2648	18.0505	14.6961	17.5368	17.5929	18.2613	8.93161	17.788	18.0159	18.1732	17.0735	16.6881	18.2962	17.1422	17.3187	18.6777	18.1386	19.762	16.8557	19.0101	16.9708	17.0973	18.0225	15.3879	17.618	16.7432	17.7659	18.0117	13.6923	17.9264	18.0964	16.9988	18.0091	16.912	18.1814	16.666	18.1536	8.41861	18.0808
1004	261.89	261.889	261.89	336.974	335.686	338.222	13.2316	13.9128	13.8027	13.6628	14.8076	14.3516	10.9873	12.592	13.0439	13.3931	10.3451	13.5415	12.4728	12.7305	11.6694	11.8545	12.7916	13.3975	9.74651	12.9151	9.24239	14.3036	13.4419	13.8155	13.663	13.6438	13.4754	13.0594	13.7253	13.7337	13.4283	13.3044	12.9498	12.7756	12.104	11.9102	12.6175	12.1713	12.7801	11.8179	12.8093	11.9112	13.3314
1008	262.93	262.93	262.931	26.3692	24.3105	27.5073	19.7102	19.0903	19.3639	19.6887	19.5786	19.8281	19.4692	19.6251	19.7129	19.6954	19.4199	19.548	19.549	19.5145	17.7686	18.7818	19.6423	19.5417	19.2822	20.3442	17.0599	20.3605	19.8815	19.6365	19.6883	19.9278	18.9362	19.9793	19.3735	19.8008	19.5192	19.5301	20.162	18.7482	19.6055	18.2758	20.0204	19.6967	19.3621	18.3227	19.2013	19.0044	19.6251
1009	263.023	263.023	263.024	105.998	93.6727	116.03	17.7126	18.4493	18.8406	18.4632	18.9944	19.1717	3.94641	3.94641	18.3251	3.94641	7.89282	17.7298	18.8124	18.6125	3.94641	3.94641	8.98294	15.5198	3.94641	15.3596	3.94641	16.2355	18.708	18.6747	19.0632	19.1427	16.5917	8.12022	17.8642	18.2548	18.5702	18.9279	8.12022	17.6993	18.0511	8.12022	18.6121	18.2544	18.4074	18.1929	17.7353	8.12022	18.3169
1010	263.023	263.023	263.024	211.537	210.652	214.832	14.9925	18.4427	17.4108	16.772	16.7658	16.2465	3.43944	15.617	15.7443	15.3549	6.87887	15.8125	12.1658	18.1454	14.1496	10.4723	17.5008	15.3325	3.43944	19.4231	3.43944	19.8282	15.0523	16.5669	3.87268	3.87268	3.87268	3.87268	3.87268	15.9912	11.7828	14.0788	3.87268	14.4565	3.87268	12.5939	14.4431	11.3445	11.6977	17.4165	16.9324	7.74536	10.307
1012	263.104	263.103	263.104	257.951	255.14	261.074	21.6987	22.9887	22.8063	22.5088	23.4385	23.0363	20.5181	22.2863	23.1205	21.9241	21.1371	22.0964	23.0124	23.2907	21.7848	18.1252	21.3302	22.5817	20.0114	23.4153	19.64	23.2002	22.4706	23.1716	22.6872	22.9508	22.0284	19.8215	21.1983	21.9163	23.0786	23.4749	20.4637	21.7985	22.4097	19.5192	21.9237	22.531	22.0971	22.6577	21.9679	18.9973	22.7264
1013	263.133	263.132	263.133	498.169	489.695	501.137	14.4053	17.8323	15.546	12.7806	18.6288	16.9571	6.39032	15.0036	15.7912	6.39032	6.39032	14.8288	6.39032	16.0043	14.4655	15.471	6.39032	15.4025	6.39032	16.2094	6.39032	6.39032	18.9186	19.0704	17.4305	16.488	19.6125	15.0286	15.6359	20.1029	17.0538	18.9536	14.8887	16.205	16.0453	17.6188	17.6975	19.1341	18.3251	21.8457	19.5073	17.6448	19.223
1014	263.887	263.886	263.887	336.897	335.686	338.222	14.5605	15.2433	15.0156	15.0791	16.049	15.5177	12.1305	13.8377	14.2245	14.6355	11.997	14.7909	13.3736	14.0859	13.0569	13.1775	13.9902	14.6499	11.5458	14.2694	10.5919	15.5214	14.763	15.0908	14.8749	14.9781	14.6948	14.3425	15.0278	15.0383	14.7564	14.4264	14.1744	14.0125	12.9386	13.076	13.8254	13.4609	14.0898	13.2447	14.0388	12.7973	14.5547
1015	263.931	263.931	263.931	26.7832	24.3105	29.2787	19.6961	18.8109	19.1141	19.6004	19.3769	19.6596	19.2599	19.3917	19.5666	19.4711	19.2611	19.2464	19.2017	19.5137	17.589	18.61	19.4174	19.3505	19.1862	20.2423	16.5385	20.0583	19.7316	19.3536	19.3673	19.6793	18.3996	19.963	19.2223	19.5877	19.2505	19.3652	20.0187	18.4706	19.3678	18.1029	19.8309	19.4393	19.2028	18.2404	18.92	19.4689	19.3689
1016	264.088	264.088	264.088	285.665	283.625	286.743	16.1959	18.4556	17.4543	16.8436	18.3632	18.3465	14.5848	18.06	19.3814	17.9318	16.1485	16.9677	18.8248	18.3352	16.8951	14.1238	17.3631	17.9169	14.8043	16.4187	14.6645	18.3293	17.4719	19.2717	18.0488	17.8623	17.2172	15.8198	16.455	17.2194	18.8262	20.1171	16.4866	17.6514	18.3102	15.5919	18.6617	18.3909	19.8478	18.0009	17.6262	14.1726	18.7353
1017	264.107	264.107	264.108	257.949	255.14	260.301	19.9054	21.2076	21.0239	20.7024	21.6855	21.274	18.4652	20.4815	21.3429	20.075	19.2294	20.2806	21.2269	21.526	19.9696	16.2243	19.4768	20.7427	17.5722	21.6627	17.76	21.4088	20.6569	21.3884	20.8661	21.1495	20.2266	18.0168	19.4355	20.0814	21.2812	21.7106	18.505	19.9953	20.6334	17.6271	20.0646	20.7178	20.2877	20.854	20.1204	16.8463	20.9367
1018	264.928	264.928	264.928	26.3643	24.3105	29.2787	19.93	19.1666	19.4727	19.867	19.7217	20.0173	19.6473	19.7429	19.8214	19.925	19.5997	19.6494	19.6531	19.6627	17.8167	18.8795	19.7925	19.7373	19.4892	20.5933	16.9553	20.4919	20.1159	19.7766	19.8279	20.0684	18.991	20.1988	19.5595	19.9014	19.6656	19.7053	20.2993	18.7985	19.7019	18.2964	20.16	19.8723	19.5372	18.4769	19.2872	19.3615	19.7379
1019	264.964	264.963	264.964	26.3156	24.734	27.4702	15.7102	15.7115	19.0803	15.8165	18.425	17.7648	15.4844	16.7106	17.5567	17.2726	17.4048	18.0068	17.7855	17.7096	18.8551	14.7054	17.0523	15.8329	16.531	13.9095	19.3288	20.4916	14.6801	16.7921	16.2211	17.7248	19.3243	16.2846	17.47	15.3603	15.8218	16.4902	16.3654	19.3568	17.9024	18.2761	17.1023	17.4913	15.2616	14.1641	16.41	15.1702	18.127
1021	265.091	265.091	265.092	285.814	284.311	286.393	14.2973	17.4238	15.0887	15.255	16.8372	16.7735	11.923	16.8229	17.5792	16.5913	14.6646	13.7441	16.8791	16.4351	14.0223	11.6407	15.284	17.233	12.4806	14.4677	13.8343	13.6426	17.1927	17.5002	16.0634	16.2752	15.2022	13.559	14.6168	14.9026	17.606	18.288	15.0637	16.2934	16.3323	14.8451	16.3059	17.2207	18.0282	16.8149	15.3061	12.7325	17.1068
1022	265.12	265.12	265.12	311.293	309.981	311.879	11.7057	17.1935	17.1452	17.4508	17.8703	18.1674	13.8071	15.6089	17.747	15.4449	13.0783	16.6652	18.6722	16.9616	15.3178	15.3297	15.4709	16.114	11.2344	17.3139	12.709	17.1221	17.2939	17.4052	18.0111	17.255	17.4865	14.1419	16.4074	17.5446	16.9914	18.6464	16.186	16.2175	17.5306	14.8114	17.9005	16.8781	16.7419	17.1085	17.0351	15.3894	17.5623
1023	265.148	265.148	265.149	533.681	509.953	553.709	18.7435	19.9712	16.2553	22.7485	18.3827	17.3201	11.3993	21.5781	19.6308	21.9542	18.4151	20.4143	18.2019	19.3931	16.8519	18.1595	11.9181	20.287	19.3922	18.8354	17.5186	19.5468	19.6797	22.6342	20.5977	18.1538	23.3323	21.23	22.7732	21.4033	25.8239	21.6006	20.0427	20.5923	19.6185	19.8448	20.6315	18.9927	21.7701	23.2278	22.0963	20.7708	21.0628
1024	265.928	265.928	265.928	26.7583	24.3105	27.7725	18.915	17.447	18.2421	18.0268	17.6739	18.0628	17.518	17.6786	18.3485	19.0271	17.7481	17.8176	17.7906	17.9552	15.9584	17.1629	17.8424	17.8534	16.9472	18.5491	13.9371	17.6541	18.3882	18.0193	17.9237	18.924	16.4928	19.3564	17.4611	18.602	17.698	18.3979	18.5598	16.373	18.1972	16.7667	18.2961	18.0636	16.8603	16.5363	17.2534	17.615	17.832
1025	265.976	265.976	265.977	294.175	293.618	294.854	4.02479	11.5735	4.02479	11.661	13.3985	14.2047	15.8307	15.2708	8.04957	4.02479	8.4286	4.02479	16.7159	15.4359	15.8737	16.119	16.3909	16.9449	14.6797	14.0319	4.02479	16.0641	11.0707	12.1974	12.8308	12.1212	3.16028	3.16028	12.0232	16.3274	14.9176	13.7601	15.0385	12.2812	15.4139	3.16028	16.0874	13.2675	12.408	16.3975	15.2677	15.5138	14.534
1026	266.151	266.151	266.152	545.505	527.113	553.084	17.2674	19.0884	17.6307	19.2961	19.2869	18.4484	12.3313	4.98984	13.3924	18.1826	13.7119	18.031	15.9497	18.0741	15.7292	14.7403	12.4464	17.1493	12.8645	20.8894	9.97967	17.4024	20.2931	21.2951	19.7594	20.0397	21.2609	3.10405	20.6547	20.7027	21.948	20.8906	13.4693	13.7258	18.5145	18.0102	17.8361	19.8133	19.6784	21.513	21.4494	6.2081	20.344
1027	266.804	266.804	266.804	558.562	538.32	576.153	0.543853	1.46406	1.16961	1.33935	1.24393	1.3275	1.95071	1.04116	1.35892	0.690421	1.55009	1.31821	1.46894	1.18639	2.45778	2.84888	1.24724	1.80124	1.55016	1.08876	2.56431	0.87867	1.03957	0.860584	1.11702	1.09746	1.48777	1.58479	1.10324	0.646621	1.33175	1.33001	1.26845	1.68396	1.24582	1.8501	1.38598	1.00365	1.03983	1.04839	1.33736	1.47952	0.741339
1028	266.804	266.804	266.805	30.946	29.01	31.8263	16.815	16.7096	17.3288	16.9113	16.8735	16.9964	17.4097	16.9142	16.7092	16.6137	17.1752	17.3048	17.182	17.3352	14.8058	16.2423	17.5958	16.8619	17.4142	17.1123	16.2289	18.1444	15.9439	15.3521	17.0883	15.475	18.6178	6.49705	17.5822	17.0181	16.1649	15.2288	17.8227	17.6214	16.7765	15.7559	17.5853	17.3354	17.9866	16.257	17.5018	18.2409	12.9941
1029	266.925	266.925	266.925	26.7544	24.3105	28.0034	18.2822	17.6351	17.785	18.1555	17.8911	18.2917	17.4353	18.0213	18.1277	18.3837	17.9062	18.2245	17.6911	18.1004	14.9121	17.1293	18.2276	18.1967	17.6099	18.9311	14.7308	18.6538	18.7801	18.2587	18.1495	18.3001	16.7172	18.3496	17.9852	18.0409	17.945	17.8887	18.7315	17.1492	18.0287	16.7233	18.5398	18.1931	16.9577	17.0333	17.5203	17.425	18.2093
1030	266.947	266.946	266.947	57.3817	46.9543	62.6581	20.2521	19.6638	20.8439	19.4409	12.1213	20.6862	19.394	20.0519	20.5256	19.7881	19.5466	20.2956	18.0244	20.3825	6.06064	18.0167	19.6533	20.1478	16.2798	20.1386	16.9418	19.6454	21.673	20.8776	20.3275	21.3699	18.4185	19.5641	17.0699	19.5781	20.6569	20.8974	18.3781	18.5147	20.5215	10.6782	20.5722	21.0718	20.9779	18.2805	20.5358	16.5432	20.2671
1031	266.952	266.952	266.953	25.3502	24.8912	26.6555	2.38599	4.77198	16.5224	2.38599	13.692	13.1125	9.47585	2.38599	12.4215	12.0245	13.7281	16.1052	7.31608	13.3263	19.3602	10.1427	2.38599	2.38599	2.38599	2.38599	21.8435	18.078	2.88519	7.54561	2.88519	13.2823	18.8806	2.88519	2.88519	2.88519	2.88519	2.88519	5.77039	17.2303	12.8709	17.2101	2.88519	14.7856	2.88519	2.88519	2.88519	2.88519	13.8955
1032	267.073	267.072	267.073	40.1029	37.1872	42.8578	18.2844	17.3428	18.1572	17.4069	18.2642	17.6762	4.20394	17.4946	17.6195	16.7948	14.0513	17.4997	17.1419	18.3243	4.20394	4.20394	8.40787	17.6214	13.5173	17.9533	4.20394	17.4885	18.3993	17.8029	17.7539	18.4665	16.5783	3.9802	16.8586	17.4272	17.4368	19.3201	13.4499	17.4562	17.9645	3.9802	17.9835	17.7062	3.9802	16.5798	18.1642	7.9604	17.4196
1033	267.074	267.074	267.074	147.178	135.668	157.677	15.8827	20.7521	16.4368	15.5035	20.6949	18.0311	18.0997	18.7114	19.8003	17.9267	7.36274	17.9083	19.3356	20.2864	18.5416	3.68137	19.222	20.7855	16.7069	20.5676	3.68137	16.6078	17.9173	18.8879	2.4889	2.4889	13.45	10.5787	2.4889	20.5127	18.4179	2.4889	4.9778	2.4889	2.4889	2.4889	13.4818	17.8394	17.3978	20.1607	18.4627	2.4889	18.5776
1035	267.124	267.124	267.124	453.957	453.407	454.673	12.4832	16.2663	17.072	17.2804	17.1924	17.132	8.54808	16.9359	17.2527	15.8513	11.7807	16.7907	17.1067	17.0537	15.8253	16.3343	16.3296	17.4834	13.7844	17.4605	12.5656	18.0108	16.0731	15.488	16.8543	16.7364	16.0488	17.6291	17.3704	17.1723	16.9857	16.809	18.529	17.1866	16.7724	16.616	17.5069	17.4632	16.7559	16.0148	15.1287	17.4481	17.5448
1036	267.144	267.144	267.144	545.57	527.113	553.084	14.1318	16.4143	15.2358	16.5763	17.5022	16.4089	2.54356	2.54356	12.1225	2.54356	6.74043	15.6897	14.4925	12.3948	13.0387	9.65846	5.08713	14.1745	10.6086	19.2743	2.54356	14.81	18.3687	19.3969	17.8742	18.4268	19.5426	13.0714	19.0131	18.9994	20.3534	19.1793	6.18903	10.8787	16.6933	13.7837	14.7936	17.8452	17.615	19.9883	19.6378	6.12893	18.5361
1039	268.801	268.801	268.802	30.9508	29.1396	31.8263	16.8385	17.7716	17.5027	17.5567	17.4638	17.6022	17.8804	17.4256	17.1702	17.2384	17.7216	17.7928	17.7541	18.0244	16.2598	17.7025	18.0611	17.3618	17.9483	17.613	17.3993	18.6904	16.2438	16.0235	17.5801	16.1295	19.0671	6.81289	17.879	17.6268	15.1565	15.6851	18.3166	18.1462	17.158	17.194	18.1707	17.825	18.495	17.4982	18.1258	18.8407	13.6258
1041	269.046	269.046	269.046	384.515	383.206	385.345	19.6497	19.1008	19.9432	20.1477	20.3553	20.1306	17.5417	18.3917	19.6452	18.3332	17.0437	19.3435	21.0803	20.0638	17.5774	18.8193	18.847	19.8727	16.295	17.3953	16.269	19.6604	19.6305	19.4972	20.8182	20.4659	20.4095	20.0546	20.2814	20.1763	19.9864	20.3423	19.6815	21.0993	20.1846	19.2725	19.9354	19.6833	19.6375	19.7416	20.8785	20.58	20.6647
1042	269.151	269.151	269.151	324.876	323.204	325.581	19.5539	20.6873	20.73	20.519	21.0146	21.084	18.3714	19.7208	20.5062	19.3876	18.8118	19.6846	21.1691	20.7536	18.943	17.1574	18.8758	19.8984	17.5584	21.0271	17.5037	20.6752	20.919	21.3454	21.4638	21.2827	20.5371	19.4022	19.8897	20.5353	21.1905	21.4364	19.1767	20.1503	20.6435	18.4512	20.6683	20.6345	20.2697	20.4961	19.8017	18.4823	21.2671
1044	270.02	270.02	270.021	326.709	325.471	327.608	10.0707	11.6464	12.1686	14.0178	13.6249	11.7314	10.2497	13.684	13.0549	3.89846	7.79692	9.62104	15.2362	16.5155	12.4111	18.1307	16.0513	16.2863	14.7378	14.714	3.89846	15.7575	5.15689	11.2638	10.9996	12.7594	10.9002	10.7801	11.4981	11.756	14.9981	11.319	11.4742	5.15689	12.3108	10.3138	14.2441	11.6525	10.38	18.4578	14.2677	15.3524	11.908
1045	270.049	270.049	270.049	384.62	384.399	385.345	16.7066	17.1719	16.6358	16.7571	15.8096	17.076	13.6301	15.2679	16.59	15.1132	13.9328	16.2126	18.2637	17.4378	16.6575	17.3087	15.3637	16.7241	12.7928	13.179	13.918	14.899	16.945	15.623	18.2569	16.692	17.2306	16.6418	17.5887	16.7772	16.6939	16.1629	16.1043	17.707	16.8135	18.526	17.065	17.2394	15.9072	18.138	17.6286	17.988	18.0183
1046	270.135	270.135	270.135	346.987	346.52	347.568	14.0037	16.3926	15.4644	15.4063	16.0972	16.5824	13.7685	15.2147	16.3403	14.9659	13.4488	14.5456	17.1715	15.4287	14.8104	13.9957	15.0325	15.3342	12.9043	13.7915	12.4278	14.1329	15.9395	16.7316	16.7465	15.9515	16.4217	14.9609	15.1319	15.8146	16.8604	18.1552	15.0158	15.314	15.7293	14.6378	17.5689	16.6337	17.4533	16.5795	16.248	13.7704	17.6131
1047	270.154	270.154	270.154	324.889	324.191	326.179	16.3349	17.6985	17.1445	15.8294	18.0341	17.667	13.5205	16.6169	16.5441	16.3738	15.4037	15.7118	18.3942	18.502	15.1261	13.7617	15.7614	16.8426	13.2106	18.3052	11.9997	17.1805	17.3726	18.5834	18.6562	17.8876	17.7546	15.1487	16.1916	17.2501	18.0655	18.669	15.836	17.0811	16.9592	14.4237	17.6692	18.0299	17.0781	17.9186	17.1987	15.1525	18.2263
1048	270.208	270.207	270.208	512.337	511.239	512.988	16.8473	12.5112	17.6231	16.7841	19.7717	17.3613	2.53266	11.5375	15.8409	2.53266	2.53266	20.3135	5.06532	18.0321	16.8375	2.53266	7.05898	13.8371	19.642	16.3138	9.87171	16.3602	20.6535	18.8726	20.6345	19.9928	18.686	16.9671	20.3688	13.5754	20.609	17.8026	15.4742	18.4218	13.5156	17.4007	14.3191	12.9652	14.9187	17.2235	13.9205	12.9289	19.1256
1049	270.798	270.798	270.8	30.9698	28.6387	31.8263	16.3248	17.2917	17.0062	17.1134	16.8561	16.9964	17.4016	16.9823	16.6677	16.7303	17.1916	17.3089	17.2662	17.5683	15.8175	17.2495	17.5808	16.912	17.454	17.1486	16.9669	18.231	15.7292	15.5268	17.1159	15.5795	18.5552	6.5688	17.3612	17.1499	14.6134	15.0921	17.7972	17.656	16.6303	16.7392	17.6293	17.3922	14.6107	17.3728	17.6214	18.3606	13.1376
1050	270.846	270.845	270.846	31.5391	29.5624	32.2075	19.9319	17.6561	18.0128	18.2843	17.1479	18.3159	14.2431	16.0274	7.96684	17.6657	15.6376	20.7537	8.61549	20.1717	16.6312	16.835	19.6763	17.2719	15.3728	14.7325	15.4142	19.3633	17.167	18.7003	19.1043	18.9025	17.3755	20.6528	21.1866	18.1034	17.2608	15.7507	19.6247	17.8774	16.815	16.9696	19.8906	7.07085	17.8694	17.4019	7.07085	19.4061	18.4044
1051	270.891	270.891	270.891	29.257	27.5996	30.7486	17.4756	17.4858	17.362	18.4033	17.561	18.5947	15.8655	18.2056	17.5698	15.9976	16.0929	17.0335	8.23394	18.4806	16.4442	15.3572	13.9689	17.4809	14.7348	17.8061	10.7951	17.9028	17.9015	17.6791	18.2273	17.8666	2.96482	17.8024	17.5428	17.026	17.8844	17.9188	14.8518	15.3746	17.0484	16.6537	16.3233	16.7884	2.96482	15.8802	14.001	5.92963	17.9519
1052	270.912	270.912	270.913	25.8006	25.0901	26.3243	12.2477	6.29868	17.808	13.0876	16.7213	16.0433	12.367	15.1316	15.739	13.9615	16.0199	17.1143	14.3153	15.4274	17.0421	9.14238	14.3759	14.2433	14.2259	10.1838	17.8791	18.1048	13.6537	8.35295	14.8351	16.8285	19.1502	14.7885	15.4259	12.9341	13.3697	15.3984	13.383	16.5158	16.4512	16.211	14.4199	15.8567	14.5073	12.7188	15.0849	14.1017	16.375
1054	271.029	271.028	271.029	280.44	280.092	281.164	16.0203	16.3133	17.3058	18.0428	21.2746	19.0476	14.6809	11.9346	16.0013	13.9493	14.2558	11.2779	15.63	17.7334	12.643	14.4757	14.8026	16.7527	11.9298	16.3308	12.031	14.6458	16.7635	18.2662	18.3455	18.3659	15.9206	16.0194	16.7751	15.3837	14.6041	16.7335	14.0847	15.7835	17.1122	15.0081	8.62611	16.7865	19.0265	12.5699	13.1913	14.4942	16.7836
1055	271.062	271.061	271.062	382.632	375	391.075	17.881	17.77	18.5462	18.3506	19.3819	18.3237	16.4858	17.5139	17.3638	15.8184	14.4874	17.3654	19.0432	17.487	15.2415	15.952	15.6623	15.5247	14.6683	15.5705	13.9019	8.18212	18.1141	17.7214	19.6672	18.5254	19.4393	18.5613	18.3638	19.002	18.1327	19.1518	18.5323	18.9907	18.9251	17.5267	18.1394	19.5714	15.1586	18.3263	20.0778	18.3095	18.6085
1056	272.795	272.795	272.796	30.9485	28.6387	31.5875	19.5321	20.8797	20.072	20.069	19.9315	20.08	20.5962	20.0697	19.8437	19.7547	20.2742	20.4863	20.3208	20.2757	20.1763	22.0186	20.6407	20.0718	20.5525	20.279	21.8037	10.119	19.0063	18.5161	20.2935	10.1573	21.8326	5.07863	20.6993	20.2393	17.4813	18.3747	21.0073	20.7769	19.8846	21.4543	20.6181	20.4919	21.2436	21.6114	20.6929	21.4674	16.0424
1057	272.813	272.813	272.813	30.8985	28.9417	31.5875	16.8892	18.6981	17.6141	16.5718	17.0726	16.3571	16.6015	15.9174	8.87204	18.6712	18.1783	17.2594	9.66881	17.9925	16.5488	19.1647	18.5506	17.0348	19.0122	17.231	19.1181	18.9758	15.7884	16.475	16.3815	15.5982	19.7139	14.6292	17.5595	17.531	15.6876	15.7512	19.0069	18.1133	17.1098	11.5117	18.3617	14.4852	19.4916	17.2756	16.8433	20.5607	14.4142
1058	272.843	272.843	272.843	31.5116	29.5624	32.1804	18.3398	17.8235	18.1807	19.6292	14.4725	18.5904	16.2162	18.4954	15.8742	16.2001	15.2586	19.3663	15.8688	18.2409	16.3921	17.7402	18.75	18.1585	16.3734	16.4546	16.5744	18.6468	17.0478	17.7327	19.1541	19.0609	17.9786	18.7833	19.7929	18.0822	17.4355	16.4897	20.5332	19.2309	17.9991	16.3166	18.8262	7.40526	18.815	18.5213	15.2241	17.1468	18.5642
1059	272.959	272.958	272.959	26.9402	24.4379	28.108	21.7133	21.285	21.4488	21.9192	21.6148	21.7937	21.6461	21.7309	21.671	21.677	21.603	21.5817	21.6539	21.6185	20.1165	20.923	21.7438	21.6262	21.5701	22.1864	19.1354	22.3534	21.3867	21.4013	21.5227	21.6153	20.5062	21.6419	21.5591	21.8051	21.3516	21.5055	22.271	21.2479	21.5892	20.5054	21.8883	21.6503	21.069	20.4511	20.9951	20.9173	21.4983
1060	273.008	273.008	273.008	255.355	251.948	268.367	19.2175	20.3683	19.6422	19.0808	19.5104	19.6563	17.1144	17.7163	17.8911	17.3713	8.64708	18.7943	19.5402	19.7773	20.4066	16.1454	18.0498	18.2129	15.2358	19.8852	15.0653	19.268	18.5476	18.0652	18.6017	18.3709	17.1742	17.0509	17.3664	17.519	8.45677	18.1598	17.9884	17.0661	17.3379	17.7562	17.7955	18.5078	4.22839	17.7154	16.7622	15.2603	18.3821
1061	273.008	273.008	273.008	297.928	296.614	298.935	18.7004	20.0394	20.1496	19.4342	19.9075	19.9751	16.5269	18.4898	19.246	18.2779	16.435	18.5986	18.3532	19.4262	17.4163	15.2957	16.4096	19.1001	15.5992	19.4143	15.455	19.9039	14.9675	14.6193	16.4872	16.0027	12.8405	13.2203	12.3483	12.5526	14.8667	12.622	12.5041	14.3363	15.6223	12.5363	13.3132	14.4389	13.3432	13.1024	13.433	13.2552	14.8891
1062	273.065	273.065	273.065	171.241	168.253	180.01	20.2872	19.4584	19.875	19.8092	20.1816	20.159	18.7455	19.5052	19.3305	18.8809	7.93023	19.5844	18.7384	19.7075	17.8395	18.2564	19.1207	19.548	15.3948	19.5046	3.96511	20.4674	21.4578	21.4659	21.624	21.3184	20.8988	20.7124	21.0884	20.7565	21.2548	21.0422	21.0629	21.1492	21.1484	19.943	20.7135	20.4721	21.1047	20.4181	20.377	19.6341	21.1498
1063	273.146	273.146	273.146	239.913	238.77	240.955	14.6523	13.627	15.058	14.6361	16.1075	17.018	12.9218	13.2343	14.6225	12.2098	11.368	14.797	14.7234	15.4266	13.8076	12.7411	13.8414	14.3411	10.0982	14.7278	9.81498	14.0879	17.7118	17.7919	17.6012	17.1373	16.8854	16.6014	16.5898	17.0783	16.1921	16.5236	15.7296	16.6896	15.7084	15.4521	16.7487	15.7584	16.7642	17.6961	16.3516	6.72484	18.2411
1066	273.96	273.96	273.96	26.9351	24.4379	28.108	20.9684	20.4637	20.6295	21.204	20.8357	21.0297	20.8464	20.9789	20.9344	20.9333	20.7672	20.7766	20.8196	20.7858	19.13	19.9959	20.9274	20.8569	20.7257	21.5472	18.0195	21.5945	20.5917	20.6182	20.7779	20.8659	19.4964	20.886	20.7734	21.1225	20.5404	20.7502	21.5545	20.3949	20.8176	19.6316	21.1373	20.8373	20.1556	19.5485	20.0906	19.993	20.7326
1067	274.003	274.003	274.003	185.259	183.135	191.537	18.4221	19.3095	19.5941	19.336	19.8574	19.884	4.26609	18.5532	19.2289	18.1874	8.53218	18.4682	19.5159	19.6248	17.3505	16.8696	17.6017	18.5571	13.6746	19.6781	4.26609	18.7284	18.2618	18.8624	18.899	19.0025	17.5898	15.8459	18.0226	18.0348	18.5528	19.3379	4.25217	17.1752	18.5693	15.8924	18.2646	18.344	18.3042	17.9994	17.3433	8.50434	18.434
1068	274.105	274.104	274.105	37.3623	34.5925	41.9017	17.6685	17.5011	17.616	20.535	19.3369	19.1936	10.8761	19.1614	8.40022	15.0764	14.4355	11.1226	15.3999	17.8826	4.20011	20.1867	16.3707	17.8392	14.9156	18.8855	14.8172	16.4039	5.92918	17.2834	16.8388	15.5637	16.0917	17.8888	16.3608	15.9598	13.7314	11.8584	18.2517	17.8903	16.9969	14.6765	16.944	13.6306	5.92918	19.2981	13.2986	16.4791	17.8622
1069	274.957	274.957	274.958	26.9377	22.7796	28.108	20.9781	20.5655	20.6853	21.2445	20.8893	21.0841	20.9581	21.0304	20.9513	20.982	20.8694	20.8236	20.9141	20.879	19.2712	20.1556	21.0226	20.912	20.8331	21.4919	18.2456	21.6945	20.6754	20.7229	20.8156	20.855	19.6629	20.9377	20.8309	21.0776	20.6437	20.7912	21.5835	20.5048	20.8535	19.7441	21.1741	20.9605	20.2773	19.6871	20.2059	20.1469	20.7903
1070	274.963	274.963	274.963	26.9402	24.8716	28.6797	19.2178	18.8503	18.9913	19.5296	19.1926	19.4379	19.298	19.4222	19.2018	19.1752	19.2405	19.3635	19.2677	19.1323	17.3958	18.5782	19.4747	19.2693	19.1922	19.837	15.9627	19.8508	19.1544	18.9076	19.1163	19.2568	17.6038	19.1919	19.3628	19.3286	18.9027	19.049	19.9347	18.6489	19.1701	17.965	19.5665	19.2349	18.5407	18.1104	18.4547	18.3889	19.1394
1071	275.022	275.021	275.023	250.615	248.585	252.898	16.4014	14.7752	18.646	15.8006	16.2491	20.0767	16.9893	17.1081	18.7612	16.1626	16.6966	17.0919	19.5123	18.0404	15.8926	10.0176	17.064	17.2229	13.6776	17.9493	15.11	18.1706	16.5546	16.9465	17.4125	16.2816	14.2484	15.7969	17.3265	16.3275	16.8323	18.3701	16.288	16.6685	17.0542	15.2532	18.1841	16.1041	17.6968	16.6919	16.5079	8.21384	16.8557
1072	275.024	275.023	275.024	250.214	249.258	251.523	17.0843	18.0809	17.1958	19.4134	18.5441	15.7574	16.3539	15.4963	15.8513	17.1059	8.79287	19.3222	15.4596	15.9694	15.1793	11.5216	17.1133	14.6348	15.3269	19.6271	15.9956	15.8886	18.417	19.692	18.6297	16.6393	15.2692	16.7351	18.343	12.4582	16.5702	16.5617	15.0013	17.6645	12.8547	16.8577	7.66188	18.1842	19.3236	14.688	12.4446	5.09596	15.8571
1076	275.957	275.957	275.958	26.9377	24.4379	28.6797	19.6474	19.2519	19.4039	19.7445	19.3759	19.4985	19.4674	19.6036	19.6102	19.5363	19.4026	19.492	19.5264	19.4642	17.9105	18.7299	19.5815	19.4248	19.3738	20.1467	16.4804	20.2906	19.2897	19.2608	19.4745	19.5608	18.2833	19.5122	19.5296	19.7903	19.2557	19.4806	20.1957	19.1589	19.551	18.2248	19.8249	19.5412	18.8668	18.3399	18.7174	18.6339	19.3395
1077	276.833	276.833	276.833	30.875	29.6477	31.5875	14.59	14.7206	14.5299	14.8362	13.8647	13.7857	13.7255	13.5105	13.2942	15.1008	14.8051	15.3849	13.3824	14.7159	15.1466	14.9706	14.9436	14.8827	15.4778	15.1355	14.1306	5.93039	13.9002	12.3197	12.2014	11.4229	16.4961	4.04435	15.043	14.3702	13.1937	13.7873	15.016	15.509	14.299	13.602	15.1629	4.04435	4.04435	15.0537	14.4181	15.9296	8.0887
1078	276.954	276.954	276.954	27.1495	24.8716	28.108	19.01	18.5239	18.6526	19.1549	18.9901	19.1113	18.8261	19.1296	18.8603	18.9517	18.9017	18.8073	18.8157	18.7252	17.4789	18.0183	18.9277	18.7751	18.8695	19.5678	15.5789	19.316	18.6567	18.7326	18.659	18.8502	17.3401	18.9229	18.9786	19.0641	18.6356	18.805	19.5569	18.4174	18.8098	17.7647	19.1689	18.9245	18.233	17.7758	18.0879	18.0904	18.6853
1079	277.108	277.108	277.109	365.624	365.281	365.791	14.2948	13.5532	14.3928	15.2515	15.0577	15.2099	12.2598	12.9606	12.4068	13.3307	11.0631	14.1502	12.8251	14.0282	11.7997	13.9212	14.3722	12.9214	10.8652	13.4268	8.16626	6.97443	13.8392	13.2358	14.4263	13.4385	12.439	12.8527	13.9455	13.3129	13.1607	14.2888	13.8478	12.6983	14.7476	11.7184	15.1561	14.4394	14.1511	13.1504	11.3742	12.0996	14.5266
1080	277.12	277.119	277.12	192.965	191.197	224.765	16.5068	17.4949	17.1487	19.2628	17.8906	18.499	6.15161	16.4667	17.5929	15.4504	12.3032	16.724	16.4502	18.0409	17.0348	18.4019	16.713	17.3104	13.0031	17.9024	6.15161	17.2205	17.7971	17.8698	17.0454	17.3091	17.141	16.0889	16.5429	17.4557	16.844	18.9162	11.2005	18.6187	16.5949	15.2288	17.3755	15.4355	17.5129	17.2645	17.2034	18.7865	20.1182
1081	277.145	277.144	277.145	514.489	507.614	515.772	1.65272	1.13205	2.10024	1.63686	2.55278	2.39341	1.25505	1.16599	1.72072	1.58414	0.752205	1.99931	3.07557	1.66155	0.697008	0.472396	2.39264	1.47815	1.602	1.54157	0.627474	3.77365	1.07975	0.0982975	2.88506	1.39599	0.727089	1.72177	1.07945	0.0982975	1.29442	0.35173	1.23102	1.35684	4.73157	0.611301	1.41415	4.98846	2.0735	0.0982975	0.196595	1.78079	0.0982975
1085	277.861	277.861	277.861	80.2524	74.265	84.5011	3.08406	18.9796	18.9612	20.7732	20.0206	18.6946	3.08406	15.366	19.6301	17.2249	7.83946	13.288	14.4842	20.5025	19.0917	10.8789	6.16811	19.3902	12.0703	19.4635	3.08406	19.7583	14.1694	19.8421	12.9363	14.1484	13.6748	12.2637	6.13184	16.6869	18.9512	18.1034	6.13184	6.13184	12.8495	6.13184	15.7075	15.4964	16.3566	18.1593	16.8454	6.13184	19.3432
1086	277.977	277.976	277.977	255.942	253.869	257.328	16.2733	19.109	17.7401	19.2768	20.1307	19.8958	14.7107	16.5016	17.8703	17.2089	16.6032	17.3142	17.9905	18.0584	16.8511	13.2537	14.5788	17.4884	6.62686	20.1033	15.1602	18.3725	17.2771	19.085	16.3867	15.002	16.5141	14.3072	15.3027	15.5215	18.2634	17.9695	15.3416	16.7007	17.4263	12.1405	16.4455	17.9559	13.8482	18.7414	16.0485	6.35574	17.7917
1087	278.83	278.83	278.83	30.8113	29.6477	31.5875	12.7312	12.6903	12.5506	12.8714	11.9143	11.8789	11.6708	11.485	11.3143	13.2154	9.68423	12.1795	11.4544	12.8891	13.0164	12.5681	13.0475	12.6168	13.424	13.1551	12.6899	12.436	11.92	10.3884	1.14112	9.49838	14.4621	2.28224	13.032	12.3782	11.4376	11.7488	12.9831	13.5039	12.2363	10.8749	13.168	1.14112	1.14112	12.9884	12.3995	14.0209	1.14112
1088	278.908	278.908	278.908	26.3307	24.4379	28.6797	20.3165	19.7391	20.1269	20.2423	20.2093	20.4318	20.2488	20.3194	20.3584	20.4908	20.4133	20.2904	20.3571	20.2428	18.8531	19.42	20.4109	20.3219	20.1834	20.3413	18.6083	21.2062	20.5291	20.267	20.1902	20.4056	20.4625	20.5199	20.1099	20.2531	20.2379	20.1707	20.6042	19.8559	20.103	19.1026	20.6239	20.396	20.6974	19.2551	20.425	20.6926	20.2503
1090	278.994	278.994	278.995	326.668	325.471	327.608	12.7573	4.16917	11.4084	12.3693	15.049	13.274	15.7575	16.2955	8.5974	11.8457	8.33835	11.7175	15.8083	17.6472	13.1602	14.4668	17.9988	19.0778	4.16917	15.7084	10.8035	14.6076	12.7853	12.8257	11.9113	10.9426	12.0935	4.38218	4.38218	15.1078	8.76435	13.5888	15.3229	14.4357	13.7925	4.38218	9.41603	11.6824	10.8045	14.9567	15.7795	16.4741	12.9389
1094	279.099	279.099	279.099	189.292	187.464	216.352	16.1381	18.2505	17.305	16.8928	17.5341	17.5358	3.80292	3.80292	17.2337	15.5858	7.60583	16.577	18.0397	17.2011	16.8969	14.7614	14.3058	16.5851	14.1267	17.7393	3.80292	16.9477	16.5776	17.146	18.45	17.547	16.2446	3.57835	15.9669	16.1586	17.0436	18.0258	3.57835	16.3888	16.9136	15.4757	7.80331	16.3032	16.1544	17.5408	16.5121	7.1567	13.4892
1095	279.128	279.127	279.128	453.746	436.263	455.674	2.9927	2.9927	2.9927	2.9927	2.9927	2.9927	2.9927	2.9927	2.9927	2.9927	2.9927	2.9927	2.9927	2.9927	2.9927	2.9927	2.9927	2.9927	2.9927	2.9927	2.9927	5.98541	18.6894	18.3777	12.9986	14.3247	16.7729	2.58888	14.4053	13.2413	18.0842	15.0732	2.58888	2.58888	2.58888	12.6128	6.06525	12.636	2.58888	16.1866	15.5964	2.58888	13.6447
1096	279.164	279.164	279.164	563.662	540.675	599.529	13.0453	16.345	14.7149	12.9934	15.4948	14.6836	2.28506	2.28506	12.3919	2.28506	4.57012	15.5279	14.277	15.1347	12.9218	13.1908	5.46268	13.2894	2.28506	16.4772	2.28506	14.5273	17.8228	17.7808	16.9424	16.6028	17.7489	12.5622	16.5403	18.6388	16.8019	17.661	15.6534	17.4854	14.9718	17.5389	16.9446	16.9521	16.6831	21.5129	17.0464	17.5561	17.781
1099	279.858	279.858	279.858	80.2143	74.5641	83.995	3.52473	18.9059	18.9225	20.5735	20.0506	18.4176	3.52473	12.4961	19.5461	16.8341	7.04946	12.3129	8.41157	20.4057	18.9694	11.1503	12.3813	19.2389	12.0038	19.375	3.52473	19.7255	14.0975	19.7226	11.1871	3.70627	12.662	12.7897	3.70627	16.5269	18.7615	17.5053	3.70627	3.70627	12.0162	3.70627	7.41254	14.7626	16.0399	18.0987	16.1592	3.70627	19.1856
1100	279.908	279.908	279.909	26.3215	24.3105	27.7725	18.3711	17.5531	17.9154	18.1647	18.1393	18.2113	18.1536	18.1354	18.3354	18.5752	18.2462	18.1385	18.1248	18.1902	16.6593	17.2246	18.1794	18.0968	17.8752	18.2516	16.4169	19.0726	18.5207	18.1472	18.1022	18.3217	17.6924	18.4563	18.0151	18.0901	18.1866	18.0613	18.5671	17.6207	17.9561	16.8786	18.3913	18.2871	18.1013	17.1575	18.1953	17.9845	18.1334
1101	279.908	279.908	279.909	58.9741	55.9139	62.837	17.4277	19.7966	19.7949	18.5987	20.1261	19.9092	15.4047	19.1263	20.2561	18.5099	15.6813	18.5482	20.1373	20.0329	18.6416	3.88815	7.77631	19.235	15.465	19.6708	13.4399	20.7741	19.2325	19.4146	18.3557	18.0982	16.6877	12.9765	15.355	17.6153	19.4794	20.2693	5.5893	18.2665	18.3807	2.79465	15.7802	11.0642	2.79465	19.7755	18.3524	5.97889	19.4823
1102	279.992	279.992	279.992	326.689	325.471	327.608	13.0999	14.1776	12.829	14.1713	14.0169	13.7863	14.856	15.9544	14.5623	13.6055	14.3006	12.4838	17.3413	17.3048	17.429	13.3846	16.5949	17.9584	16.4455	14.8986	6.2419	17.1499	14.3458	6.58741	13.1471	13.4199	14.2231	12.7822	9.83437	14.1741	15.4844	13.7326	16.615	13.6493	17.5724	3.2937	16.4906	13.6309	3.2937	15.7668	17.4156	17.5103	14.8019
1103	280.827	280.827	280.827	30.5659	29.6477	31.5875	13.6133	14.0695	13.6924	13.4132	13.1736	12.9856	12.9201	12.2312	12.6545	14.0359	10.4378	13.2288	12.7765	13.7475	14.4401	14.264	14.1013	13.6155	13.9674	13.7158	14.2246	7.04868	13.5104	11.3946	11.1141	10.4555	16.3227	2.2678	13.9288	14.009	12.214	13.4719	14.3012	14.3942	13.6499	13.1059	14.2782	2.2678	4.53561	14.3215	2.2678	14.9315	7.03108
1106	280.899	280.899	280.899	521.782	488.729	568.935	3.5726	2.81869	2.18032	3.30248	2.19851	2.30741	2.00535	3.60432	1.91577	2.30774	2.91151	2.33519	3.04854	1.97342	4.10144	4.39487	1.9935	0.957887	2.87914	3.47638	5.03889	2.92344	4.21949	2.77212	2.26811	2.51509	3.22845	2.37796	4.58837	2.85816	2.73086	2.42528	3.00258	3.49128	3.17684	4.66897	2.73385	2.34393	2.60178	4.39791	2.79072	2.63319	2.51349
1107	280.905	280.905	280.906	26.3256	22.1908	28.0873	20.2203	19.5843	19.9391	20.1493	20.0527	20.3455	20.175	20.216	20.2579	20.4083	20.2684	20.1864	20.266	20.1871	18.643	19.2953	20.2825	20.2464	20.1135	20.2732	18.4656	21.1073	20.4221	20.1743	20.1286	20.3032	20.2627	20.4236	19.9946	20.1708	20.1837	20.0622	20.4783	19.7176	20.0033	18.9197	20.5352	20.2887	20.5763	19.1018	20.3075	20.3692	20.1629
1108	280.941	280.941	280.942	26.2987	24.4379	28.3367	17.493	18.5495	21.4525	16.3473	20.6817	19.8756	17.8777	19.4078	19.9517	19.4835	20.2644	20.6231	19.9746	19.9783	21.6397	17.6097	19.433	18.7227	19.3248	14.8959	22.7695	22.8514	17.3898	18.157	17.9297	19.8294	22.5018	18.6749	19.4758	18.2814	18.1919	19.4913	18.4546	21.8056	19.7555	20.5538	19.1551	19.2867	20.0658	17.1099	19.7071	18.7872	19.8822
1109	280.962	280.962	280.963	154.516	136.852	166.423	20.2903	17.8699	18.8181	18.8604	19.0173	19.1442	13.2946	18.7375	18.9965	14.4363	6.64731	18.593	19.0448	21.0927	17.2278	17.5164	19.0418	18.7228	15.4099	18.8079	13.6411	20.3787	17.4656	18.049	18.2704	18.2928	5.76427	11.5285	16.9165	17.2938	14.4626	18.6025	17.1397	16.8852	18.0399	16.0421	18.6029	14.6549	17.1766	17.2702	16.4628	16.5853	17.6608
1110	280.975	280.974	280.975	256.012	253.869	257.487	16.9925	18.7943	19.9703	15.8791	18.3216	18.3131	3.55422	15.1635	7.10845	19.7388	15.3915	16.5935	18.854	20.9045	17.8661	3.55422	15.4203	15.6013	14.5214	19.4509	13.718	18.0542	18.2585	18.048	13.6518	15.9628	14.923	15.6477	17.041	17.1059	16.1314	20.0221	13.6961	16.0202	19.8998	13.3112	17.3207	17.6678	10.7974	17.8405	15.7875	7.88437	17.5383
1115	281.886	281.886	281.887	78.7294	72.8732	86.064	13.4059	19.1603	19.6903	19.9599	20.0763	19.8613	13.3974	18.0946	19.1756	17.9671	18.6547	18.5403	19.3083	19.6061	18.7977	17.8647	18.8945	18.3801	18.472	19.0883	17.6532	19.7464	18.5485	19.2407	19.5	19.0979	18.7158	18.0098	18.969	19.4692	19.1247	19.0892	18.5671	18.4946	18.944	17.924	19.1259	19.1904	18.9833	19.0105	18.6132	9.45841	19.683
1116	281.905	281.905	281.906	58.9534	24.3105	61.6652	15.7726	17.9612	17.7062	16.797	17.773	17.9595	13.0029	12.6392	18.3181	16.3948	13.1504	3.19232	18.2587	18.1084	3.19232	12.3487	6.38463	16.762	13.5647	15.461	11.892	18.4916	12.1453	17.4685	15.5567	13.5204	15.0387	12.6599	13.909	16.0255	15.4076	18.3234	5.16752	16.531	16.112	10.335	13.4022	11.8054	5.16752	18.0041	15.0698	5.16752	17.6369
1119	282.778	282.778	282.778	31.152	29.5043	32.1804	13.6438	19.5393	18.1943	20.6228	20.004	19.9985	16.4081	19.1699	17.7348	21.4709	8.87446	20.2878	9.92558	19.9745	4.43723	19.5711	19.9826	18.8982	17.0972	20.4587	18.4395	22.8037	18.7407	17.5204	13.9204	12.6973	18.9082	5.32311	19.4697	17.774	16.9382	16.9314	20.5695	19.7386	18.5712	17.8574	10.6462	5.32311	18.874	18.5939	5.32311	21.6091	16.0119
1121	282.892	282.892	282.892	326.693	325.545	328.357	17.3521	15.5016	14.987	15.4573	12.6254	10.1281	11.0295	14.2787	15.9426	16.9002	13.7643	15.7387	13.747	5.06406	5.06406	5.06406	5.06406	5.06406	5.06406	5.06406	12.644	13.919	12.8078	16.2462	5.06844	16.0084	5.06844	5.06844	10.3461	5.06844	12.4891	13.6718	5.06844	5.06844	5.06844	5.06844	5.06844	10.1369	12.6713	10.8367	5.06844	5.06844	5.06844
1122	282.902	282.902	282.903	26.3156	24.3105	27.7725	18.1403	17.129	17.4723	17.0861	17.5726	17.9627	16.7088	17.5283	17.7723	18.2061	17.581	17.5131	17.0791	17.9401	13.6804	16.7654	16.8221	17.6444	16.4846	17.4918	15.1934	17.8951	18.1373	17.7926	17.3546	16.819	17.2152	18.6575	17.1243	17.6442	17.3175	17.3151	17.9984	16.4086	17.5968	16.0423	17.6096	17.5424	17.7073	16.7781	17.8464	17.8252	16.5452
1124	282.937	282.936	282.937	26.8961	24.4379	27.9922	17.5887	17.1641	20.1826	17.5943	20.0484	18.2179	17.6658	18.0904	18.6464	16.8385	18.0919	19.9578	17.3617	19.2303	19.0294	16.5735	18.658	18.0361	17.9893	8.28676	18.7264	20.9497	18.075	18.1447	18.2864	17.8243	19.8465	18.2327	18.6525	18.2603	18.528	18.6637	17.7659	19.9089	19.8602	18.8748	16.725	19.2925	16.6864	17.7029	18.7106	17.2758	18.4412
1125	283.069	283.068	283.069	161.179	159.979	169.521	17.7992	18.785	17.6758	17.9032	18.051	17.609	12.1183	18.985	17.3345	15.5898	13.9889	17.6723	18.7883	17.8789	16.4837	14.4818	15.8557	19.0594	15.9502	18.312	10.322	18.4079	18.7239	8.66637	19.832	17.5906	16.3545	14.0761	16.0987	17.1786	17.5989	18.1141	6.31288	17.8097	17.362	14.7239	16.3836	13.1575	16.0533	17.1329	16.788	14.0004	19.0853
1126	283.083	283.083	283.083	286.486	284.898	287.508	17.9703	19.7542	19.5615	18.8128	20.3078	19.5698	16.8549	19.068	20.1157	18.3653	17.9903	18.6424	19.5753	20.5626	18.8423	12.7764	17.5761	19.6187	15.676	20.5137	15.0123	19.0411	19.2866	19.8049	19.0827	19.3202	18.7135	12.7657	16.2115	17.499	19.8157	20.4436	13.9799	16.9736	19.2501	15.0669	18.1242	19.4677	18.9244	19.3138	18.4213	13.7042	19.0711
1127	283.119	283.119	283.119	342.716	341.633	365.119	16.9768	17.8908	19.0512	18.8025	18.3928	17.9742	12.8125	16.7757	16.7902	14.3118	13.5803	17.7791	18.8718	18.2863	16.5896	18.6967	16.3165	18.2286	16.3234	19.6626	13.5159	18.4085	17.4122	18.0104	19.3714	19.1102	17.9204	18.9387	18.7524	19.5868	18.3462	18.7652	20.0629	19.1339	19.1818	17.2313	20.1083	19.4096	18.2303	18.3204	16.8112	18.9248	19.6891
1129	283.883	283.883	283.884	78.7294	72.8732	86.064	12.0653	19.0767	19.6032	19.774	19.9617	19.7768	13.2545	18.0528	19.2284	18.4269	18.6296	18.4437	19.2378	19.5414	18.7251	17.6832	18.8795	18.4022	18.3205	18.8908	17.6448	19.8923	18.648	19.1926	19.3792	19.1927	18.4717	17.7946	18.8359	19.3948	19.0262	19.0593	18.6412	18.3264	19.0641	17.7853	18.9725	19.229	18.964	18.8477	18.6694	9.40175	19.6397
1130	283.914	283.914	283.915	59.3603	57.1859	62.837	15.9841	18.0836	18.2177	16.2397	12.2654	18.7663	14.8121	17.9422	18.897	17.9739	15.2951	15.8699	18.3935	17.5678	16.9277	11.3436	7.44546	17.7483	11.7133	15.499	14.5015	19.3969	17.5177	18.5469	16.2101	13.7715	16.0964	14.8091	14.0854	17.2063	18.3851	18.4203	10.6963	16.56	17.769	10.9326	15.6381	5.34817	12.0172	18.2078	17.8131	12.8972	18.2958
1131	284.775	284.775	284.776	31.0315	29.5043	32.1804	14.9178	19.7304	19.9886	20.0679	19.9286	19.8852	19.7152	19.9041	19.9449	21.8884	18.883	21.8707	19.9475	20.327	18.6754	19.0438	20.8643	19.9281	17.1976	19.8582	18.0067	22.8298	18.1424	18.3809	7.85788	17.7116	19.1084	7.85788	21.0907	18.2609	16.6689	17.2432	20.1192	19.0036	19.0499	18.1431	20.5111	19.7358	20.1935	18.3493	17.6734	21.7272	15.7158
1133	284.89	284.89	284.89	326.743	325.545	328.357	17.0275	16.2319	14.8209	15.444	11.8208	13.8702	3.32228	15.734	16.1095	16.9121	6.64457	14.5219	12.6575	11.4252	3.32228	3.32228	3.32228	3.32228	3.32228	3.32228	10.6649	12.0883	13.1899	16.9692	10.8427	16.5198	13.5517	3.36744	10.1596	3.36744	6.73487	13.149	3.36744	3.36744	3.36744	3.36744	3.36744	3.36744	13.5996	12.1012	3.36744	3.36744	3.36744
1134	284.925	284.925	284.925	29.6602	22.1908	30.4448	7.36798	10.4942	10.1205	10.8647	9.72764	10.0126	10.6766	11.2284	10.4469	11.4173	10.9526	9.18843	11.724	12.8319	9.49014	5.32274	10.7419	10.6921	11.3854	9.46702	7.67638	12.1473	10.0024	9.47557	9.8066	10.9386	7.59779	10.105	9.63697	10.7604	9.52661	11.5588	11.0893	11.3786	11.796	10.0757	12.9703	11.3498	9.30121	8.76305	11.5339	10.0692	10.026
1136	285.114	285.113	285.114	328.409	327.478	328.991	17.5974	17.7539	18.0283	19.7846	18.778	18.8687	14.8732	17.8768	17.6579	16.1318	5.918	18.373	17.4261	17.6353	16.4853	17.6261	16.9274	17.8813	14.0047	18.1958	14.7283	18.0145	13.9483	15.2393	15.7209	16.2104	15.3429	15.056	14.0896	16.5417	16.0571	15.1492	19.4247	16.9896	17.8676	16.1093	19.607	20.1353	16.8171	15.3825	14.2538	16.4715	17.5779
1137	285.114	285.114	285.114	377.428	376.783	377.804	16.5694	16.4293	17.1163	16.1192	17.4183	18.2559	12.6521	17.2234	16.5779	16.5915	12.6654	18.9099	16.452	17.7125	15.9383	16.3129	16.764	16.7767	13.8665	14.5869	13.4943	17.5295	14.2345	15.3069	16.0893	15.8017	13.0197	18.139	17.7372	19.1936	15.3387	14.898	19.3412	16.0672	16.5164	17.6517	20.2475	20.7178	16.2445	14.5673	15.8722	17.4907	18.9183
1138	285.171	285.171	285.171	267.768	265.405	269.586	18.3888	19.9602	20.3536	21.5604	21.0374	20.493	18.1512	20.618	19.9089	19.1749	17.1773	19.5872	19.0069	20.2834	18.0662	17.99	19.6113	20.0876	15.8751	20.202	16.5742	20.257	18.5279	19.2112	19.5174	19.454	18.4366	18.7325	18.7665	18.8721	19.4489	19.7483	20.2842	19.7305	20.1794	16.5975	20.5206	18.1275	18.9643	18.4003	18.3479	18.3182	19.4179
1140	286.772	286.772	286.773	31.1147	29.5043	32.1804	8.85638	20.1498	19.7183	20.5497	20.0513	20.0747	19.0081	22.9372	21.5692	20.5194	20.0084	22.3544	19.6243	19.0382	17.7128	19.4798	20.2623	22.8283	19.6787	19.9001	18.3407	22.1243	18.8574	18.5878	14.2302	17.8343	19.1953	7.11509	21.4759	18.402	18.0213	17.4004	22.1868	19.7475	19.2758	19.1121	19.5213	7.11509	20.6744	18.4748	7.11509	20.179	16.1429
1141	287.023	287.023	287.024	270.854	239.45	273.367	21.2073	21.9192	21.9589	22.1383	22.4607	22.5238	17.0439	21.1642	21.8609	20.9498	18.8596	21.381	21.6813	22.4256	20.1393	19.7735	21.1906	21.6331	18.5142	21.2756	18.3547	22.0013	21.6445	22.3014	22.2844	22.2264	21.3052	21.0396	21.4442	21.4155	21.6721	22.0212	20.1774	21.1193	21.5389	19.9695	22.214	21.7968	21.4975	21.3222	20.1522	20.4356	22.0228
1143	288.027	288.027	288.027	270.865	269.253	272.363	17.957	18.7266	18.6039	19.1323	19.3991	19.3983	14.0715	17.9326	18.6227	17.3169	15.8218	18.052	18.1371	19.2502	16.998	16.0717	17.9297	18.5024	14.9125	18.0397	15.433	18.2465	18.3891	19.0644	18.9732	18.9763	18.0931	17.8569	18.3733	18.0517	18.3975	18.8059	16.9925	16.8022	18.2428	16.1429	19.1144	18.3251	17.8892	18.2143	17.1079	17.0439	18.7292
1147	288.877	288.877	288.878	63.4789	59.0836	67.6167	17.9281	18.7832	19.2936	18.8037	19.8208	19.2056	12.9083	18.0396	18.336	16.5909	13.33	18.324	18.5493	19.2036	17.2562	16.7036	15.7317	18.5705	13.8052	19.0315	6.45416	17.8929	17.2529	18.7487	18.6442	18.848	13.9775	13.7132	17.4163	19.304	18.7398	18.169	5.56069	16.743	17.7979	13.4097	16.0932	16.7211	12.9596	18.5962	16.7228	12.6386	18.8143
1149	288.937	288.936	288.937	26.8964	24.4379	28.0034	23.9733	23.5163	23.7943	24.061	23.8675	23.964	24.0542	24.0461	23.9728	24.0794	24.0642	23.8901	24.0337	23.9216	22.6876	23.1171	24.0469	23.962	24.017	23.8544	22.2665	24.8503	23.7106	23.683	23.7019	23.759	23.5406	23.8614	23.8586	23.9148	23.7262	23.7959	24.2933	23.8338	23.776	22.8524	24.0814	23.9651	23.8679	22.9154	23.7764	23.8434	23.7551
1153	289.937	289.937	289.938	59.3318	57.4664	62.1995	15.1513	16.7213	17.4894	16.2929	14.2174	15.2131	15.2098	16.0308	14.3191	14.6296	7.79061	14.3948	17.1975	16.9428	3.89531	12.1113	13.603	19.0119	14.6413	15.5463	3.89531	18.5717	15.2593	16.9824	16.4298	14.1868	16.5919	2.46319	14.0852	15.3579	8.61325	2.46319	2.46319	15.2267	16.3071	2.46319	14.4489	2.46319	2.46319	17.2384	2.46319	4.92638	15.0456
1154	289.938	289.938	289.938	26.8964	24.4379	28.0034	22.7353	22.2585	22.4429	22.8603	22.5156	22.6656	22.7418	22.7753	22.683	22.7844	22.7107	22.5521	22.7207	22.6432	21.2219	21.8248	22.7209	22.6971	22.6307	22.6052	20.5256	23.4856	22.456	22.388	22.4558	22.5052	21.9486	22.6138	22.5632	22.7025	22.4607	22.5096	23.036	22.4781	22.4802	21.5129	22.8054	22.6876	22.3943	21.6368	22.3935	22.3684	22.4332
1156	290.089	290.088	290.089	43.8388	39.3679	65.6338	19.4234	19.1303	19.2596	16.6683	19.5237	19.3689	18.3664	16.8	19.3832	18.5561	17.6217	19.2253	19.5249	19.747	17.6731	17.8496	18.4709	19.5781	14.31	19.723	7.15499	19.4639	20.078	19.79	19.5607	19.7506	18.7903	18.6156	18.0664	18.6985	19.6516	19.8173	18.4741	18.5518	19.1203	8.81406	19.449	8.81406	18.5904	18.478	18.6643	17.6281	19.7023
1158	290.874	290.874	290.875	63.3164	29.0713	67.6167	17.9221	18.6088	19.1616	18.7395	19.7614	19.1383	13.182	3.74951	18.3603	16.1816	7.49903	17.874	18.4413	19.1484	17.1211	16.6756	8.26962	18.7523	13.1872	19.0136	3.74951	17.7033	16.0266	18.6473	18.416	18.7438	20.4493	12.7461	17.3346	19.1745	18.7612	18.3914	5.25752	16.0389	17.2389	12.9835	16.442	16.8746	10.2645	18.4943	16.8423	17.7765	18.7147
1159	290.934	290.934	290.935	26.8964	24.4379	28.0034	22.466	21.9937	22.2369	22.5521	22.3303	22.4642	22.5153	22.5252	22.4344	22.5633	22.545	22.3869	22.502	22.4177	21.1501	21.6008	22.5273	22.4359	22.4719	22.3411	20.716	23.3298	22.166	22.1924	22.2133	22.2023	21.9564	22.3477	22.3375	22.4067	22.1913	22.2717	22.7578	22.3095	22.2413	21.3015	22.5605	22.4722	22.3181	21.4006	22.2307	22.2819	22.2376
1160	290.941	290.94	290.941	26.8964	24.4379	28.0034	20.6737	20.2155	20.4547	20.7858	20.5774	20.7052	20.8359	20.7688	20.7018	20.8487	20.8152	20.6286	20.7887	20.681	19.3389	19.7792	20.7231	20.6798	20.7085	20.6323	18.9115	21.6295	20.3605	20.4009	20.468	20.5268	20.1496	20.5636	20.577	20.6302	20.4359	20.4969	21.0097	20.5693	20.5331	19.4406	20.8377	20.63	20.6334	19.6004	20.458	20.5468	20.5161
1162	291.938	291.938	291.938	26.8964	24.4379	28.0034	18.8914	18.3456	18.7415	18.9641	18.9305	18.9559	18.9889	18.929	18.9138	19.0082	19.0266	18.7024	19.0257	18.9202	17.5817	18.1178	18.9843	19.033	18.8219	18.8372	17.2037	19.5383	18.6816	18.6019	18.7769	18.5513	18.2895	18.7362	18.7583	18.8602	18.625	18.7411	19.2243	18.8068	18.6929	17.7855	19.0709	18.8242	18.8252	17.9771	18.7328	18.732	18.5277
1164	292.818	292.818	292.819	30.9387	28.6387	31.6056	19.0071	18.5743	18.8547	18.7397	18.92	19.0444	19.0169	19.2564	19.0761	19.0259	19.4361	18.8708	19.5489	19.1849	18.1686	18.4454	19.2974	19.3753	19.4779	18.4638	18.0037	20.055	19.2893	18.0982	19.4371	19.4492	18.5363	19.4225	19.0377	19.0414	19.2643	19.6272	18.2102	19.0178	19.3611	18.3467	18.8208	18.9788	19.1494	18.502	19.3083	18.4163	19.3854
1165	292.828	292.827	292.828	30.9917	29.1396	31.7509	17.3594	17.2517	18.5506	18.7799	18.5287	18.667	16.1026	15.4051	15.2958	16.2049	16.0906	18.7009	17.1605	18.6838	14.5249	17.2707	18.604	16.5909	16.5351	16.6153	13.87	18.4968	19.5257	18.0834	19.4611	4.75655	18.2629	4.75655	19.1102	18.8839	9.5131	15.8606	19.403	18.1574	18.385	15.5617	18.9357	11.0169	17.9232	17.789	18.3909	18.1228	16.2789
1166	292.93	292.929	292.93	26.8964	24.4379	28.0873	20.6868	20.2339	20.4066	20.7214	20.5515	20.6596	20.7444	20.6528	20.6359	20.7291	20.7394	20.6132	20.7073	20.5559	19.2899	19.7774	20.7104	20.6232	20.6634	20.6156	18.8162	21.5117	20.4164	20.4038	20.3558	20.4952	20.3085	20.5654	20.5927	20.5914	20.4181	20.4943	21.0002	20.4406	20.4673	19.4908	20.7348	20.6907	20.6275	19.5616	20.4595	20.4845	20.3906
1167	292.958	292.958	292.959	26.1893	25.4135	27.4702	15.0943	15.5964	18.637	13.3192	17.7252	16.5817	13.9487	15.3127	17.0936	16.2944	16.848	17.9242	17.2393	17.1451	18.3468	12.6682	15.9619	15.4723	15.4589	6.33411	18.8275	20.2368	13.9243	15.9227	14.3502	16.8754	18.8921	16.2244	16.1523	15.0152	15.2358	15.9463	16.1007	18.6328	16.7369	17.801	16.1727	17.3565	15.4793	14.1147	15.9545	13.6243	18.2649
1168	293.115	293.114	293.115	220.199	218.217	238.955	14.254	8.82972	16.6704	13.691	17.4198	16.0407	12.5367	14.2253	15.2807	13.7237	6.05668	15.6398	15.3817	16.1089	14.2061	15.2799	15.5563	13.577	12.0082	14.6361	11.0044	5.49697	15.15	15.0256	18.3435	16.5303	14.8004	12.117	13.5723	15.2055	14.3344	16.9257	14.8482	15.4129	14.5019	11.5346	15.5662	12.0398	15.4828	16.1525	13.2226	7.24375	18.9401
1169	293.143	293.143	293.144	478.122	475.774	479.713	13.4259	15.462	13.7752	14.5676	13.5072	14.6587	16.1744	16.1712	12.9475	14.5097	6.83991	15.2654	6.51031	16.5334	17.4365	13.2608	17.5842	13.1618	19.0044	16.2205	17.4574	5.54061	19.9059	20.1454	12.5353	15.911	20.5647	15.3599	15.7493	15.9518	17.9487	19.0687	16.1903	18.0439	12.9055	11.1205	19.0435	13.0606	15.5842	14.5908	21.1104	8.65541	4.32771
1170	293.151	293.151	293.151	244.218	240.432	246.14	14.993	17.8278	16.6816	17.4714	15.984	18.096	12.6017	14.8422	18.2165	16.6347	12.9238	13.5097	14.6861	16.9129	15.0403	14.9076	15.6876	14.6685	11.3738	16.5192	12.5258	8.35329	15.4783	17.8194	16.4847	16.9711	15.1936	14.3555	14.9551	17.0045	6.02505	17.4731	13.4168	15.0533	15.946	12.4754	13.7343	15.4279	16.6875	16.9497	15.5995	7.64762	15.1036
1171	293.18	293.179	293.18	476.371	444.204	485.853	14.2841	15.7181	15.8781	16.3732	18.2881	16.641	11.7732	13.7878	16.4111	15.2862	7.23561	15.3151	14.0041	17.3642	7.76457	14.6546	11.0855	15.0333	15.7211	16.1225	3.6178	16.6513	16.1957	15.4263	15.0704	16.8985	16.3663	14.5432	15.9781	14.3166	16.9653	16.131	16.1447	14.4088	15.8021	16.1618	15.2366	14.2846	16.1553	12.9455	15.6175	11.6058	16.5431
1175	293.972	293.972	293.972	212.243	211.154	215.268	14.9176	17.2046	16.6497	16.9104	17.6723	17.7719	3.67065	11.4701	17.5553	15.8209	7.3413	15.6714	17.7375	17.8976	13.4542	14.1719	14.7151	16.4158	13.1208	17.9927	3.67065	14.8293	14.55	17.1424	15.714	16.681	15.1101	13.7456	14.7188	14.4291	16.8866	17.7907	3.35808	15.5186	17.0485	12.877	14.8098	15.8769	16.6989	16.1422	15.2853	6.71616	16.1334
1176	293.972	293.971	293.972	294.101	293.054	294.882	17.1757	17.8652	17.9053	16.7552	17.8694	18.3791	13.5881	17.1557	17.7667	16.6963	5.39134	17.1344	17.3918	16.6758	15.1514	14.449	15.2469	18.1489	10.7827	18.4299	12.5565	17.6589	14.2534	15.5375	15.8267	15.8257	15.6106	15.2209	14.5158	15.6218	14.423	15.0799	12.0085	14.4536	14.4854	12.6989	14.8161	15.7575	13.428	5.43283	14.6343	10.8657	16.623
1177	294.056	294.056	294.056	336.085	334.919	336.655	19.2437	18.5565	6.63254	19.7098	18.8429	20.4641	6.63254	18.8261	19.986	6.63254	6.63254	6.63254	6.63254	18.7423	18.7433	13.2651	6.63254	18.9836	6.63254	20.4269	13.5158	19.3909	2.5773	2.5773	2.5773	16.6516	2.5773	18.3978	17.6936	14.8035	16.3826	2.5773	13.2955	2.5773	11.2466	12.1679	5.1546	2.5773	16.3947	2.5773	2.5773	2.5773	2.5773
1178	294.183	294.183	294.183	476.371	475.185	482.226	14.139	15.8658	13.7277	16.129	20.0809	16.9724	3.10005	16.6887	14.7832	3.10005	7.59952	11.2393	13.4552	16.4334	9.32619	11.4742	6.20009	3.10005	3.10005	14.5779	3.10005	15.4179	15.2527	15.2415	14.247	17.1451	17.2169	14.4873	14.7254	9.38835	18.5834	11.5586	17.1063	12.9377	12.6699	15.6054	14.1322	13.5871	16.379	11.9033	14.7769	6.00037	16.8536
1181	294.815	294.815	294.816	30.9239	28.6387	31.6056	19.759	19.3465	19.7717	19.5516	19.6817	19.9978	19.8005	20.1419	19.8845	19.8832	20.2444	19.5993	20.5007	20.1648	19.0932	19.259	20.1235	20.2738	20.3069	19.3312	18.8291	20.9031	20.1372	19.0527	20.2559	20.3064	19.3718	20.3634	19.8489	19.8543	20.113	20.4626	19.0084	19.8391	20.2433	19.0936	19.6726	19.8886	19.9656	19.3089	20.1173	19.2537	17.7325
1182	294.825	294.824	294.825	30.9867	29.1866	32.1804	17.4057	17.768	18.8706	18.6147	18.2794	18.5595	7.75243	17.3357	15.5049	16.1022	16.1768	18.8651	17.1613	18.1439	7.75243	16.1725	18.2997	18.2493	16.1914	16.9794	15.9369	18.7955	19.526	17.7387	19.9258	18.1184	17.8	7.14133	19.6824	18.5926	17.4586	16.1889	19.336	17.8809	18.6809	15.3555	18.8317	18.8182	17.5092	17.7658	18.0716	17.388	16.7057
1183	294.886	294.885	294.886	26.8285	24.4379	27.9922	21.0655	20.5159	20.8844	20.9288	20.7687	21.0058	21.2166	21.1103	21.0532	21.3671	21.4272	21.0145	21.3319	21.1355	19.9541	20.3496	21.3116	21.1032	21.3803	20.3303	20.2967	22.1113	21.0964	20.8063	20.6957	20.8466	21.8468	21.0578	20.8154	20.7729	20.9948	20.8132	21.079	20.8466	20.55	19.854	21.271	21.119	21.9977	20.186	21.6859	22.2666	20.8323
1185	294.893	294.893	294.893	28.3062	26.7566	29.1216	21.4086	20.5154	20.0687	20.923	20.4473	20.2494	21.2794	20.2545	19.5309	21.1585	20.9218	20.927	21.8138	21.5268	19.9355	21.5197	21.399	19.8699	21.7653	18.636	20.4697	21.5704	16.3775	17.9389	18.3939	18.024	20.4212	19.3889	18.9759	20.164	15.8912	18.5557	20.2182	20.2438	18.4252	19.2532	20.7106	20.3417	20.8447	17.4705	20.4792	22.0342	16.9961
1186	294.895	294.894	294.895	57.3227	29.7024	59.7599	14.6864	14.7545	16.0258	14.4484	15.99	17.4512	15.4599	17.769	9.34788	16.3329	15.3428	17.0938	15.7326	16.0954	4.67394	4.67394	14.0163	17.6293	4.67394	15.0339	14.5969	14.628	18.3087	16.5712	12.756	12.542	15.0199	17.4234	13.3379	16.181	8.14931	16.2992	15.7646	12.953	17.045	9.76819	18.0564	17.4981	4.07466	14.2155	10.8062	15.3212	17.0038
1187	294.927	294.927	294.927	27.3423	24.8716	28.3367	17.6461	16.8701	16.9162	17.6655	17.1563	17.1134	17.3494	17.6106	17.3449	17.3806	17.3744	17.4669	17.2709	17.2565	16.1602	16.5296	17.3879	17.5013	17.639	14.0088	15.2269	17.0398	16.8147	17.1372	17.4123	15.9633	16.0567	17.3717	17.5314	17.4976	16.8064	17.2212	17.6178	17.4164	17.762	16.5531	17.4582	17.4049	16.1068	16.0908	16.7747	17.2108	15.1166
1188	294.954	294.953	294.954	29.1955	26.6171	30.2207	8.6705	8.81113	8.49524	8.66964	8.86977	9.08861	8.75801	9.40342	9.92002	9.456	9.18051	8.69539	8.61526	8.59401	7.92447	6.45081	8.39564	9.13971	8.49462	9.75899	6.19131	4.31823	9.71648	9.97384	9.64416	9.31105	7.98062	9.72475	9.3918	9.68738	9.84847	10.3457	9.56829	9.39272	10.1709	8.94858	9.32174	9.31873	7.77381	8.11331	9.19085	7.62459	9.89268
1189	294.978	294.978	294.978	204.295	202.519	209.904	18.3007	18.8727	19.3552	19.3737	19.3113	19.5588	4.40603	19.2034	19.1317	18.653	8.81206	18.7081	19.3872	19.4523	17.3027	17.8256	18.4978	18.9784	15.2056	19.1415	4.40603	19.7331	18.2549	18.1222	18.5723	18.7101	17.1923	16.0401	17.5381	17.9685	17.7881	18.8461	9.06164	17.7932	18.5642	16.0922	18.3666	17.936	17.7751	17.2468	16.6994	8.57593	17.9776
1190	295.029	295.028	295.029	319.547	318.468	319.871	16.3103	18.7854	18.8594	16.9635	16.1055	17.9742	16.2363	16.1412	17.0074	12.664	4.01958	16.8946	17.6648	16.7398	16.2305	15.0569	18.1316	15.965	4.01958	18.5536	13.9	8.03916	17.765	18.5257	18.163	16.1475	16.777	6.12277	16.9507	18.8981	13.3581	16.2344	6.12277	6.12277	16.0987	13.8934	15.999	19.4288	13.9723	13.7526	12.2455	13.8663	14.3661
1192	295.13	295.13	295.131	271.681	269.253	272.964	15.8803	17.2859	17.3732	16.3956	18.2673	18.2127	13.696	16.5829	16.8538	14.9074	11.7023	16.7142	17.9091	16.144	16.0669	15.6863	13.4891	16.3024	13.0337	18.4603	11.6942	15.8112	17.9807	9.12043	17.9453	17.8337	16.5714	16.1426	17.2225	17.2755	17.3869	18.3415	16.7711	17.6583	16.9447	15.5102	15.3423	17.0305	4.56022	17.5654	17.0432	15.3031	17.5629
1193	295.14	295.14	295.14	238.343	234.697	239.594	16.463	18.7582	17.9052	17.0747	19.3015	19.0429	18.258	16.4066	18.534	15.0534	6.16665	18.6035	15.6173	17.9861	14.7763	12.7348	16.6114	17.1693	3.08333	15.7627	3.08333	18.8129	3.45894	16.2342	17.8501	17.0569	14.8768	16.734	14.9846	15.0468	7.40167	15.4445	18.6343	15.4351	17.9117	13.1318	14.545	11.9873	14.603	15.6841	16.0511	6.91788	17.358
1194	295.159	295.158	295.159	551.893	547.74	560.172	15.9617	18.7224	14.6525	16.1666	16.7858	16.9011	2.49144	13.3104	15.1764	11.2368	4.98288	13.663	10.8204	13.3697	15.9268	11.0763	15.1238	17.6053	2.49144	16.0238	2.49144	16.4626	18.7671	18.9535	19.0538	18.7114	18.7791	17.1134	18.5526	14.7085	20.5604	19.9337	15.0511	17.5518	16.4072	15.7545	15.285	15.0004	16.452	16.5908	16.534	16.3133	18.5127
1196	295.887	295.887	295.887	333.118	331.955	334.031	16.3061	16.0443	15.1563	17.112	17.7209	17.415	14.7332	16.3843	16.9049	16.4028	15.2566	16.2441	16.4154	16.8336	14.7268	15.9987	16.0782	15.2651	13.6706	15.4648	14.4878	17.5138	16.6985	16.6843	15.2056	16.9368	16.8882	17.7804	17.2786	17.7011	16.0099	16.6311	18.1073	17.4945	17.7472	16.3354	18.3742	17.9497	17.5353	16.2379	15.5845	17.2515	17.3038
1197	295.889	295.889	295.889	26.4486	25.0782	26.9956	17.1863	16.7798	15.7223	17.0717	15.9449	16.2322	17.6326	17.1001	17.4775	16.8142	17.2884	16.8756	17.1133	17.1979	16.9137	17.8348	17.0057	16.9116	17.1606	15.8676	16.4066	16.68	17.0181	16.4468	16.769	16.0941	17.3977	16.9896	16.9411	16.5349	17.0582	16.6417	17.0474	16.1063	17.1627	16.7701	17.3807	15.9401	17.6938	18.0453	17.9077	17.8098	15.8565
1198	295.892	295.892	295.893	57.3519	46.6183	62.1712	17.6252	17.612	18.4383	16.8392	7.79693	18.6335	17.4817	18.1204	19.0105	18.5673	18.1082	18.2545	18.0441	18.0321	7.79693	16.0217	17.7774	17.4505	15.9647	15.5939	7.79693	17.8444	23.025	18.6817	18.2026	18.6447	18.8039	17.8638	14.4937	18.0105	17.1153	18.289	18.1686	16.8665	17.8958	11.0271	19.6358	19.5674	19.6307	15.6996	18.2669	14.7537	18.113
1199	295.954	295.954	295.955	29.1725	27.5012	29.7024	11.6208	10.8096	12.0196	13.6072	12.2179	12.1688	12.0465	15.308	11.6482	12.2722	13.0776	13.1199	4.65415	2.32708	2.32708	7.41829	11.9423	14.1464	12.999	14.1395	8.45392	11.2024	13.7522	5.18956	2.45375	10.6918	13.9333	9.35693	10.7048	13.3204	13.0241	14.6646	13.2467	2.45375	13.7936	10.2301	13.1249	12.3649	12.0863	11.4452	12.8189	11.3179	10.3716
1204	296.812	296.812	296.813	30.9744	26.8116	31.6056	18.0383	17.7597	18.0823	17.965	17.9908	18.1224	18.2872	18.3721	18.2533	18.0185	18.4774	17.8434	18.7193	18.3311	17.3357	17.5292	18.7987	18.4792	18.6451	17.3005	17.1161	19.1699	17.4572	18.5423	16.9247	16.8807	17.3442	7.98859	18.7322	17.7263	17.0706	18.5633	17.2963	17.9059	18.7715	17.5478	17.6653	7.98859	18.8229	17.5166	18.2781	17.3894	15.9772
1205	296.86	296.86	296.86	31.0702	29.1301	31.8321	16.3054	16.6726	15.3658	17.6453	16.8117	16.2768	14.6914	16.6243	15.4282	17.2653	7.906	16.4492	16.483	17.6494	15.0792	16.4625	16.4914	17.8794	16.2597	15.4115	15.8955	15.4556	18.0053	17.7891	18.0646	17.2359	13.3032	19.0602	17.6562	16.7206	17.5226	16.8145	16.9495	16.819	17.8691	15.8601	17.9201	14.6081	14.2936	17.0716	13.3471	14.1453	18.1474
1206	296.883	296.882	296.883	26.7904	24.4379	58.5152	20.1947	19.6876	19.9876	20.1248	20.0228	20.2932	20.419	20.3178	20.2053	20.6346	20.6646	20.2172	20.5158	20.3447	19.1482	19.5014	20.5551	20.2944	20.5253	19.5462	19.5081	21.2831	20.3683	20.0579	19.8733	19.93	21.1717	20.2632	19.9583	20.0034	20.1303	20.0643	20.3141	20.0972	19.8616	19.0673	20.4436	20.3097	21.2523	19.4448	20.9862	21.5029	19.9847
1207	296.891	296.89	296.891	30.2111	27.8114	59.5063	1.81054	2.26034	1.77014	1.90868	1.99109	1.60453	2.30517	1.92711	2.08408	1.99505	2.35452	2.05427	1.95353	1.83661	3.10713	2.64379	2.08302	2.00993	2.3811	2.41222	2.90369	2.96741	2.2827	1.11881	1.65078	1.64126	2.20752	1.82669	1.33278	2.20591	1.18978	2.43844	1.75207	2.14386	1.98676	3.14957	1.90457	2.13264	1.79236	3.23192	2.34884	1.37461	1.80587
1208	296.951	296.95	296.951	256.031	253.869	257.54	15.8246	18.9143	18.3872	15.8046	19.0376	18.7545	15.1753	17.405	18.2368	17.7489	15.8783	17.7762	18.5584	18.6078	18.8489	13.4599	15.1296	17.5376	6.72995	18.4353	13.9548	19.0245	19.3217	18.3725	15.628	18.1685	17.3214	13.7798	15.5507	15.8371	17.086	18.5091	15.3468	14.8989	18.2231	12.5544	17.0559	18.5265	13.6589	17.4987	15.0755	6.36118	18.4376
1209	296.951	296.951	296.952	29.2073	27.4167	30.2207	15.1466	14.0596	12.6608	14.1292	13.3283	14.2536	13.7675	14.6712	14.8811	14.4469	13.1232	13.4684	13.495	15.1606	13.3377	11.4674	7.53093	13.9333	14.3253	14.701	11.2464	14.4576	15.8388	14.5991	12.2766	12.841	11.7441	15.5626	14.6496	11.9018	15.1347	15.4167	14.8649	14.0863	15.2528	13.9614	16.9369	14.7963	12.2285	12.848	14.616	12.9943	13.991
1211	297.065	297.065	297.066	165.804	160.51	167.667	11.9862	3.03133	12.2598	12.2787	12.4382	3.03133	3.03133	11.21	13.2396	12.7707	6.06267	3.03133	7.20755	3.03133	12.5231	12.0558	12.6369	10.3945	11.9353	11.1674	3.03133	15.0058	10.3502	14.7744	2.61415	12.5463	13.2605	2.61415	12.1438	11.7068	11.6746	2.61415	2.61415	13.042	13.6435	10.9082	5.67428	2.61415	13.0852	13.5997	11.934	5.2283	13.8711
1212	297.114	297.113	297.114	392.837	391.819	393.767	20.7343	20.9081	21.3225	21.6908	21.8798	21.9311	19.6353	20.6434	21.137	20.1434	17.7028	20.9154	20.2839	20.9286	19.0397	19.7012	20.7517	20.7187	18.2756	20.2676	16.1824	21.3311	19.1439	20.0473	20.345	20.8629	19.7923	20.723	20.9345	20.8716	20.2003	20.424	22.0144	21.506	20.5375	18.6427	22.134	19.882	20.2419	19.4166	19.1667	21.1779	20.7867
1213	297.117	297.117	297.117	429.783	428.789	430.707	0.000877532	0.000877532	0.000877532	0.000877532	0.000877532	0.000877532	0.000877532	0.000877532	0.000877532	0.000877532	0.000877532	0.000877532	0.000877532	0.000877532	0.000877532	0.000877532	0.000877532	0.000877532	0.000877532	0.000877532	0.000877532	0.000877532	16.4464	19.2406	17.8328	16.8219	16.6472	2.5298	16.5182	19.4366	5.0596	2.5298	16.7237	15.0039	12.2273	18.4684	18.0589	20.4392	16.6203	20.3876	2.5298	16.0979	20.2049
1214	297.153	297.153	297.154	551.56	530.633	580.165	4.69584	11.4705	7.40473	10.6993	10.5321	8.19583	2.12096	7.03322	8.08079	7.67265	3.1053	9.88549	4.14387	6.97193	4.77342	3.14217	3.83542	9.28416	3.79387	10.6819	1.18617	7.92622	11.0263	10.4571	10.0054	9.23342	11.2887	7.31329	10.9204	11.1334	7.95203	8.78745	10.8791	11.1722	7.23261	9.87448	11.1429	10.7281	10.4885	12.8363	9.28658	9.94947	10.6914
1215	297.866	297.866	297.866	264.05	237.203	265.917	15.9487	17.2399	17.9467	17.7604	17.1282	18.0285	15.1204	15.3326	17.0757	15.5267	11.9627	16.1564	17.6499	16.4465	14.7772	16.9071	16.9917	16.3864	14.424	16.7661	14.2865	18.1626	16.8687	17.1052	18.3864	17.7941	6.30625	16.9609	17.2671	16.462	16.6181	16.8621	17.2648	16.4653	17.5622	15.2754	18.2153	16.7932	17.3012	15.2461	15.2927	14.2281	17.0106
1216	297.878	297.878	297.879	26.8964	26.2967	26.9306	7.12682	6.9555	6.47777	7.82728	5.14296	6.45312	3.82327	6.8864	6.97005	6.58907	2.94528	5.26889	7.5479	5.45446	4.76286	6.35325	6.82093	7.21816	6.61336	5.31751	4.5927	7.70278	7.23231	6.43837	6.73344	6.94105	4.9015	7.6896	8.0645	8.21525	6.43937	6.22964	6.69274	5.39096	8.00754	5.16236	6.51033	8.35106	2.45075	6.77665	5.84457	5.8941	9.20788
1217	297.884	297.884	297.884	333.126	331.989	334.031	16.4022	16.5705	17.0066	16.8084	17.1505	16.3337	15.1673	15.9746	16.7781	15.91	14.7891	16.5382	17.0818	17.0911	15.5656	15.417	16.7663	15.587	14.5673	14.9248	14.0934	16.4722	16.8727	16.3997	15.7615	17.1786	17.0991	17.5913	17.3725	18.188	16.422	17.8499	18.2492	17.4958	18.254	16.2301	18.3197	18.0292	16.0698	16.2115	15.3817	17.0751	16.5243
1218	297.889	297.889	297.89	57.447	48.8954	60.4411	17.0913	16.3183	18.709	3.83891	16.9135	3.83891	16.3776	12.6042	17.4498	17.4963	16.3281	17.1487	8.99718	16.848	11.5046	9.57468	7.67782	15.9511	14.2071	15.2134	3.83891	14.888	20.2599	18.0553	15.907	19.038	15.7825	17.2746	13.4551	16.1559	8.38927	14.9627	16.2942	16.0228	18.2728	4.19463	18.8998	19.4484	19.3598	14.5023	4.19463	15.1061	16.5505
1219	297.947	297.947	297.947	294.134	292.401	295.057	7.16544	10.858	8.62486	10.1986	12.5531	13.0833	14.1138	13.8317	12.2278	8.48864	7.60795	8.98089	14.9873	14.741	14.2504	13.7554	14.6529	14.5278	14.7347	12.4567	7.73758	15.2847	10.5267	9.74077	10.5084	10.5119	11.3313	8.9369	9.53796	14.4984	12.7556	11.1921	13.0452	10.8846	14.8835	7.77319	14.9993	11.5012	10.3368	14.2684	15.0233	14.6115	12.4082
1220	298.117	298.117	298.117	392.773	392.167	393.576	17.189	18.4812	18.7035	19.0824	19.2467	19.3292	17.489	17.3836	18.955	17.6528	13.9076	18.3749	17.272	18.6506	16.4737	17.1668	18.3346	18.0349	15.4867	16.3864	14.2992	9.83192	16.4947	15.9635	16.854	18.1249	17.0399	18.4184	18.263	18.3462	17.889	17.7804	19.8251	18.925	18.097	16.3395	19.7183	15.3196	17.7724	16.1281	16.185	18.8508	18.1464
1221	298.157	298.156	298.157	548.863	545.358	555.976	13.2091	19.5795	14.9806	18.2016	18.5976	15.3557	2.65135	13.514	15.4109	15.7724	5.3027	16.7375	9.23351	13.6326	11.7975	10.2857	2.65135	16.5323	2.65135	18.0483	2.65135	14.4879	18.3383	17.338	17.1303	17.1887	18.4147	14.374	17.448	20.1938	15.6389	15.4878	17.9688	18.4256	14.5485	19.0134	17.9662	18.3012	17.1256	22.1394	16.9812	17.0965	18.4965
1224	298.879	298.878	298.879	26.4767	25.313	27.4797	17.1971	15.7606	17.0116	15.8618	15.7083	15.9734	15.6854	16.2108	16.1913	17.1528	15.9285	15.956	16.9148	17.0237	15.3967	15.7606	16.6183	16.1538	16.1148	15.2248	15.3753	16.3981	16.5106	14.8074	16.0792	16.7298	16.8103	17.7248	16.2205	16.148	16.2151	16.2305	16.2925	15.2703	16.79	15.1958	16.8741	16.7508	16.3253	15.8914	17.3819	17.9079	15.2711
1225	298.888	298.888	298.888	29.202	27.8693	30.9928	0.110626	1.52833	0.906689	1.39705	1.49549	0.956599	1.6045	1.4819	1.97776	0.221253	1.84688	0.110626	1.57589	3.99751	0.950004	1.0834	3.61586	1.62889	1.8058	1.16043	1.40934	0.110626	2.10919	1.99396	1.49638	1.76068	1.72729	2.20287	0.804649	3.47207	2.03888	2.41626	0.644747	1.75415	2.12658	1.96832	3.48905	0.322374	0.940389	2.05706	3.58502	1.24321	0.322374
1226	299.125	299.125	299.125	216.606	215.234	218.924	17.6604	16.5087	18.1747	16.0774	16.5329	18.4355	13.022	17.6513	17.0904	16.6075	15.7077	16.7001	17.7312	16.8329	15.3435	15.2502	16.0061	18.1606	15.148	17.1217	6.51099	18.8338	17.4423	16.7224	18.3557	17.7707	15.1836	4.37891	17.9001	15.0751	18.1919	16.7378	13.231	16.184	16.89	15.0699	16.9975	17.497	16.3362	16.2244	15.9862	8.75781	18.1636
1230	299.863	299.863	299.863	264.505	263.662	265.917	6.14315	7.13394	6.31004	7.63495	6.06855	7.50525	5.40226	6.12516	6.71846	5.92924	3.48707	5.91553	7.65837	7.03707	4.29127	5.84128	6.40526	6.26597	4.36943	6.52297	4.38734	7.68294	7.19603	6.77776	7.70434	7.06658	5.89165	6.71507	6.71911	4.424	6.22491	5.62909	7.60384	5.35037	6.96306	5.61675	8.35025	6.7727	6.06275	4.81405	5.74488	5.12049	6.30565
1231	299.863	299.863	299.864	238.918	237.203	240.526	2.5579	3.57627	5.26366	2.61115	4.30467	5.28297	2.05943	3.18476	3.27131	3.44795	2.77627	3.69918	5.05269	3.26442	2.02851	4.88988	3.73623	3.61761	2.18912	3.70834	1.91427	3.83556	3.56766	4.76788	5.52143	5.35774	4.16895	4.24823	4.4411	4.52115	3.72758	3.4272	4.66435	4.06131	4.79436	3.31443	5.08166	5.55126	4.55791	3.69192	3.4973	2.07805	5.09079
1233	299.944	299.944	299.944	294.409	293.332	294.882	10.4607	13.3868	13.9189	10.5801	15.3021	15.9104	15.9011	16.6858	14.5101	5.23037	14.2698	10.8162	17.8744	16.6172	16.86	15.5294	17.0778	17.4991	16.4446	14.4562	5.23037	17.4599	12.2517	13.4704	12.8498	13.8916	10.2125	12.5166	13.1222	16.764	14.8096	13.8511	16.1538	13.2182	17.5656	10.2853	17.6429	13.6783	13.5213	17.2669	17.6255	16.8982	14.226
1234	300.04	300.039	300.04	37.9422	35.2124	40.9457	19.66	18.0951	19.3678	18.9967	20.1175	20.0559	4.69655	19.1139	19.28	17.615	15.7465	19.4278	19.611	19.9285	17.6049	17.7634	9.3931	19.4828	15.3996	19.4954	13.7373	18.9894	19.9212	19.3132	20.4692	19.9728	18.7057	19.2596	18.8703	18.9089	19.6913	19.839	18.5688	19.1378	19.2827	17.6979	18.2209	5.58899	11.178	18.4636	18.2184	15.7697	20.0147
1238	300.903	300.902	300.903	29.7065	21.9535	30.7486	7.8336	7.65641	8.16896	7.96167	7.63502	7.78263	8.68721	8.20986	8.26377	9.13279	8.94547	8.30755	8.62501	7.95149	7.24196	7.48013	8.05454	7.62951	9.31307	8.01471	6.70774	9.36947	7.25335	7.49054	6.85257	6.05381	9.2527	7.18527	7.63328	7.86306	7.83492	8.11181	8.93856	8.93096	7.89849	7.32563	8.68607	7.99993	9.25008	7.06786	8.92421	9.35676	7.87414
1239	300.91	300.91	300.911	29.2586	28.2674	29.8621	20.1018	20.3653	18.7801	19.213	20.3582	20.2992	19.7866	19.8058	19.7169	18.7329	19.1679	18.8332	19.0614	20.4389	20.8261	20.1821	9.94111	19.7384	18.919	20.3786	16.6237	20.4424	20.2171	19.4764	19.5465	18.2184	18.3079	19.8682	20.1648	19.8577	19.5396	19.5604	19.1121	19.5799	20.1505	21.2553	20.1513	20.0382	13.6501	20.8228	18.7596	17.8448	17.5112
1240	301.057	301.057	301.057	217.12	215.843	219.582	13.2513	16.1514	15.8624	14.6677	16.2804	16.9056	5.26137	16.0791	17.5991	16.8991	14.2698	10.9358	18.6118	15.6347	15.4074	11.7546	13.6754	14.7388	12.9132	10.5227	11.44	13.1374	16.3541	14.6546	16.1662	15.9541	14.6643	15.1443	15.1663	15.6103	17.1294	19.7046	11.4746	16.4564	18.1408	15.3607	16.6801	15.8314	16.148	16.5776	17.0674	11.9812	17.4469
1241	301.057	301.057	301.057	173.619	172.716	179.019	17.0162	21.1496	17.3517	16.8798	19.2849	18.3879	12.0757	18.1167	18.6202	17.2777	13.6061	17.0071	18.6867	18.4521	19.3459	12.4772	15.768	18.0624	14.5846	18.1145	9.21585	18.9403	11.4897	17.0799	18.7254	15.7866	13.9929	12.3964	14.7018	13.6287	16.8827	16.4594	11.8122	14.4157	15.6643	13.6563	15.3508	17.2706	14.7363	11.8073	15.32	5.42709	2.71355
1242	301.072	301.072	301.072	392.959	392.152	393.631	18.0485	17.0164	19.4406	18.0727	18.6211	18.9819	17.1385	16.2894	17.4961	16.523	14.0661	18.4986	19.0886	17.8115	15.0199	17.2194	15.3862	16.5175	13.2522	15.0125	10.8516	19.3788	18.4683	18.8119	18.9927	18.4003	18.132	19.4856	18.7039	18.2903	17.9294	18.4266	18.0707	19.8624	18.456	17.0733	18.1924	15.7816	16.0098	16.7636	17.9841	18.4941	15.9232
1243	301.145	301.145	301.145	350.366	350.164	351.188	18.8712	16.6224	16.8664	21.4624	18.5346	18.3943	16.478	17.5938	19.0554	16.9307	13.2147	18.2037	16.8138	16.7593	15.9447	18.0894	16.6615	16.6743	13.8373	19.7624	15.2973	18.9088	15.0083	15.83	16.8171	17.6801	16.6572	18.9445	17.4917	17.5268	17.0767	17.85	19.9122	19.8361	17.2167	15.3582	19.4696	17.9565	16.6673	17.6814	14.7386	16.5041	16.7255
1244	301.166	301.166	301.166	304.154	302.218	304.814	18.0844	18.1803	19.0705	19.921	19.3882	20.6209	15.2785	19.0631	18.5571	15.1539	13.9639	18.6845	18.2925	19.2153	17.1964	17.53	18.6436	18.7449	15.4053	18.8735	15.6133	18.6513	16.911	16.6839	17.7216	16.5144	15.4755	17.5037	18.1286	18.5092	17.319	17.2104	19.9296	19.9703	19.6089	16.117	21.5985	19.7677	18.0427	16.1211	16.9028	18.2853	19.6962
1245	301.166	301.166	301.166	401.031	400.365	401.732	4.34094	12.5663	4.34094	4.34094	10.7268	15.074	15.976	14.8262	8.68187	4.34094	8.81303	4.34094	17.209	17.5633	17.5913	17.7134	15.1425	17.7221	16.0781	13.9958	4.34094	17.3656	2.48792	4.97585	2.48792	2.48792	2.48792	2.48792	2.48792	14.8842	8.85767	2.48792	7.90649	2.48792	17.1842	2.48792	15.0155	2.48792	10.6189	18.5363	16.7665	17.2083	12.7682
1246	301.202	301.202	301.203	400.538	400.073	401.168	15.1283	16.5058	17.0856	18.1513	19.4522	19.2425	14.5142	16.4536	16.2937	15.2746	13.0333	16.9585	15.9045	16.6845	14.2287	17.1459	16.2575	15.8713	12.5288	16.0467	12.6842	16.1637	14.3135	15.0824	16.273	16.7948	13.3853	14.5396	16.3126	13.3637	14.4431	15.7524	18.1556	17.7846	17.5156	14.698	18.5617	17.3826	15.9025	15.373	14.5082	15.9966	17.8724
1250	302.052	302.052	302.052	90.3841	76.5693	98.6662	2.50744	19.3627	19.6944	18.9397	19.8041	19.9727	2.50744	18.6975	19.291	14.9422	8.5805	18.8248	19.6639	19.2157	17.1078	16.8053	5.01488	17.2505	2.50744	18.6612	2.50744	18.3606	19.2509	19.105	19.8957	19.7213	17.1244	15.3124	6.40238	18.0459	19.158	19.5146	6.40238	18.3868	18.7594	6.40238	18.2414	12.8048	18.0682	18.4631	17.5395	6.40238	19.3536
1251	302.847	302.847	302.847	30.1466	28.101	30.8219	12.2553	14.8233	14.476	14.8091	14.9542	14.8478	14.6391	15.2008	15.2739	15.9169	15.2092	15.2803	15.7187	16.1976	13.1613	12.4684	15.9494	15.4964	15.9168	13.8255	13.5776	16.5582	16.171	14.9298	15.4996	13.2839	15.293	12.4459	14.2695	13.8227	15.2416	15.673	14.2143	15.1229	15.525	14.2798	13.7918	15.1661	15.1333	14.9521	15.1418	14.3022	8.56473
1252	302.857	302.856	302.858	29.827	28.4932	30.7328	7.85808	7.19141	7.86007	7.64389	8.11803	8.02723	7.47682	5.76099	4.51242	5.14924	6.01957	8.05974	6.0871	7.77599	6.54329	6.68699	7.54134	7.10295	6.46071	7.04342	2.25621	8.43467	7.78509	7.73435	9.00861	8.29165	7.16077	7.75575	8.49066	7.95056	6.3606	5.70502	7.51977	7.08722	6.76092	6.00809	7.69098	7.28001	4.24715	7.10081	6.38864	6.90977	8.35409
1253	303.073	303.072	303.073	196.637	194.951	199.166	16.3232	16.7231	15.1949	16.0282	16.9768	16.3151	5.03599	15.5343	16.2554	14.4293	12.5961	15.0141	17.609	15.4683	13.5714	13.8586	12.491	12.8021	14.0915	16.2104	10.072	11.9414	17.3472	17.7604	18.468	17.7637	16.6903	12.8134	16.2905	15.9528	17.6143	18.2921	10.8548	17.9376	16.7516	14.971	13.6726	17.2113	15.8497	16.8548	15.7876	12.8744	16.2821
1255	304.914	304.914	304.915	26.8964	21.4014	28.0034	24.2547	23.7627	24.0932	24.2941	24.0332	24.1145	24.5336	24.3432	24.2085	24.5179	24.6334	24.2097	24.5369	24.2837	23.3519	23.5644	24.5027	24.2715	24.6911	23.4586	23.5019	25.29	23.8945	23.8285	23.7985	23.8113	24.5874	23.9776	24.0839	24.0347	24.0104	23.9616	24.3275	24.4281	23.8133	23.1394	24.3105	24.2258	24.8165	23.3886	24.5758	24.9279	23.8598
1256	305.07	305.07	305.071	262.115	258.985	263.942	15.2353	18.9737	19.3907	20.1655	19.7652	20.0312	17.2423	18.3914	19.5187	16.6558	14.6982	18.6911	19.3528	19.514	16.8562	17.15	18.0939	18.2837	15.3949	18.9124	14.9816	19.0285	18.2688	18.8391	19.3559	19.796	17.325	16.5788	18.0251	19.1005	17.7606	18.0201	19.4907	17.9552	19.5558	16.911	19.6753	15.6501	19.7675	17.8465	17.0491	18.2691	19.8661
1257	305.151	305.15	305.151	334.311	308.347	335.274	16.2574	18.8267	18.6403	19.2894	18.7771	19.813	16.5134	19.2005	19.3081	18.8006	15.9369	17.8572	18.558	18.9121	17.2408	16.7408	18.3758	18.3655	16.1152	15.7919	15.5972	18.9255	16.2178	16.8463	17.7703	16.5944	16.6389	18.1957	16.6181	17.7711	17.3657	18.5094	19.9325	16.9864	19.457	17.7619	18.9384	18.2339	18.0902	16.2203	17.0774	16.5697	19.4054
1260	305.916	305.916	305.916	222.192	220.387	225.908	17.8059	18.561	18.9505	18.6907	19.3958	19.4634	5.23911	18.0861	18.4081	15.408	14.2814	17.9334	19.3597	18.8245	16.8461	16.1134	16.6722	17.0013	11.8151	18.6675	10.4782	18.1111	18.0705	18.6692	19.0132	18.984	17.4098	17.2033	17.9107	17.4816	18.1061	18.8407	13.0298	16.3619	18.677	15.1648	18.5128	18.14	17.3696	17.8643	17.2039	13.3751	18.4958
1261	305.918	305.918	305.918	26.8964	24.4379	28.0034	22.162	21.6579	22.0485	22.2268	21.9364	21.9905	22.4613	22.2557	22.1232	22.4652	22.5575	22.0755	22.4421	22.2221	21.2904	21.4923	22.4186	22.2251	22.6197	21.3033	21.3865	23.1888	21.7991	21.6945	21.672	21.7251	22.461	21.8472	21.9798	21.9489	21.9471	21.8784	22.2395	22.297	21.69	21.0656	22.1997	22.1016	22.7442	21.3236	22.4857	22.8711	21.7048
1262	305.921	305.921	305.922	57.447	51.7201	59.7599	16.2457	15.4749	17.1664	14.5249	4.15615	4.15615	15.6204	16.1522	8.3123	14.0481	14.3048	15.3898	15.4554	19.2405	4.15615	4.15615	9.36818	15.8337	13.4179	13.2997	12.9441	15.1753	4.04258	17.7668	15.0107	12.2286	17.2886	16.039	14.5342	17.8251	8.08516	13.3098	15.0134	11.3349	16.6986	11.2369	18.4756	17.5549	12.8401	13.5505	13.4468	13.192	15.1762
1266	306.859	306.859	306.859	29.6572	27.5996	30.505	17.6088	18.1187	18.5399	18.9394	17.3248	18.7157	18.7274	18.1891	17.957	19.0382	17.6845	16.8333	18.9348	19.044	17.6761	17.5915	19.1819	17.8399	19.6456	18.5428	14.6174	19.6558	17.4507	17.3079	17.9056	18.1413	17.4214	18.0279	17.4338	16.4723	17.7861	17.6809	17.7137	18.2995	17.1862	16.6933	19.1241	18.0245	14.5714	17.8429	18.6818	19.5757	18.1432
1267	306.91	306.91	306.911	26.8964	24.4379	27.9922	19.9146	19.4852	19.936	20.0683	19.83	19.8897	20.2471	20.0878	19.889	20.2482	20.3628	19.9269	20.3489	20.0338	18.9683	19.2237	20.2954	20.0986	20.3604	19.4482	19.1271	20.996	19.5645	19.6993	19.5564	19.7073	20.3271	19.7411	19.89	19.8564	19.7547	19.8602	19.9929	20.1233	19.5947	18.6846	20.0697	19.9958	20.633	19.0871	20.4279	20.6	19.7585
1269	307.119	307.119	307.119	415.781	415.164	416.397	15.3018	15.1489	15.8775	14.7147	16.4904	16.1593	14.7597	14.0996	16.0388	14.3001	13.4636	15.6631	18.2225	16.5857	13.8104	16.0574	16.1479	15.8028	11.5683	15.9633	12.7949	14.4417	16.8443	16.7322	17.2448	17.4864	14.9665	14.7347	16.0352	16.4911	16.8068	17.3846	16.418	16.459	17.6328	15.5868	17.5639	16.4232	16.5878	15.2462	15.7021	15.1272	16.0439
1270	307.159	307.159	307.159	566.309	564.251	580.621	12.2965	2.09775	13.7114	16.0604	2.09775	10.3306	2.09775	12.2239	2.09775	2.09775	4.37172	13.4211	4.1955	2.09775	13.3812	2.09775	2.09775	2.09775	2.09775	2.09775	2.09775	12.8485	18.7582	13.794	13.2365	16.5948	13.4715	2.82209	17.2747	12.1063	19.6121	13.9283	5.64417	15.0895	10.0196	15.0676	13.0128	12.5909	14.024	15.3969	16.086	2.82209	14.1968
1271	307.851	307.851	307.852	403.943	402.908	404.583	20.1167	19.6243	19.8021	19.5101	19.7641	19.6344	17.3666	17.7305	17.1636	19.2326	16.9543	16.3031	16.8176	18.9422	18.9129	17.154	19.1609	18.2075	16.5734	17.9005	15.3576	17.8583	19.9963	19.5609	18.8622	18.6773	18.2659	17.4656	16.5725	17.1376	17.0576	16.2139	16.7811	16.7443	20.5141	18.0867	18.2086	20.0964	16.3141	13.6155	16.1343	14.0516	15.941
1275	307.913	307.913	307.913	221.887	220.387	224.867	16.8219	17.8072	17.9171	17.7413	18.6265	18.7206	3.85584	16.4625	16.5642	15.0733	7.71168	17.0799	18.234	16.7611	16.5724	15.3029	16.2215	16.8057	13.4915	17.6612	3.85584	16.9308	18.0669	17.7438	17.7969	17.5298	16.2466	16.2044	17.0708	16.3782	17.4791	17.7296	13.1917	15.5284	17.7162	15.0322	17.2173	16.5188	17.1967	17.0285	16.3153	7.77078	17.5125
1276	308.099	308.099	308.1	37.2901	34.701	39.0543	19.9263	19.6035	19.8797	19.5612	20.0655	20.3202	18.9826	19.7091	20.0167	18.9666	18.1199	20.1196	20.281	20.1258	18.0497	17.6659	19.2321	20.3368	17.4581	19.7462	17.06	20.1394	20.557	20.1131	20.4392	20.3543	19.5307	19.3933	19.0767	19.542	20.13	20.4834	18.4643	19.3636	19.959	17.7571	20.2284	19.7758	19.4143	19.068	19.3915	18.3594	20.628
1278	308.792	308.792	308.794	31.0448	29.1866	38.2112	18.0548	17.9238	17.9933	18.1361	17.2855	16.9608	16.3323	18.2721	18.1539	17.8111	15.6515	21.2258	17.6403	18.5118	15.7579	17.3111	18.542	18.6262	17.3829	16.9596	15.8227	19.535	17.2545	18.8431	16.9262	4.37497	13.3275	16.0143	21.1385	16.7798	8.74994	15.6445	16.6906	16.3404	17.6185	16.5351	16.3094	16.2401	17.4165	16.5378	13.676	14.4222	15.3914
1280	308.907	308.907	308.908	26.8964	24.4379	28.0034	21.7747	21.3035	21.6179	21.8003	21.5874	21.6336	22.0651	21.8908	21.7312	22.0811	22.1858	21.7449	22.0935	21.8592	20.8783	21.1271	22.0355	21.7761	22.2355	20.9415	20.9882	22.8252	21.4601	21.3719	21.3339	21.339	22.0912	21.5346	21.6292	21.5779	21.5453	21.4616	21.8714	21.9404	21.3568	20.6849	21.8501	21.7531	22.3921	20.9846	22.1346	22.4809	21.4087
1282	308.936	308.936	308.936	26.3087	24.4379	27.4702	15.6349	17.0534	20.1487	15.7809	19.3449	18.6335	13.591	17.8366	18.6421	18.2356	18.9387	19.1313	17.941	18.6808	20.3924	15.7642	17.9954	17.4466	17.9278	14.1178	21.4579	21.5078	15.0798	16.8656	16.7586	18.5435	21.2463	16.7117	18.2586	15.7963	8.95541	18.3888	17.1863	20.5724	18.4554	19.2854	17.8239	18.1535	18.7846	15.7956	18.548	15.1784	18.8453
1283	309.046	309.046	309.046	204.414	202.519	209.904	18.3334	19.2218	19.3473	19.9142	19.7339	19.9696	4.42093	19.5866	19.2913	18.5566	8.84187	19.4126	19.2754	19.7654	17.4866	17.8958	18.7551	19.3596	15.0854	19.8219	4.42093	19.8573	18.3215	18.2521	18.6779	18.681	16.8665	16.1912	18.0751	18.0283	18.0157	18.4961	18.4105	17.0953	18.3568	16.4359	18.5476	18.2438	17.4664	17.4224	16.6202	8.4899	18.0171
1284	309.12	309.119	309.12	242.814	238.518	243.721	17.5562	19.8139	17.4315	17.1919	19.2099	18.2979	17.631	11.277	16.9891	17.7354	14.454	17.5307	14.9306	15.9373	14.6559	12.9923	18.1078	17.3573	12.3347	13.8172	11.5319	20.148	3.89117	17.0541	18.986	18.7837	14.5901	3.89117	13.9533	14.4221	12.4969	15.3101	17.3897	14.2165	15.8602	14.0732	7.78233	17.0611	15.1531	13.158	15.0099	10.9713	17.6361
1285	309.848	309.848	309.849	403.916	402.908	404.583	20.1317	19.5561	19.7482	19.5329	19.738	19.6239	17.7056	17.4538	17.5008	19.2674	16.4569	17.0789	17.2941	18.8308	18.8137	16.9183	19.0604	18.0026	15.6126	18.1172	15.323	18.0785	19.9147	19.528	18.7414	18.5697	18.2638	17.2164	16.0589	16.5078	16.6081	16.1747	8.37769	16.4477	20.4463	17.8162	18.1266	20.0042	17.1021	11.4333	16.256	6.57527	14.4862
1287	309.911	309.911	309.911	26.9679	25.638	27.5073	17.7077	16.8564	17.8198	17.7539	17.4604	17.0487	17.5109	17.3575	17.5165	16.7742	17.6781	16.7679	17.6913	17.2208	16.2452	17.2815	17.1623	17.4101	17.9172	16.2026	16.7506	17.6162	16.1176	15.8864	16.345	16.7102	17.4625	16.8344	16.9708	17.9222	16.5097	16.6726	17.299	17.3376	17.923	16.1626	17.418	16.239	17.1039	16.9982	16.342	18.041	16.0324
1288	310.116	310.116	310.116	192.394	190.573	196.915	18.9518	18.6955	18.891	18.3668	19.3567	18.8602	4.18781	18.7364	18.8909	17.9748	8.37562	18.7901	19.0164	19.4324	17.2629	13.7657	17.4786	19.1401	15.5559	19.0578	4.18781	18.2524	19.3479	19.3106	19.2068	19.1523	18.1338	15.1575	17.7797	16.2927	19.2167	19.6163	3.40133	18.3261	18.6564	16.6709	18.1436	18.3155	18.3337	18.5704	18.5885	6.80266	18.839
1290	310.79	310.789	310.791	31.1114	29.1866	39.117	17.6311	16.8519	19.2584	20.7141	18.6533	18.9468	6.18517	21.1241	17.6064	16.1474	18.6623	16.3782	16.4893	18.4386	12.3703	16.0846	17.4118	21.2525	19.1164	18.5282	6.18517	19.0958	16.7953	8.9307	17.2638	16.9857	14.6191	4.46535	16.3842	17.0902	17.107	4.46535	15.6786	16.7081	19.0051	4.46535	16.5257	4.46535	14.7388	14.8463	13.7619	13.997	4.46535
1291	310.871	310.871	310.871	28.5876	27.2834	29.1439	20.8246	20.2793	21.7251	21.2291	20.7528	20.602	21.9941	21.336	19.5996	21.0288	22.2052	20.8894	22.6199	22.0046	21.5348	21.5143	19.1535	20.9112	23.5138	19.3065	21.476	21.9226	17.937	18.046	19.1494	17.9948	22.3069	18.7327	19.6053	19.5936	18.8351	18.4403	20.5405	22.1151	18.7617	19.3148	21.3441	20.5996	22.2592	19.5954	21.6324	22.6312	17.1224
1292	310.898	310.898	310.898	197.886	196.776	205.177	16.0258	14.5084	18.2831	16.4974	17.7121	17.9656	4.00501	15.4236	15.9346	15.1183	8.01002	16.493	17.593	15.5376	12.8517	16.4582	11.9392	16.3258	13.0137	16.5233	4.00501	17.4221	15.688	16.4125	17.4459	19.1767	16.8477	14.5127	14.0349	18.5764	17.0547	16.6873	18.7891	15.0731	17.5518	13.5782	16.1522	12.9804	14.7378	14.8915	15.3896	7.89509	15.3447
1293	310.931	310.931	310.932	29.1908	21.9535	30.2207	6.69967	7.34112	6.69262	6.59491	6.75662	6.86006	6.93252	7.30736	7.7187	7.38513	7.168	6.84076	6.78238	6.68461	7.55283	5.20725	6.626	7.10433	6.54369	7.33781	6.04291	7.88384	7.54195	7.74209	7.3917	7.21935	6.88405	7.48642	7.34023	7.41973	7.6867	7.99244	7.25598	7.60934	7.79668	8.17251	7.20204	7.35803	6.74402	7.56418	7.66906	6.54682	7.59758
1298	311.846	311.845	311.846	403.986	402.908	404.573	18.2444	19.5593	18.794	15.1751	17.2878	16.2365	15.9332	16.1837	15.0084	17.5067	14.5531	13.6416	15.7618	14.914	19.153	17.0233	16.4969	16.9799	13.5527	16.34	13.9239	7.44449	16.9509	17.0473	14.48	17.634	15.5772	13.9348	13.4927	13.6857	13.5346	14.1152	13.6461	13.6621	19.5701	17.6027	16.4888	19.1371	5.29382	12.8801	13.6158	12.8643	14.1431
1299	311.882	311.881	311.882	252.235	250.521	253.283	16.1805	15.9269	17.1435	16.2184	16.1963	18.8181	14.5602	16.5255	16.8079	16.327	14.4554	16.0303	16.5679	15.9907	14.4719	13.58	15.2435	17.5732	13.644	17.8995	14.7812	17.0236	18.8349	18.0555	17.5372	17.9127	16.5511	17.6791	17.4628	16.4009	16.1464	18.3365	19.859	18.832	16.9808	16.0553	18.4964	17.439	18.077	14.4839	15.4468	8.91993	16.5926
1300	311.963	311.963	311.963	326.643	325.471	327.608	11.0449	10.045	10.7215	10.8251	13.5945	14.5637	14.0683	14.1121	13.0217	9.32986	11.5425	4.58886	15.2431	15.0367	14.1993	13.9889	14.9118	15.0715	14.9595	13.3225	9.17773	15.7969	10.4711	11.6056	11.7673	11.0996	10.0361	9.80437	12.0005	14.8173	12.9594	11.4129	14.2386	11.2219	15.2051	7.99847	15.1061	12.8159	9.7191	14.2807	15.1516	14.9318	13.5222
1304	312.866	312.866	312.867	29.244	27.2834	30.2201	6.48328	5.86807	6.86944	6.99879	6.49927	6.31188	7.3395	5.72134	5.63941	6.53227	7.06269	6.99717	4.98668	6.73531	6.3776	6.26464	7.33333	6.98869	8.13425	5.78565	6.09466	8.36379	4.68826	4.25317	5.56952	1.61905	6.79721	3.87465	5.34505	5.38862	5.64578	5.32068	6.37013	6.2401	5.87331	4.72148	6.16798	5.93634	7.4478	4.25389	5.97208	7.73042	6.30537
1305	312.876	312.876	312.876	29.8213	27.66	30.7666	7.61815	6.89793	7.35213	7.3782	7.26808	7.13701	7.67369	7.25107	7.34021	7.06123	7.20493	7.39037	7.23664	7.5024	6.60665	6.02927	7.18749	7.53708	7.38249	7.648	5.5226	8.11462	8.1136	8.01485	7.85545	7.97519	6.5683	7.67838	7.72767	7.26871	7.87125	7.5801	6.17414	6.8273	7.68492	6.33602	6.69706	7.31576	6.90907	7.09338	7.42502	6.30583	7.91853
1306	312.895	312.895	312.895	198.087	196.565	205.177	17.0002	16.0318	17.7148	16.8825	17.3147	17.7783	3.7272	12.9678	15.9896	16.3667	7.4544	16.5239	17.1462	16.9775	15.0177	16.1849	12.4267	16.8113	3.7272	15.6133	3.7272	16.6158	15.6125	16.8787	17.8561	18.4948	16.3031	4.05157	15.0305	18.4176	16.4925	16.6443	18.4698	15.171	16.5431	14.4699	8.46749	13.0199	14.284	15.6891	16.3662	8.10314	15.6751
1307	312.904	312.904	312.905	26.8999	24.4379	28.3367	18.2931	17.6097	17.6762	17.9448	17.5415	17.9107	18.4201	18.2254	18.0697	18.3899	18.3647	18.3418	18.2542	18.2607	17.2327	17.316	18.5069	18.0651	18.614	16.3862	17.4066	18.9554	17.6994	17.7325	17.6209	17.7319	18.0808	17.8154	18.2973	17.8002	17.8575	17.8686	18.1358	18.0353	17.4711	16.9511	18.0702	17.9945	18.9161	17.221	18.3082	18.9782	17.5923
1308	313.239	313.239	313.239	475.775	466.931	489.408	13.7001	13.915	14.0875	15.7639	15.4189	14.9217	10.764	14.8104	12.9423	13.586	8.96082	11.8908	12.8785	13.787	11.5558	13.1298	12.5658	15.2928	11.6888	12.328	10.2835	12.8608	12.094	13.8209	14.3371	14.0895	14.1063	13.4193	14.1555	16.7036	13.8655	11.8232	17.4507	15.3798	12.3115	11.9741	16.2958	16.0399	13.4114	15.417	14.1592	14.3494	15.2685
1311	313.856	313.856	313.857	25.7891	25.6782	26.8964	2.82598	4.78025	2.69771	3.86377	3.07221	2.9735	1.69289	4.89468	4.80362	5.63498	4.47079	0.846447	6.33105	5.42474	4.32148	4.79734	5.39729	4.92721	4.56417	3.64419	5.45467	5.27094	5.3813	4.43135	3.73311	4.93254	5.84359	5.76052	5.65714	5.73518	4.5004	2.77518	4.96299	4.05684	5.87062	4.05695	4.21151	3.83659	4.04872	5.85667	6.46595	5.06988	8.10852
1312	313.879	313.878	313.879	252.321	250.787	253.283	16.6339	9.07655	17.4236	15.5704	17.2435	18.7313	13.7316	17.255	16.9153	16.8195	14.3712	15.6822	16.5556	16.1899	14.495	13.1055	14.8497	17.4607	13.736	17.6953	13.7904	16.8902	17.6775	18.1453	17.5107	17.872	17.5442	18.2355	17.0825	16.3275	16.1068	18.144	19.1294	18.0704	16.9817	15.863	18.6763	17.3952	17.7252	14.1468	16.0109	8.61332	16.4649
1313	313.96	313.96	313.96	326.642	325.471	327.608	4.27329	13.8171	12.5946	13.0268	15.3347	16.5917	16.1057	15.9245	15.4603	12.6316	8.54658	12.5762	17.1617	16.9436	16.112	15.7858	16.6872	16.6684	16.6205	14.9473	10.2444	17.5888	13.7241	13.2221	13.1005	13.8931	14.0832	13.4961	13.778	16.7944	8.59567	14.54	15.9147	13.7258	17.1897	10.4204	16.9748	14.4639	12.6738	16.2734	17.2055	16.9124	15.5022
1314	314.198	314.198	314.198	385.384	384.546	386.373	3.30078	6.60155	3.30078	3.30078	11.9311	16.5674	17.8009	16.7259	9.53436	3.30078	8.86677	3.30078	17.6362	18.1796	18.2177	16.8833	14.44	19.3512	18.9722	14.4066	3.30078	18.7143	4.09139	4.09139	4.09139	4.09139	4.09139	4.09139	4.09139	15.9467	8.90431	4.09139	8.18279	4.09139	17.5683	4.09139	14.6458	4.09139	4.09139	17.5603	16.8909	18.3218	13.7263
1317	314.873	314.873	314.873	29.9108	27.66	30.424	12.4336	11.9997	8.6239	12.2062	11.9113	11.9716	12.0918	11.6406	12.0493	12.0063	11.325	12.3968	11.4278	9.57446	11.8992	10.5614	11.0057	11.6933	11.943	12.3801	8.96476	12.1221	14.6534	12.9457	11.9674	11.1717	11.5597	11.5454	12.9099	11.7974	12.605	12.6109	9.85779	9.74088	10.2619	11.1218	12.2984	11.7349	7.06078	10.681	12.2753	9.67428	11.6222
1319	315.124	315.124	315.124	320.063	319.26	320.642	17.4562	17.8534	18.8387	19.0118	18.833	19.2411	16.4996	18.3983	17.8471	16.506	13.8278	17.9398	17.7554	18.5285	16.7863	16.8901	17.5875	18.3592	15.5005	17.5751	13.3904	18.1532	16.4378	16.5312	16.577	17.4084	16.0905	17.1883	16.8279	17.9694	16.1709	17.4117	19.6453	17.0705	19.0179	15.1411	19.2987	18.5534	16.9059	15.8504	16.032	16.8178	18.1728
1320	315.182	315.182	315.182	421.67	421.044	422.517	2.82258	5.64516	2.82258	10.2517	14.2748	17.0822	17.6408	16.66	9.35474	2.82258	9.60389	2.82258	18.3889	18.767	16.7541	16.9657	17.3955	18.615	18.173	14.2142	2.82258	19.1089	4.27484	4.27484	4.27484	4.27484	10.366	4.27484	11.1831	15.5216	8.92397	4.27484	8.54967	11.0679	17.6061	4.27484	15.2043	4.27484	4.27484	17.2598	18.2239	18.4687	15.2779
1322	315.885	315.884	315.885	59.0607	57.1859	62.1412	15.3205	18.0056	18.1811	16.9651	17.96	18.4352	5.10672	13.1417	18.8179	16.6813	13.2665	11.5133	18.3751	18.1935	17.3081	5.10672	12.8765	16.7028	13.0915	10.2134	5.10672	19.2013	2.57191	17.8492	14.9728	10.2405	12.8131	10.9987	13.5339	15.8853	8.98631	18.5371	2.57191	15.8473	16.4337	2.57191	13.1385	11.0707	2.57191	17.9788	12.4949	5.14383	17.719
1328	316.888	316.887	316.888	29.1734	27.0951	29.9821	21.9416	22.3551	20.4331	21.8157	22.139	22.069	21.9528	21.6213	21.2967	21.2735	21.5495	21.8176	21.7907	22.5496	22.8316	22.642	21.9085	21.8232	21.5282	22.0445	21.0768	22.6197	21.1287	21.215	21.7962	19.816	21.5808	21.5752	21.8047	21.7819	21.3275	21.3657	19.9938	21.758	20.8287	22.5905	21.7501	21.8866	21.6039	22.3122	21.9159	21.3158	19.3696
1330	317.092	317.091	317.092	197.115	194.951	204.188	19.7279	19.11	19.4633	19.4677	19.8358	19.8042	18.4852	19.2537	19.0387	18.3073	8.33356	19.2642	18.4714	19.4093	17.4617	17.9679	18.7573	19.2318	16.6577	19.1148	4.16678	20.2214	21.1795	21.1944	21.396	21.0495	20.5763	20.365	20.795	20.6403	20.9049	20.7425	21.0423	20.8776	20.8722	19.7469	20.5856	20.3241	20.7595	20.0497	20.0699	19.3464	20.7816
1331	317.151	317.151	317.151	337.279	336.626	343.791	19.7396	19.0099	20.0543	21.084	19.8383	20.8072	17.4909	19.9421	19.8742	20.0022	15.6109	19.8205	18.8814	20.5491	18.2293	15.5647	18.7998	19.3307	17.1537	18.6984	15.8549	18.8099	16.7544	17.7991	18.4071	18.7257	17.7455	19.9362	18.7349	19.2434	18.3806	18.3887	18.5826	17.171	20.1818	17.1125	19.4957	19.069	18.2701	17.067	16.5756	17.7053	19.515
1335	318.146	318.146	318.147	268.493	265.988	270.782	15.716	19.0965	20.3367	21.3525	20.7336	21.6877	16.192	21.3746	20.5085	19.7947	16.017	19.3977	19.0164	18.7201	16.8216	15.6699	18.1272	18.508	14.4395	7.21974	14.6964	18.3146	16.5454	16.84	18.7577	18.5874	14.0487	19.6048	17.6392	18.2343	17.845	19.8968	15.6595	13.062	20.9294	17.9895	19.6024	18.1438	17.4557	16.4312	17.33	16.7885	19.5187
1337	318.832	318.832	318.833	30.1724	27.66	31.272	19.0278	18.1684	15.7452	18.5497	18.1476	18.481	18.2184	17.8737	17.7321	17.8767	17.4504	16.9798	17.7511	19.7225	17.3712	15.9728	17.124	18.7652	17.8023	17.4501	16.0839	18.8152	19.3539	19.4582	21.2984	17.4913	14.2533	19.2296	18.6965	17.9538	18.8701	18.311	15.5717	17.5089	18.6276	17.2481	17.3769	20.0293	14.5478	18.2273	16.9065	15.8645	21.2157
1339	319.067	319.067	319.068	149.477	125.51	166.45	18.662	18.7868	18.4486	18.0534	19.4027	19.0403	18.5254	18.7912	19.2151	18.5958	8.984	19.2168	20.4222	19.6508	17.4928	10.0366	17.9146	19.5204	4.492	19.2553	15.1841	18.9352	20.6146	20.184	19.1233	19.3508	19.5413	18.703	17.7977	18.1105	19.854	20.1829	18.1605	19.1568	18.9696	16.8201	19.5692	19.6375	18.9169	18.7616	19.5617	14.134	19.4744
1340	319.104	319.104	319.104	225.422	222.078	228.533	17.4439	18.4657	18.2682	17.6032	18.8236	18.5533	15.8621	17.9917	18.1493	15.7779	15.0454	18.1661	18.7789	18.7724	15.8983	15.8932	17.195	18.0563	15.1032	18.3964	14.886	18.4741	17.9344	18.3875	19.2818	18.7617	18.3986	16.8824	17.2599	17.7467	18.4816	19.4511	16.4695	17.1811	18.115	15.9882	18.1681	18.6224	17.4685	17.822	17.9104	8.44222	18.8619
1341	319.13	319.13	319.131	314.729	313.631	315.939	15.9215	17.9975	17.9648	19.1298	18.694	18.5958	16.13	18.2565	18.3304	16.7659	14.5664	17.7189	16.6683	17.9278	15.9348	14.5394	17.457	17.83	14.58	15.2589	13.8999	17.7572	14.2755	15.3044	16.3854	16.1872	15.5163	16.0142	16.0653	16.7201	14.6795	17.0779	17.171	14.3367	18.5035	15.7511	17.5961	16.2249	15.6464	15.993	14.9054	15.5408	18.6446
1342	319.167	319.166	319.167	346.231	342.577	347.39	19.9996	20.6821	21.6124	22.2003	21.7317	23.0097	18.9053	20.983	21.052	21.2433	17.6921	21.045	21.0683	21.5378	19.977	18.3456	20.8925	21.3871	18.6579	20.2969	17.3525	21.3508	18.7688	19.172	20.1195	20.0607	19.3018	20.7049	19.7438	20.4261	19.8738	19.9405	20.6886	18.2828	21.2673	19.2898	21.0007	21.0224	19.8496	18.5276	20.0264	18.3781	21.3085
1343	319.192	319.191	319.192	373.047	360.354	374.087	16.9132	19.8018	18.0059	21.3371	18.0298	18.515	15.1295	19.4446	17.8442	16.5529	14.4801	16.9976	17.4511	18.2531	18.5688	18.469	17.369	19.8453	14.9361	19.4167	15.2444	18.4699	14.2481	14.19	15.1135	15.1991	13.2034	13.862	14.9292	15.943	13.4623	14.5337	17.1859	15.7706	14.2339	17.1144	17.4591	17.3851	13.9325	15.6507	12.5425	13.2313	16.0234
1344	320.063	320.062	320.063	90.6488	76.6105	98.6662	4.2081	19.2468	19.4479	18.9293	19.8258	20.013	4.2081	16.778	19.2444	15.5327	8.4162	18.7963	19.4574	19.418	17.2194	16.4968	4.2081	16.8903	4.2081	18.7888	4.2081	18.3679	19.1073	19.2715	19.6992	19.6253	17.3477	15.3532	3.52297	18.1442	19.0752	19.2492	3.52297	18.2423	18.5524	3.52297	17.9658	13.1488	17.975	18.3256	17.287	3.52297	19.173
1345	320.162	320.162	320.162	326.642	325.087	327.89	16.607	19.6499	20.7263	22.399	20.737	22.5588	13.8197	21.5085	20.3145	18.9823	15.473	19.6507	18.603	19.0737	16.8998	19.9615	18.1051	19.0719	14.8898	17.444	14.1312	17.4371	17.0861	16.9544	19.1099	18.3197	15.919	20.8331	17.4014	18.4044	18.5723	19.6291	18.5441	15.173	20.9331	20.8086	20.8761	19.0361	17.7315	17.4883	17.0497	16.098	19.4063
1346	320.17	320.169	320.17	346.221	336.223	347.39	17.348	17.9626	19.0887	19.7886	18.9232	20.1594	15.821	18.5253	18.2564	18.3609	14.6749	18.3648	17.8909	18.7417	17.3131	16.0642	17.9947	18.9759	15.4126	16.7102	11.2421	18.248	13.9973	15.302	16.6787	16.6591	16.3805	16.4746	16.2962	18.2428	17.0622	17.7727	17.6191	15.8119	18.687	16.3691	18.1704	18.2453	15.5295	15.6113	17.1947	15.1112	18.5455
1347	320.191	320.19	320.191	475.773	474.642	478.728	14.8602	1.90302	1.90302	1.90302	1.90302	1.90302	1.90302	1.90302	1.90302	1.90302	1.90302	1.90302	14.1645	1.90302	1.90302	1.90302	1.90302	1.90302	1.90302	11.9965	1.90302	3.80604	16.4317	17.8524	17.5903	16.1549	17.7326	16.2195	15.7013	16.2228	18.9077	19.0561	16.5766	17.3731	12.8254	18.2267	14.5035	12.764	14.7502	17.2285	5.21785	10.4357	16.1922
1348	320.887	320.887	320.887	26.7883	24.4379	27.5073	6.39353	6.54621	7.06592	6.61399	7.31527	7.20972	6.27141	6.71302	6.70519	6.19645	6.53079	6.93991	7.03103	6.25596	5.09925	5.4073	6.41386	5.65101	5.66974	4.62583	5.10212	7.37915	6.1065	7.26409	6.92519	6.59483	6.87087	7.34174	7.64252	8.21623	6.54292	7.14653	7.26548	7.26245	7.40308	6.33359	7.55736	7.06732	6.87355	5.84052	7.08711	6.66122	7.19125
1349	321.146	321.145	321.146	291.908	289.394	312.737	16.3228	18.0523	18.5154	18.9116	18.7793	18.7852	17.0628	17.9632	17.947	17.0126	15.0059	17.2523	16.7777	17.5265	15.4639	14.3979	17.3742	16.966	14.3582	16.8459	13.5514	17.2108	16.384	15.9088	17.3106	17.1516	14.5099	16.8837	15.791	17.015	16.2351	17.5621	18.0418	17.0532	18.6069	16.3084	18.296	16.9771	16.5269	15.7341	16.5849	16.2284	18.5879
1351	322.887	322.887	322.888	26.2961	24.3382	27.4638	4.7209	5.16033	4.9733	5.02476	5.40874	4.1079	5.30368	5.23119	4.81185	5.03532	5.09808	4.47515	5.87695	5.26326	3.91684	3.99393	4.87266	4.9477	4.49891	4.4244	3.40903	4.93714	4.83307	4.98561	5.73882	3.92342	5.11925	5.17288	5.30346	5.58475	5.25725	5.93509	4.83826	4.67051	5.94276	3.39193	4.51257	5.51312	4.37181	4.5411	4.82816	5.31587	6.52689
1352	322.905	322.905	322.906	29.446	27.5308	30.505	6.33658	6.68348	1.80517	6.94706	5.09659	6.58296	6.07008	7.11551	6.65684	5.51559	4.64492	2.94344	3.1274	6.32518	5.62157	4.23356	2.61319	6.13598	5.45447	7.83161	0.899093	2.70659	7.59895	8.13437	8.43754	7.53894	2.97874	7.29233	7.49469	4.49509	7.79518	7.31144	4.63987	4.64209	7.3292	6.35652	5.45833	7.40677	0.782646	6.22738	6.12925	3.26872	8.26062
1355	323.107	323.106	323.107	545.505	512.371	553.12	15.0921	17.7566	16.623	18.0407	18.0988	17.4565	11.7946	5.44706	13.9995	17.1182	13.5573	17.1269	15.2316	13.8138	14.0398	12.4057	10.8941	15.7593	11.7485	19.3102	11.5628	16.8199	18.8746	19.6518	18.4235	18.7396	19.732	12.471	19.248	18.7081	20.2307	19.4857	13.4977	12.7747	17.4866	16.8901	16.9195	18.5043	18.502	19.0319	19.8847	12.7881	18.8405
1358	323.885	323.885	323.885	26.2975	24.8549	27.4953	7.28191	7.50726	7.73985	7.128	5.76726	5.60902	7.44985	7.38889	7.03665	7.36711	6.61743	5.29223	8.3408	7.12319	5.67381	6.2324	6.53404	7.46919	7.21675	7.05237	5.65018	7.69639	7.06725	7.00157	9.53896	8.85671	7.25396	7.45934	5.71618	8.23178	7.36823	7.02159	6.86283	6.89588	9.49423	5.97839	6.35976	9.22893	5.17935	6.63449	8.40395	7.47275	11.2963
1359	324.073	324.073	324.073	209.779	208.236	214.415	17.7091	18.9064	19.1015	18.5329	19.2621	18.855	4.28422	18.6169	19.0563	18.0462	8.56844	18.7816	18.6343	18.9759	16.5596	4.28422	16.4187	16.8344	13.5459	15.3503	4.28422	15.6506	19.3073	19.3978	19.6094	19.5865	18.3256	16.441	18.1014	18.4454	19.3853	19.8607	4.13151	18.9562	18.4142	15.5634	17.8586	18.6304	18.078	18.5293	18.6767	8.26303	18.3763
1360	324.073	324.073	324.073	147.439	137.903	158.861	18.246	18.8224	18.4759	4.18456	19.3643	18.5379	4.18456	18.7813	19.2324	4.18456	8.36911	18.3121	18.5296	19.5864	17.6119	4.18456	4.18456	18.8587	4.18456	19.0973	4.18456	4.18456	18.8395	18.782	18.3625	18.7001	13.6492	3.82588	3.82588	3.82588	19.089	19.4922	3.82588	3.82588	18.1974	3.82588	7.65175	18.1082	17.2958	18.4776	17.7318	3.82588	17.7899
1363	325.104	325.103	325.104	545.394	530.103	552.534	2.43156	12.1018	13.618	14.7043	15.9474	15.692	2.43156	2.43156	10.6742	13.0109	6.22405	15.2091	13.7832	13.0079	10.7465	11.2726	4.86313	10.1831	9.64063	18.1507	2.43156	12.8233	17.1049	17.8246	16.8189	16.7828	18.0371	2.34359	17.5111	16.5026	18.6144	17.8375	4.68717	9.92634	16.1723	13.6764	14.1622	16.5926	17.1582	17.8461	18.0523	11.4611	17.1592
1364	325.13	325.13	325.13	366.85	365.876	367.429	16.0178	16.0207	16.0805	14.1832	16.3018	16.0628	12.997	13.6557	16.6022	5.54486	12.5573	14.2756	17.5776	16.7935	13.9587	5.54486	12.0866	15.8672	11.0897	16.7657	13.2299	12.4798	16.7812	17.8565	17.2602	17.2753	15.6946	15.4684	15.7215	14.9058	16.127	16.3966	12.4768	15.4771	16.6438	12.2616	14.9079	15.5799	15.1149	16.0137	15.0828	14.5109	17.3164
1365	325.185	325.184	325.185	482.247	473.44	512.695	6.96416	1.39404	7.43674	0.328675	5.70251	5.63913	2.0453	1.33858	2.79172	2.58153	4.29892	5.03826	4.51437	6.58925	0.164338	3.32154	2.22253	0.334661	4.71418	3.47694	0.164338	3.88027	2.21252	3.4824	5.63532	2.29306	1.11388	5.53377	2.03396	0.729221	2.84884	7.1247	1.55914	3.56433	7.54212	4.8246	2.75727	5.00496	5.25091	0.36461	4.30059	5.27944	5.1937
1367	325.898	325.897	325.898	300.043	298.382	300.476	17.1526	17.9009	18.732	18.496	18.6351	18.4547	16.881	18.0577	18.7455	16.1706	11.7077	17.4204	18.0191	18.4345	16.1437	15.7033	16.9652	18.0958	14.5388	17.689	14.8065	18.5974	16.8031	16.6171	16.007	16.2578	16.6597	16.6708	16.8614	18.3698	17.1251	16.4345	18.7917	17.7233	18.5754	14.796	18.2046	17.603	17.1043	16.2404	16.4667	17.6785	17.552
1368	326.089	326.088	326.089	162.398	157.996	171.177	20.6598	21.8016	21.6736	21.0316	21.8959	21.0064	20.6435	20.751	20.64	20.6233	20.3984	20.6433	20.4679	22.0187	19.5734	2.56513	5.13027	22.1838	2.56513	21.7964	2.56513	21.4337	20.8232	21.232	21.5908	23.4058	20.9398	15.8169	18.0552	19.9251	21.5975	21.8929	10.3212	20.7617	22.1296	3.02263	18.7307	16.909	18.9014	20.0822	21.0889	6.04526	19.3319
1369	326.76	326.76	326.76	30.9698	29.01	32.1804	13.542	20.1259	14.8945	20.1403	18.7291	20.2269	20.814	20.199	20.2879	20.6321	20.5273	20.6701	20.3109	18.8439	18.5082	20.4611	20.8605	20.1774	18.9201	20.5459	20.3693	20.6593	19.5497	19.927	14.7003	7.35017	22.1373	7.35017	20.8453	19.9237	17.9074	18.5207	21.3615	21.0026	18.34	20.0329	21.1606	20.8517	21.3381	20.4676	21.3483	22.5401	16.736
1372	327.088	327.088	327.088	322.591	314.138	323.712	17.1998	18.1758	18.1921	18.5952	18.0247	17.3436	15.454	18.2125	17.5973	17.7731	13.1533	18.9971	15.0276	18.4726	17.4965	19.0978	16.6782	18.6422	12.9352	17.0983	15.79	18.8098	14.3559	6.50698	15.1896	13.8961	13.6402	14.4469	13.7607	14.2236	13.4733	12.3827	18.9494	14.2545	13.1251	13.5509	18.7905	17.7806	13.7074	11.6565	10.8412	12.8045	15.6505
1374	327.895	327.895	327.895	300.083	298.382	300.765	17.074	17.7202	18.1128	18.1457	18.4319	18.2248	15.8206	17.7171	17.9022	16.8316	13.3095	17.467	17.493	18.0306	15.9995	15.6457	16.3992	17.7171	13.9654	17.129	13.1389	18.0106	17.5552	16.192	16.4758	15.7272	15.9327	16.6067	16.1447	17.4007	16.6992	16.1532	18.7725	17.4381	17.9338	13.6179	18.0824	17.1184	16.1701	16.2319	14.0758	17.5231	17.3104
1376	328.213	328.213	328.213	473.389	472.803	473.448	12.1572	5.26392	5.26392	5.26392	5.26392	11.2957	10.5278	5.26392	5.26392	5.26392	5.26392	5.26392	5.26392	5.26392	5.26392	5.26392	5.26392	13.6635	5.26392	5.26392	5.26392	5.26392	19.1008	16.177	17.0569	14.8273	17.0781	14.7919	16.2118	11.9481	20.7887	18.2717	5.14344	15.4094	10.2869	15.7771	13.4993	15.3827	16.0099	14.2242	12.7124	5.14344	18.1496
1378	328.757	328.757	328.758	31.0315	29.01	32.1804	4.78296	18.9541	19.4365	19.0415	17.6232	19.0973	19.7329	15.5385	9.56592	19.8274	19.411	19.6737	19.9422	17.6895	16.6283	17.6051	19.8607	19.1028	17.8604	19.469	18.3163	21.0096	18.5064	18.0244	14.167	13.7165	21.0649	6.85823	19.8794	18.9047	16.8287	17.3415	20.329	19.9686	19.2457	18.135	20.0291	20.1385	20.2952	18.5075	20.2778	21.5502	15.7515
1381	328.861	328.861	328.862	29.1719	27.5996	30.505	20.5516	19.861	4.93676	20.3982	18.5695	20.4694	19.7367	19.7648	19.6079	18.43	18.7257	4.93676	19.2054	21.3576	19.0267	17.7918	9.87351	19.0223	18.0842	20.16	4.93676	19.1059	20.8603	20.9541	21.9154	21.9787	17.1988	21.3952	21.3238	17.7801	20.9636	21.615	15.7877	19.008	18.9591	19.1353	18.9939	20.6436	7.89383	20.0089	20.5258	16.3556	19.817
1384	329.103	329.103	329.104	321.519	313.165	328.467	16.2989	17.5845	18.5014	16.3381	18.5813	18.3522	16.5951	18.9847	17.4588	18.5736	14.915	17.9165	14.8824	18.2225	17.942	16.941	16.1666	18.2564	13.4317	18.1636	14.3203	18.0996	12.3399	5.60149	2.80074	2.80074	12.4312	14.0097	18.1459	20.8793	2.80074	11.6241	18.6065	12.8926	13.2824	18.6003	20.5415	21.7581	10.4939	2.80074	12.0669	14.8922	2.80074
1385	329.103	329.103	329.104	361.11	360.003	361.471	16.0863	18.417	17.203	17.7541	16.058	17.3406	12.8133	17.8112	16.557	16.4762	12.7219	16.3013	15.4353	14.6581	17.4115	17.6031	15.835	17.8835	12.7854	17.7828	13.8593	17.2163	14.0998	13.6848	16.4898	14.8849	12.9038	15.8146	13.0523	15.8654	15.6062	11.8225	18.4842	16.4038	17.5315	15.0671	16.0607	15.7923	12.0765	14.8437	12.4052	15.1013	18.838
1386	329.197	329.197	329.198	440.642	439.984	441.49	4.06464	13.1455	10.4882	11.9634	12.0322	15.0686	18.4364	14.532	8.98215	4.06464	8.12928	4.06464	16.5323	19.1481	18.554	16.0244	16.8403	18.1895	17.6438	13.9224	4.06464	18.949	4.33098	4.33098	4.33098	4.33098	10.2462	4.33098	9.96824	15.8398	8.66195	4.33098	14.1224	4.33098	4.33098	4.33098	15.7534	4.33098	4.33098	18.0658	17.0723	17.6818	14.0553
1387	329.234	329.234	329.234	396.91	395.757	398.096	17.4046	18.4276	18.2299	19.0137	18.6446	19.0444	16.117	17.1878	18.1411	17.0665	15.0083	17.6985	17.2998	17.9763	15.6326	16.6975	17.437	16.9622	15.5059	16.7338	13.9609	18.5347	19.2615	18.7181	18.1442	18.8814	19.9176	19.8696	20.1567	20.7062	20.2379	19.1593	21.2545	20.4991	17.9484	16.5709	19.3494	19.3544	18.0209	19.0388	21.4095	20.1787	20.2936
1389	330.237	330.237	330.237	396.877	395.864	397.496	15.0604	16.8548	15.8177	16.9393	16.1588	17.2896	13.262	15.7439	15.3154	14.8426	6.58139	14.5807	15.1121	16.0671	13.2865	13.9465	15.1113	15.0264	3.29069	14.0898	10.7473	13.6282	17.4436	16.125	16.1289	16.8352	16.8459	17.5489	17.7438	18.8816	18.3448	17.1365	19.4922	18.6113	16.4307	14.3542	17.182	17.3291	16.1232	17.2101	19.6916	18.2368	18.2787
1392	330.802	330.801	330.802	31.4074	29.5624	32.1804	16.9766	17.1573	16.9298	19.168	16.0222	17.8549	4.11087	4.11087	8.22173	15.8506	16.1852	21.0143	16.566	17.6629	15.6416	17.1305	17.8566	18.9587	17.1876	16.0411	16.7239	8.56218	16.455	19.01	20.0806	18.8755	18.0596	18.5885	21.5726	18.2295	17.5413	13.8429	20.202	18.1612	16.2513	15.5745	18.7974	6.87272	18.1534	17.8832	13.7454	17.7812	14.7167
1394	331.071	331.071	331.071	200.055	198.296	205.767	15.9341	8.00494	16.1817	16.662	17.3961	17.8242	3.9139	14.4166	15.7216	15.1152	7.8278	15.7158	15.6942	16.8392	13.9341	14.161	15.5631	13.8419	13.5109	16.3167	3.9139	11.32	17.49	18.0681	18.0669	17.6933	17.8075	13.2128	17.1014	17.3461	17.3565	16.0234	18.6502	16.0093	17.3929	15.8474	18.8638	17.1781	17.8902	17.6432	15.5224	7.83449	16.1901
1395	331.177	331.176	331.177	390.529	389.122	403.838	19.8831	21.6291	21.1114	20.506	22.3556	21.675	18.8816	20.5791	21.2577	20.141	18.9242	20.6238	20.7754	21.9236	20.0058	11.9525	18.8934	21.1468	18.2286	22.3022	18.0382	20.5296	20.5131	20.9768	20.7401	21.0834	20.0745	18.1897	19.0261	19.6465	20.1081	21.2374	17.8302	18.7517	19.8333	17.2092	19.8145	21.0253	20.2941	20.1293	19.7328	17.3041	20.8185
1396	331.224	331.224	331.225	330.176	328.552	330.926	17.0307	17.057	16.7677	17.4797	18.1618	17.3986	15.4971	17.1607	17.2632	16.605	7.10106	15.9375	16.8687	17.4449	15.7593	14.7608	15.5395	17.0502	12.4596	17.4748	13.1112	17.4157	19.4339	20.1035	20.4626	20.276	19.3524	18.587	19.1027	18.4845	20.029	20.107	18.6003	19.5031	18.8866	17.9025	19.7578	19.1874	18.47	19.5783	19.449	15.7362	19.7552
1398	332.18	332.18	332.18	390.512	389.65	391.301	15.9782	18.9302	18.3082	17.9219	19.7678	18.9908	17.8747	18.2261	20.1517	17.589	13.8	16.1215	17.8775	19.2299	17.3654	6.90002	15.6005	18.5454	14.4611	19.5503	14.8863	16.938	16.4157	18.2032	17.8286	18.3147	16.7522	14.7889	15.4514	16.1184	17.435	18.4409	15.4166	16.1146	16.5722	14.539	16.9436	18.0709	17.1976	17.2341	16.1978	13.1502	17.5926
1401	332.939	332.938	332.939	26.3994	25.2794	27.4702	15.9653	16.5962	18.9141	15.5174	18.5197	17.8805	15.4208	17.034	17.8183	16.1025	17.4573	18.3099	17.5779	17.9493	18.2132	15.5422	17.1168	15.9139	16.1059	13.9679	17.8189	20.0158	15.1691	17.3255	16.8218	18.0018	18.0145	17.0521	17.7376	16.7396	16.4762	16.9949	16.9468	18.8206	18.1426	18.085	17.1258	16.6936	14.2172	15.6928	16.1652	7.10861	18.0581
1402	332.94	332.939	332.941	242.973	240.32	243.954	4.57156	4.57156	4.57156	4.57156	15.2152	17.7106	16.7894	15.6405	9.14313	10.3603	9.26401	4.57156	18.7763	17.929	17.5156	16.4862	18.0627	17.1074	17.1626	15.8527	4.57156	19.0118	4.41278	4.41278	4.41278	4.41278	10.0281	4.41278	4.41278	17.3726	8.82556	4.41278	9.15345	4.41278	19.0032	4.41278	18.0231	12.3192	11.7487	16.9981	15.8331	15.2432	16.5554
1403	333.09	333.09	333.091	392.784	391.961	393.474	18.1383	17.7935	17.3465	18.2706	19.0275	19.0491	15.9745	16.6273	18.1299	17.4834	13.9735	16.9574	16.3692	17.3641	16.1792	16.092	16.9713	17.6325	14.1077	16.1839	13.1308	16.1429	15.8734	16.4825	16.7999	16.8668	14.8498	18.185	17.3292	17.0773	17.1578	16.6183	19.006	18.0895	16.8887	15.4039	19.4955	15.738	16.4873	16.5098	15.638	18.2036	16.8724
1404	333.136	333.135	333.136	545.983	527.113	553.084	15.851	17.7347	15.5286	17.5925	17.713	17.2976	10.1103	2.84996	5.69991	13.9564	12.6519	16.0347	14.7983	15.3167	14.7126	12.2745	5.97919	15.3478	11.9938	19.4241	11.9183	15.3739	19.1761	19.7149	18.3099	18.4054	19.6916	14.8359	19.2254	18.856	20.2571	19.2307	6.46281	3.23141	16.6742	16.2117	15.6681	18.3234	17.7525	19.4693	19.7624	6.71395	18.6741
1406	334.937	334.936	334.938	243.012	240.32	243.954	2.76788	5.53577	10.705	10.2371	15.0422	16.9083	17.024	16.5071	9.31706	2.76788	8.87356	2.76788	18.6777	17.8656	18.2862	16.5164	17.8065	17.2903	17.2557	15.4031	2.76788	19.022	4.42773	4.42773	4.42773	4.42773	4.42773	10.2442	4.42773	17.7969	8.85545	4.42773	9.56382	4.42773	18.7373	4.42773	17.8081	11.3496	4.42773	17.1314	17.2244	15.3838	16.5284
1407	335.05	335.049	335.05	57.6814	46.1041	62.6581	20.77	19.9042	27.3143	19.1985	4.72101	21.114	17.5713	4.72101	10.1141	17.7652	18.1522	20.3906	19.5037	21.0667	4.72101	4.72101	19.7512	19.3393	4.72101	19.8385	13.2315	9.44202	3.48063	21.2368	26.4162	27.224	16.9948	18.4056	3.48063	18.9032	3.48063	13.5799	8.22319	3.48063	25.687	3.48063	21.0707	26.3091	21.6503	17.5778	19.4219	6.96126	26.1457
1408	335.162	335.162	335.162	313.422	311.737	314.234	17.7087	18.4341	18.8085	20.4253	19.4671	20.3252	16.7694	18.807	18.6091	18.3055	14.5787	18.4723	18.0669	18.9772	17.4796	14.0347	17.683	18.9687	12.8976	16.1969	14.4548	17.0826	16.7395	15.6548	17.1815	16.4407	17.0146	16.7701	14.9751	15.8687	17.1761	17.6097	15.7404	13.8183	18.3233	16.7683	16.8385	17.444	14.5069	15.65	16.9248	14.006	18.0855
1409	335.223	335.223	335.223	425.444	411.458	426.184	15.3769	15.9311	15.9239	17.0487	15.1143	17.348	13.9352	14.1686	15.4225	15.5778	14.4454	17.0877	13.6138	15.2717	6.44483	13.4625	15.2245	14.582	12.8897	13.1009	6.44483	17.4147	14.8394	13.5844	15.2769	16.0302	15.4345	18.1849	19.8152	22.4418	14.9182	12.4337	19.6794	16.214	16.5511	22.5519	21.3838	20.8753	16.8464	16.3599	16.7181	17.5094	19.984
1412	336.053	336.053	336.054	57.4098	49.03	59.7267	16.1639	16.1177	17.1943	15.3216	17.6524	3.16365	12.4384	14.5442	8.11185	15.369	6.3273	3.16365	15.5723	17.1883	3.16365	13.0531	7.54045	14.1869	11.5871	15.172	3.16365	7.69704	17.3725	19.1376	13.7673	6.26196	14.3641	14.2486	6.26196	15.7156	13.8363	13.8379	6.26196	14.4659	16.7778	12.5239	19.4351	14.7956	6.26196	15.2714	6.26196	6.26196	16.8702
1413	336.789	336.789	336.789	30.8113	28.9417	31.5875	19.0455	20.3755	19.0609	18.4275	17.9887	16.1063	18.7533	17.3958	17.6308	19.9369	18.6315	18.961	15.1729	19.7754	21.6447	15.6226	19.7921	19.0132	20.4957	18.6251	18.7341	20.404	22.6179	16.9575	17.236	16.5813	20.8987	6.56077	19.9355	19.078	16.863	17.548	22.6586	19.4548	17.3808	22.8614	19.2053	6.56077	20.6925	18.9366	6.56077	21.138	13.1215
1415	336.931	336.931	336.931	26.3012	25.4135	26.8964	14.1966	13.5695	18.4166	14.2973	15.7534	13.6068	12.4965	15.7348	15.7392	16.5747	15.9444	16.2781	14.6567	16.8611	17.5452	13.5061	15.0064	13.2792	16.1275	11.6947	18.7879	19.3349	12.0144	7.25762	15.1413	3.62881	18.2779	14.7635	15.2545	15.5262	14.3595	16.3591	14.1221	19.1803	17.5989	16.5829	14.5066	3.62881	15.559	10.3667	15.4817	14.8807	14.7014
1417	338.893	338.893	338.894	256.124	253.869	257.721	19.0288	20.1961	20.2245	19.9991	20.8322	20.5815	18.0685	19.8949	20.3241	19.7431	18.5439	19.8215	20.5345	20.6328	19.4692	15.3811	18.8469	19.9473	16.436	20.6633	17.2761	21.0946	19.6183	20.4296	19.1422	19.9442	19.4124	16.1299	18.5533	19.476	20.1613	20.479	17.887	18.5135	20.0897	15.8674	18.9185	20.4686	19.6461	19.6659	19.5415	13.9967	20.3353
1420	340.89	340.89	340.891	256.098	253.869	257.721	19.0323	20.0502	20.1112	19.8877	20.7309	20.4778	18.0791	19.7999	20.2209	19.6172	18.4837	19.6918	20.4222	20.3962	19.3355	14.8697	18.6274	19.8636	16.4203	20.5285	17.0202	20.9908	19.5186	20.2951	19.0523	19.8477	19.3097	15.8905	18.1923	19.3199	20.0369	20.3204	17.8588	18.2774	19.988	15.5814	18.8737	20.3598	19.5555	19.5001	19.3837	14.8519	20.2386
1421	341.109	341.109	341.111	41.9025	38.8538	46.655	18.3413	19.0655	19.6952	17.2112	21.6496	19.8315	3.61693	11.654	19.5217	16.1259	10.5582	19.1955	7.23387	19.6619	18.0879	9.75723	8.12833	12.53	10.705	20.5057	8.65442	20.4713	4.18228	17.7345	19.6777	12.7744	17.4493	4.18228	8.36455	4.18228	12.0573	16.0223	12.5901	9.60631	4.18228	4.18228	12.3076	4.18228	4.18228	16.2084	15.9474	9.45979	16.7062
1425	342.887	342.887	342.888	256.012	253.869	257.54	16.3214	18.2758	18.3917	18.0535	18.9032	18.5571	14.7722	17.9702	18.3887	17.7584	15.3252	17.9625	18.6741	18.576	17.6363	13.5646	15.7903	18.1255	12.9974	18.6897	14.3456	19.1302	17.642	18.3232	16.4318	17.0082	17.1245	14.3133	17.0084	16.0754	18.1393	18.6671	13.83	15.6485	18.2846	13.3833	16.911	18.5843	16.2024	17.748	16.704	6.92649	18.2695
1426	343.068	343.067	343.068	210.29	182.181	214.369	17.9229	19.3932	19.2545	18.7773	19.9678	19.2165	6.15293	18.5592	19.5953	17.9175	13.9313	18.3932	18.9111	19.3649	17.2687	13.0647	16.9576	18.7292	14.9492	18.8361	12.3059	17.421	17.153	18.5528	17.3407	18.1111	16.7643	13.9135	15.2216	15.5375	18.0868	18.4645	11.012	15.7349	17.8641	11.9728	14.9695	18.0387	16.2946	18.3837	17.0434	11.0524	16.7285
1428	343.261	343.26	343.261	420.484	419.664	421.044	13.6665	20.154	18.8292	18.37	19.1955	18.9655	15.2679	17.5668	18.0839	16.4283	13.6553	18.2335	19.795	18.9364	16.6648	14.9176	15.0251	17.0348	14.5731	18.283	15.1448	20.7645	15.3583	15.9528	18.0856	14.0083	13.5533	13.553	13.9311	13.7844	15.6064	17.605	13.0441	13.9876	14.7436	12.0126	7.12798	14.0443	3.56399	14.8203	15.6036	11.6181	19.5366
1429	343.995	343.995	343.996	39.6097	36.2533	41.9132	19.6101	19.4479	21.4826	20.6629	20.9143	20.2348	5.26937	20.1098	10.5387	20.5453	20.0656	20.0953	16.0976	20.2792	17.82	12.669	21.6457	19.9623	20.9713	19.0222	19.8821	21.4277	21.5711	19.0885	20.4099	21.9276	21.105	20.3888	20.1812	21.3234	20.3385	20.6136	20.1298	18.7606	21.9076	20.7391	18.6855	19.8827	8.57823	18.489	20.8835	18.5492	20.0244
1430	345.156	345.156	345.156	323.028	321.422	325.46	16.5531	18.3968	19.9201	19.1203	18.1528	15.9791	13.7405	17.3468	17.4456	13.9018	13.3229	17.1058	18.0133	18.1142	14.3652	15.3579	14.0749	18.4081	14.3019	22.6785	14.4817	15.1793	19.915	20.1846	20.8042	20.8843	18.0539	17.9571	18.5101	18.5358	19.5255	20.2606	19.123	20.6361	18.1389	16.1603	17.1703	20.9442	14.303	18.7385	16.461	16.0033	20.3322
1431	345.229	345.229	345.229	385.961	385.024	386.957	17.0436	16.7728	18.1088	18.7214	18.6498	18.5823	14.7772	16.9633	17.4758	16.1664	7.01114	17.1277	16.552	18.4144	15.2673	15.3417	16.024	16.9184	14.9254	17.9912	12.483	17.1594	15.9087	15.23	16.2424	17.3784	15.449	17.2045	17.5454	16.5584	16.3166	16.3349	18.8719	17.4401	18.1916	14.6427	18.5892	17.4438	15.738	16.0379	15.7779	17.1297	18.0418
1432	346.159	346.159	346.159	323.008	322.124	323.207	2.49543	15.0776	16.3155	15.0048	13.6416	13.2585	2.49543	11.9324	13.5385	2.49543	2.49543	13.9271	14.8182	14.8267	13.8403	12.5654	4.99085	12.771	9.61094	19.2813	10.7519	5.36595	17.9864	17.305	19.5328	16.8069	14.3163	14.5245	15.4718	15.266	15.8204	16.1059	15.4623	16.4893	14.5422	4.02036	8.04072	20.1936	4.02036	16.1766	12.4023	13.065	18.6393
1433	346.817	346.817	346.818	554.773	532.995	568.455	2.37166	1.51312	2.34771	2.94002	1.80244	2.25542	2.63275	2.65258	2.83174	1.98967	2.55798	2.19044	1.96155	1.61029	2.30927	2.77134	2.30057	3.72979	3.08535	2.27671	3.07417	2.50207	2.10041	1.66648	1.87203	1.86937	1.69192	2.92706	2.33535	1.2436	2.04217	2.09456	2.68	3.16429	2.1951	2.27336	2.07565	1.91939	1.94061	0.621801	1.91191	2.20684	1.96591
1434	346.956	346.955	346.956	281.377	279.703	282.682	4.77208	4.77208	4.77208	4.77208	17.0142	13.84	17.1388	15.4208	9.54417	4.77208	10.0853	4.77208	18.9969	18.3946	17.554	17.578	18.8374	18.182	18.2242	15.5796	4.77208	19.6019	4.03136	4.03136	4.03136	4.03136	10.3821	4.03136	4.03136	18.3499	9.43166	4.03136	8.82906	4.03136	18.2711	4.03136	18.378	12.7755	13.5708	18.1158	18.0599	18.0463	15.7187
1435	347.076	347.075	347.076	39.705	37.2971	43.6648	18.5711	18.3806	18.3836	17.69	21.4697	21.7802	12.8375	18.0458	18.07	17.6557	15.8652	18.2354	18.8794	19.2943	17.6342	14.4284	9.02212	18.5092	14.912	17.8072	13.4808	17.4281	18.5526	19.7522	18.5041	18.6313	16.4969	3.62168	16.3659	17.1149	7.24336	19.0806	15.4882	17.6087	18.1821	11.8672	16.4128	3.62168	3.62168	18.5411	18.0019	13.9524	18.5945
1436	347.2	347.2	347.2	492.297	491.65	504.959	2.56261	14.3755	10.1486	14.3733	13.332	13.3811	10.0478	10.4466	12.8989	12.5153	2.56261	12.5742	5.20414	12.147	10.0492	11.3311	5.12522	13.1779	10.7026	11.6398	2.56261	12.9791	13.824	15.2318	13.4782	14.8541	14.2961	15.3257	16.3364	15.8847	17.2344	16.0517	15.9328	17.4121	12.0141	14.5192	16.2108	18.9822	14.4502	19.9424	18.2844	15.8971	15.9855
1437	348.916	348.916	348.916	26.3512	24.4379	28.3367	17.2174	18.1532	20.652	17.0324	20.0531	19.4207	17.5119	18.866	19.4678	18.8703	19.4017	20.0099	19.316	19.4402	20.2145	17.0062	18.88	18.3705	18.6024	15.6798	20.4718	21.8679	16.9453	18.402	17.7618	19.382	20.9405	18.3749	18.9005	18.1604	18.3728	18.9661	18.5143	20.7407	19.4687	19.6393	18.7411	19.0817	19.0007	17.0113	18.8844	17.1421	19.4342
1438	348.953	348.952	348.953	281.351	279.703	282.446	3.33678	6.67355	3.33678	3.33678	16.8255	17.9569	18.6004	18.4156	10.4834	3.33678	9.99936	3.33678	18.8298	18.0108	17.2381	17.4071	18.749	20.1732	20.2564	16.798	3.33678	19.0894	4.47467	4.47467	12.3115	4.47467	4.47467	4.47467	4.47467	18.404	9.31658	10.6891	8.94933	4.47467	18.5597	4.47467	18.2044	11.8026	12.7432	17.811	18.2091	17.6529	14.8007
1439	349.794	349.793	349.794	403.922	402.829	404.623	13.9005	13.3644	13.6785	13.404	13.6473	13.5501	12.1655	11.9263	12.0433	13.3722	11.8643	11.5209	11.7377	13.0477	12.6649	11.2877	13.1767	12.3159	11.9418	12.1486	10.0432	12.7546	13.8312	13.5279	13.0717	12.8681	12.739	11.76	11.5343	11.1217	11.1496	10.9837	11.5959	10.9251	14.2416	12.1029	12.4927	13.9626	11.2595	7.80242	11.0837	10.4159	10.5112
1441	350.777	350.777	350.778	30.9224	29.01	31.6056	18.8259	18.3447	18.8237	18.613	18.5922	18.4428	18.8786	18.9884	18.7344	18.9984	19.3458	17.3374	19.4091	19.1724	18.1586	18.3195	19.198	19.1056	19.3329	18.3131	17.8557	19.8147	18.8729	17.9155	17.5703	17.3902	18.6614	7.98783	18.4698	18.9353	19.1076	17.7748	18.6495	18.9017	19.5853	18.2123	18.2498	18.9527	19.2833	18.0404	19.2387	18.5388	15.9757
1443	350.912	350.912	350.913	26.8941	24.4379	27.9922	17.1665	15.693	19.7641	16.6613	19.6988	18.0809	16.8999	17.3993	18.3663	15.8282	17.5997	19.5275	17.403	18.6563	18.3803	15.3633	17.9276	17.3663	15.2433	7.62166	17.9122	20.4439	17.801	17.9451	18.0413	17.8583	18.8066	17.9391	18.2367	17.9998	17.9226	18.2	17.5979	19.2531	19.5543	18.4267	16.6555	18.9779	15.6797	16.8603	17.7874	15.7351	18.3656
1444	351.057	351.057	351.058	39.0463	35.7312	57.2829	19.275	19.0012	19.4391	18.6513	4.69535	19.8748	17.7256	19.3345	19.8274	19.2774	14.3408	19.7571	9.39069	17.5021	17.5575	16.6238	17.8934	20.0563	13.9018	19.4662	14.0223	19.5593	5.20689	18.0286	10.4138	11.4095	15.6109	18.6637	18.4729	14.0982	18.4051	19.7608	12.1464	12.8777	17.202	5.20689	19.4909	18.8473	18.8194	17.3316	13.2859	18.2516	19.1497
1445	351.791	351.79	351.791	403.954	402.889	404.623	10.9675	10.4072	10.7353	10.4651	10.6679	10.5861	9.31394	9.01284	9.10925	10.4541	8.96907	8.61702	8.78916	10.1859	9.71459	8.39428	10.2577	9.43321	9.11283	9.18719	7.20617	9.85991	10.879	10.6232	10.1266	9.94321	9.82836	8.86051	8.65138	8.32638	8.35268	8.11428	8.70107	8.10744	11.2638	9.1872	9.57868	11.0304	8.48237	5.78554	8.19004	7.55934	7.59687
1446	352.087	352.086	352.087	367.926	367.044	381.058	15.7656	18.0131	19.1673	18.9333	18.1205	20.3761	13.3916	18.5948	18.4657	15.8306	14.2381	18.5723	19.2715	18.1767	17.3205	17.4119	17.7021	18.6162	16.0654	19.3225	14.7861	19.4245	18.8452	19.0868	20.3649	19.5092	19.536	18.7589	18.41	19.1064	19.8381	20.3911	17.6459	18.0398	19.0169	17.3891	19.0373	20.0174	19.2599	19.6818	19.0711	17.4536	20.3554
1447	352.774	352.774	352.775	30.9104	28.6387	31.7509	19.2273	18.7917	19.1886	18.9637	18.9981	18.3341	19.3946	19.3737	19.3081	19.3356	19.6866	19.1354	19.8944	19.513	18.5391	18.6834	19.5137	19.496	19.8661	18.6779	18.7639	20.3725	18.6097	18.2784	18.0624	14.5904	18.9951	7.29522	19.2101	19.1751	19.0688	19.8345	18.7249	19.2857	19.9699	18.5723	19.205	19.3578	19.6194	18.821	19.7524	18.9746	16.402
1448	352.784	352.783	352.784	30.9508	29.1866	31.5875	19.0477	16.3207	18.4018	18.5688	17.5979	15.834	10.9024	3.94109	7.88218	3.94109	13.5614	18.9382	13.511	19.0802	15.8377	16.462	18.2638	15.4186	13.5897	16.8449	15.9	18.2836	18.7049	17.4301	17.6805	14.6565	18.0319	4.1023	19.7264	18.3289	8.20459	12.5983	19.1475	18.1976	17.7299	4.1023	19.1522	4.1023	18.3762	17.1221	18.0386	19.3644	12.1059
1449	352.794	352.794	352.795	403.971	402.908	404.573	17.4785	17.6221	19.9116	17.4714	17.4167	17.1468	17.0474	15.7332	13.7875	17.0559	14.4388	15.2355	16.0507	17.0263	16.3242	15.007	16.345	16.228	12.7453	16.4603	13.6402	14.805	17.9146	17.5521	16.9962	17.6801	16.8546	14.2762	13.5852	15.35	15.2898	3.32628	15.6064	13.6958	20.5681	16.0279	15.3074	19.9226	12.9141	11.687	16.0679	6.65256	13.8415
1450	352.825	352.825	352.827	29.812	28.3771	30.3841	17.3098	17.3537	18.4482	18.8702	18.2866	17.4245	17.3143	18.6418	16.4655	17.094	18.2496	17.8673	18.0299	18.9371	18.8503	17.5702	18.2013	18.437	19.4689	18.4139	15.3964	18.4935	18.0874	15.3108	15.5121	15.7764	19.5282	16.8205	17.4373	18.4589	16.3475	17.0363	15.5597	18.1905	14.8271	17.6821	16.7312	16.5423	18.374	17.4751	16.1753	9.2287	14.1108
1451	352.858	352.857	352.859	26.9057	24.4379	28.3367	18.2433	18.0888	18.1619	18.5647	17.6535	18.2789	18.6964	18.4015	18.0343	18.1172	18.5508	18.2786	18.753	18.7382	17.4875	17.9648	18.6096	18.1354	18.7255	16.311	17.5113	19.0277	17.4051	17.4587	17.5061	17.5346	18.1674	17.5515	18.008	18.1495	17.8517	17.907	17.6649	18.3557	17.2914	16.9345	18.2122	17.4614	18.3238	17.5143	18.2714	18.4996	16.716
1452	352.913	352.912	352.913	29.7065	27.1392	30.4504	5.98835	12.2254	5.94123	9.34831	8.29356	8.72399	9.69249	9.95061	9.71343	10.1234	10.184	9.32499	4.85465	9.27383	14.3599	13.5805	8.30177	8.79601	10.1176	7.29327	12.2198	9.25898	9.88267	8.28541	7.73067	3.39157	7.99614	7.89581	6.78314	8.85081	9.1743	9.5457	11.0672	9.19667	9.20898	15.25	10.4326	9.53486	6.85764	10.9935	9.65345	9.26902	9.32339
1455	353.201	353.201	353.201	449.368	432.873	452.874	15.3375	12.5529	15.7553	6.73259	8.0962	13.8278	13.4132	10.6022	13.8127	13.1635	12.3398	15.3423	15.2769	13.5267	12.3712	13.0494	7.51016	6.40526	13.8233	15.1047	10.007	16.1365	14.0982	14.5054	15.0558	13.6606	13.4836	13.1705	13.386	11.2476	11.5353	14.2178	13.9102	12.4101	16.6403	13.6349	12.534	15.9525	15.6604	6.28501	14.6437	13.8292	15.4175
1456	353.788	353.788	353.788	403.943	402.889	404.623	12.8256	12.2771	12.6187	12.3763	12.5767	12.4962	11.2053	10.8849	10.9882	12.3296	10.8241	10.4961	10.6548	12.0491	11.5702	10.228	12.1251	11.2674	10.9462	11.0935	9.07227	11.7348	12.7843	12.4833	12.02	11.8462	11.754	10.7713	10.5178	10.2277	10.1525	9.9981	10.5108	9.86363	13.1924	11.0805	11.4614	12.9545	10.265	7.21568	10.0762	9.5213	8.96254
1458	354.771	354.771	354.771	30.9755	28.9417	31.6056	18.1449	17.463	18.9173	17.5272	18.1832	17.9627	11.2482	16.1533	18.1017	18.3034	18.4508	18.7373	18.5896	18.1211	16.543	17.4762	18.6147	18.343	18.5828	17.5651	17.6394	19.2345	17.9652	17.5888	17.1676	17.1693	17.9522	16.9651	19.5025	18.6679	17.6813	17.5983	17.9605	17.9574	19.2097	17.0309	17.9684	7.89739	19.4862	16.9642	18.6082	17.6103	15.7948
1459	354.888	354.888	354.888	294.145	293.015	295.055	17.1858	18.5864	19.3013	18.5027	19.4691	19.646	15.3646	18.7257	18.1457	16.2287	12.4003	18.2246	18.3249	17.5999	17.0149	15.7161	16.2181	19.2125	14.5505	19.3122	12.4976	18.9867	16.8556	16.3128	16.7788	16.5034	14.7584	15.3929	15.3983	16.6021	16.6291	16.7384	13.6664	15.6003	15.5582	11.4018	15.1498	16.586	14.7624	14.0484	14.4608	11.2619	16.5185
1460	354.888	354.888	354.888	211.758	195.78	214.341	16.1055	18.8509	16.9835	17.0418	17.7444	17.9464	3.29542	14.5701	16.5363	15.3131	6.59084	15.4552	18.2298	18.1599	17.8478	3.29542	14.0573	16.2126	13.4408	17.8116	3.29542	8.21694	16.0134	17.1665	16.5641	16.5032	14.8368	3.56238	14.7959	15.1438	16.6035	17.4194	3.56238	15.7436	16.9184	16.3627	7.22668	15.7917	15.724	18.9225	15.0869	7.12476	15.0767
1461	355.001	355	355.001	258.058	257.872	260.301	16.6109	16.2051	16.4864	15.9873	16.8053	16.6574	15.1012	14.7293	15.7636	16.738	14.5798	16.165	16.1773	17.057	15.9445	11.5582	15.5732	16.1215	14.1668	16.2497	14.3596	16.401	16.4763	17.0208	16.1901	16.9265	15.2189	14.9979	15.4147	15.8958	15.527	17.3506	14.5486	15.2837	15.7838	14.6483	15.7708	16.4767	15.8573	16.8722	15.5245	13.249	16.2787
1462	355.025	355.025	355.025	319.634	319.103	320.217	19.2894	18.6472	17.5251	18.6314	18.7484	16.6666	15.4827	14.9197	17.1506	14.695	16.0955	17.6663	18.926	17.9134	14.6106	5.94811	11.8962	17.0944	14.6996	5.94811	5.94811	14.4821	17.9302	16.0807	15.806	17.5716	14.7612	5.10293	11.1198	5.10293	17.6551	16.5799	5.10293	5.10293	12.2303	10.2715	5.10293	15.2754	10.2059	17.5889	15.1279	5.10293	14.3644
1464	355.126	355.126	355.126	399.875	399.32	402.693	14.4873	16.8091	15.4255	16.859	18.7711	16.8707	11.6577	5.82884	16.6529	17.3253	5.82884	12.5788	5.82884	19.1779	12.2597	5.82884	13.6846	15.7715	5.82884	14.3912	5.82884	15.9614	15.6738	14.8351	15.4586	17.7259	18.4876	14.0574	16.6932	13.9476	17.3924	16.0657	16.2144	14.2982	12.9697	18.0074	15.6216	13.2914	15.8814	15.3385	11.9528	6.50997	17.1344
1465	355.785	355.785	355.785	403.943	402.908	404.573	19.8457	19.2765	19.6076	19.3341	19.6038	19.4348	18.0429	17.9211	17.6256	19.291	17.933	16.7551	17.6027	18.9613	18.6015	17.3031	19.1392	18.5388	16.2108	18.074	15.708	18.5125	19.7738	19.5362	18.9918	18.8367	18.6687	17.7879	17.132	17.3232	17.3698	16.929	17.1376	17.1957	20.1471	18.0584	18.2479	19.8589	17.1704	13.5688	16.92	15.1658	15.9408
1466	355.998	355.998	355.999	258.058	256.809	260.301	16.8908	16.8773	15.071	15.9746	17.5569	17.2655	14.5157	15.6863	15.9275	17.1267	15.4051	15.9186	16.0634	17.4014	16.8227	13.8314	15.8823	16.563	14.148	15.5105	15.9394	15.278	16.7091	16.7809	15.3457	16.4399	16.4362	14.0798	15.5783	16.255	16.0467	17.4817	13.7148	15.3693	15.4075	15.7841	16.329	17.007	15.9362	17.9303	15.9333	13.6793	16.6204
1467	356.118	356.118	356.118	367.419	366.428	368.225	17.1661	17.9298	17.5115	17.7888	23.726	24.2438	14.1166	16.4759	16.9326	15.3999	16.6678	16.9708	15.8454	18.0154	14.2657	15.3398	18.9396	17.8229	12.8256	17.8333	12.8254	16.9252	15.3089	17.5958	15.8243	16.1652	11.954	13.1603	14.8969	15.7494	16.3037	17.3202	15.3681	15.5974	13.5692	13.724	16.5731	15.2887	21.0164	16.236	15.4821	14.4024	16.5927
1469	356.885	356.885	356.885	294.079	292.998	295.055	17.3303	18.5892	18.8562	18.7101	19.0469	19.3488	14.5474	17.1003	18.242	17.0214	13.0525	17.9313	18.1275	17.4579	17.3058	15.3281	15.163	18.6076	14.288	19.7515	13.3821	18.7659	17.348	15.9966	16.6505	16.6163	12.8387	15.4533	15.4197	16.1795	16.0541	15.3962	6.80243	14.748	15.5391	13.7359	15.1692	16.766	14.3231	16.1979	14.1989	5.79111	17.3432
1470	356.885	356.885	356.885	211.985	197.167	214.341	15.6337	17.8818	16.6438	17.7128	17.6468	17.9544	3.55655	3.55655	17.1534	16.0968	7.1131	16.3129	17.8119	17.3556	13.4664	14.8834	14.769	16.421	11.3986	17.7765	3.55655	13.6884	15.3581	16.8359	16.3958	16.0759	13.7402	3.27978	14.5263	15.3565	16.9101	17.1385	3.27978	14.6487	16.5572	13.6468	7.60887	14.8712	15.6346	17.3545	15.2831	6.55957	14.7828
1471	356.925	356.924	356.925	28.5415	26.0606	29.6822	19.7497	19.6099	19.3455	19.7853	19.7823	19.9564	19.4086	20.136	20.3079	20.2573	19.8374	19.4119	19.6422	19.1785	18.3903	18.6067	19.2644	20.1048	19.1783	20.7317	17.8831	20.3902	20.3515	20.3261	20.3993	20.3792	19.4361	20.3832	20.2935	20.4874	20.236	20.6717	20.6394	20.0932	20.4161	19.2533	20.3061	20.0708	19.632	19.1451	20.172	19.7188	20.2859
1473	357.083	357.083	357.083	194.259	191.197	218.775	15.6305	18.5759	16.1726	10.142	17.8283	10.6048	3.31687	15.888	17.8984	15.5811	6.63373	15.1114	16.2497	18.8115	17.5934	13.9533	14.0057	14.9276	13.2783	17.2211	3.31687	15.1172	16.273	16.1048	16.1263	17.2783	14.691	13.7644	13.5384	12.9183	16.564	17.4301	5.71225	15.842	16.085	13.87	15.6873	16.6353	15.8407	17.13	15.413	11.4245	15.7282
1476	358.843	358.842	358.844	29.7877	25.6896	30.7666	6.98507	5.75988	6.27022	6.28606	6.41247	5.83168	6.01112	5.58137	5.87074	2.86335	5.59946	6.03597	5.0902	6.48525	4.85191	3.06504	4.6566	6.53303	1.43167	6.93935	4.30624	6.45039	7.31604	6.83262	7.82984	7.88802	5.30474	6.7494	7.00658	6.31598	6.56321	5.64746	2.73252	5.59543	6.22024	4.88467	3.5527	6.4559	2.59737	5.96227	6.01698	1.21091	0.944549
1477	359.076	359.075	359.076	49.2921	38.4742	52.3127	17.783	16.8895	18.3726	17.4631	18.8331	21.0975	17.6508	18.3237	19.8993	18.3896	18.0853	4.57686	9.15372	17.0627	4.57686	17.4322	17.6461	17.7009	4.57686	15.1743	13.4444	16.1794	19.1635	17.0195	15.6332	17.8536	15.4806	12.0372	16.2877	15.9255	13.4113	6.01858	19.2514	14.3684	18.7542	13.7272	18.0982	6.01858	6.01858	14.5864	6.01858	16.1324	19.154
1478	359.256	359.256	359.256	381.543	380.414	382.229	16.546	16.5594	15.7456	15.7774	16.4471	17.0467	13.0175	15.1759	15.4356	15.3709	11.8985	15.689	15.721	16.1465	15.0151	13.6682	14.2877	15.4112	5.94925	16.2697	12.2804	16.2515	17.8724	19.5006	19.731	18.6803	17.9721	17.0529	19.3404	16.9326	18.6835	18.6895	15.2917	17.6846	15.8171	15.3442	17.8947	18.6249	17.1773	18.3701	17.9671	13.0035	19.3233
1479	359.822	359.822	359.823	403.964	402.908	404.641	18.8013	18.1649	18.4055	18.1727	18.4857	18.2381	18.0664	17.8425	16.8778	18.0093	16.6235	15.9566	16.4078	17.9929	17.5695	16.3099	18.116	18.3722	16.4616	17.1591	15.1952	16.6116	18.5789	18.1935	17.6288	17.5439	17.7995	16.2117	13.3106	17.0036	16.5604	15.9035	16.5443	15.9282	19.1744	16.6926	17.2958	18.8486	16.2674	13.5142	15.141	14.3973	15.3072
1480	360.934	360.933	360.934	26.3321	25.4135	26.9007	13.6333	15.5119	18.1513	15.403	17.2615	16.3294	13.7404	16.8204	17.1191	14.5326	16.2141	17.8523	16.6016	15.7635	18.732	16.0289	16.2725	14.1273	15.4782	13.6712	18.3295	18.4234	14.2536	9.40206	14.3374	16.4434	16.4158	15.245	16.7538	15.4516	16.1104	16.1153	15.9727	17.806	17.8445	18.5901	15.3404	15.2575	14.3219	15.3655	15.5468	12.7909	16.4919
1481	361.118	361.118	361.118	218.402	215.853	224.178	18.9676	18.7046	18.4823	18.7257	19.0001	19.0559	14.7814	18.3973	18.2586	18.169	15.6339	18.5715	17.2381	18.7256	17.8461	17.7975	18.1514	18.0193	15.5632	18.2819	7.39068	19.3172	20.2297	20.2586	20.3829	20.2144	19.7066	19.6026	19.9942	19.8284	20.0612	19.8575	20.3491	20.036	19.9678	19.8262	19.9267	19.4856	19.9182	20.1521	19.1471	18.4719	19.9572
1482	361.151	361.151	361.151	323.768	305.456	331.517	16.6711	18.1948	18.3896	17.9863	18.8026	18.7495	16.5712	17.2651	18.3768	16.7793	16.599	16.5154	19.4333	18.5407	16.155	15.8939	16.3259	17.9273	13.8189	15.4621	13.8262	17.3412	18.601	19.0306	19.1532	18.8257	18.3874	16.7722	18.2114	17.2607	18.6563	19.5004	16.9488	17.5638	18.0688	15.1463	18.789	18.8218	18.6698	18.2105	16.6109	15.2088	18.8658
1483	361.82	361.819	361.82	403.97	402.908	404.573	19.2233	18.6957	18.9106	18.703	19.1055	18.8282	17.362	17.3656	17.1129	18.5224	17.1706	17.372	16.3081	18.2498	18.0731	16.8766	18.4522	18.164	16.4388	17.9141	14.6344	16.035	19.1783	18.7168	18.1502	18.0097	18.0098	17.4303	16.6645	17.6589	16.6422	16.0703	16.9028	16.4327	19.5844	17.3198	17.8848	19.1322	16.915	13.7205	16.034	14.4011	15.1684
1484	362.941	362.941	362.942	29.2024	26.6171	30.2207	8.63979	8.78235	8.00904	8.57518	8.81408	9.01686	9.09294	9.70501	10.3466	9.13415	8.55183	4.39507	8.65968	8.48989	8.15382	6.3433	6.64395	9.32079	8.80585	9.81298	5.20265	4.4228	10.1535	10.4916	9.92904	9.57915	6.57822	10.0587	9.5806	9.85636	10.4465	10.8522	10.1408	9.66743	10.6941	9.3758	9.39542	9.69685	4.80628	8.24124	9.36894	7.45499	10.277
1485	363.03	363.029	363.03	257.963	255.14	260.301	18.9706	20.3282	20.0876	19.8415	20.6109	20.2421	17.7812	19.6206	20.4878	19.1819	18.4501	19.359	20.2674	20.6366	18.9954	14.9399	18.559	19.8778	16.806	20.6353	16.967	20.3875	19.7494	20.4073	19.9345	20.2014	19.2661	16.8232	18.2673	19.2173	20.3426	20.81	17.8819	19.0345	19.7591	15.9665	19.3001	19.7004	19.4029	19.9771	19.281	15.7495	20.0475
1486	363.167	363.166	363.167	220.706	219.246	221.485	14.3055	15.7678	15.5004	14.5322	14.7709	14.6239	11.6717	14.9114	15.0783	13.5442	12.2427	14.3054	16.0362	13.8308	14.5577	12.6827	12.7975	14.9435	5.83585	13.7083	5.83585	12.687	17.9756	18.4724	17.7728	17.6304	14.83	15.8597	15.2678	15.7965	15.6454	17.3501	15.8477	17.0025	16.1285	15.3736	17.5972	17.9902	17.2269	14.5895	13.2008	6.59964	17.1297
1487	363.817	363.816	363.817	404.001	402.908	404.573	17.5901	17.1646	18.5393	17.9478	17.1615	15.8666	14.3147	16.8769	15.2326	16.3613	15.646	14.4547	15.6832	16.8399	16.6836	15.2048	16.0938	17.266	15.5431	17.0271	14.2357	15.889	17.3086	17.3307	2.89266	16.8021	15.9927	15.3257	15.3267	15.471	15.0273	14.7566	15.0118	15.7693	19.2919	16.0358	15.7828	18.114	15.3136	10.878	15.568	5.78532	13.2934
1489	364.014	364.013	364.014	285.393	284.705	285.937	11.7309	16.1433	15.2544	14.1178	15.7131	15.4362	5.86543	15.7889	17.5712	15.1418	14.775	14.6402	16.0336	15.8617	13.3629	11.8287	14.32	16.3362	11.9351	14.9807	12.911	14.145	15.7555	15.9446	14.4733	15.5542	14.9001	13.0658	13.3261	13.5436	17.3951	17.7661	14.0578	15.6674	15.7578	13.7285	15.7309	15.6431	16.871	16.796	14.7908	11.27	16.3192
1490	364.032	364.032	364.033	258.042	257.223	259.687	15.7684	9.42286	14.4765	15.2609	16.4096	16.8807	13.5134	15.1605	7.20836	16.7204	7.46663	14.912	16.3524	17.3266	14.1138	10.0957	7.05924	3.52962	11.2852	15.0945	12.9955	15.4167	2.99899	6.08458	17.1099	16.4285	13.0566	2.99899	14.3012	15.4757	7.05378	17.3524	12.7617	13.9742	11.1998	11.8598	7.70245	15.2941	14.2526	16.037	13.8616	5.99798	2.99899
1492	364.894	364.893	364.894	26.3443	25.4135	27.4658	13.6642	14.8809	17.9618	6.37639	17.0752	15.7131	13.9998	15.7185	16.2998	15.3816	16.8995	17.1589	16.6524	17.1156	18.4144	13.5373	16.1357	14.6782	15.141	12.7528	19.4368	19.2179	14.3027	14.3018	13.2895	15.7822	19.5359	14.7567	16.3025	15.6929	15.0261	16.6649	15.3137	18.7417	16.5434	17.409	15.3907	13.9156	15.9287	14.5706	16.4663	13.3857	15.9807
1493	364.939	364.939	364.939	29.2116	27.5466	29.8877	12.5863	12.5151	12.5695	12.7059	11.359	12.8455	10.7598	14.2182	14.2131	12.9193	12.4781	12.5453	6.60067	11.3217	11.6598	11.0954	6.37208	12.7053	11.5707	13.8468	2.97757	5.95514	14.9726	12.6432	12.1336	12.413	10.3209	13.9146	12.6258	10.9626	13.3434	14.9229	14.3694	13.0945	14.6119	13.1087	13.4624	13.6917	2.63739	11.7477	12.286	5.27477	12.5374
1494	365.074	365.073	365.074	545.965	527.113	552.806	14.3901	16.2519	13.7286	16.3131	17.1642	16.3371	10.1429	3.30692	6.67883	13.5858	6.61383	15.4231	14.2892	14.4023	12.6977	3.30692	10.1908	12.3817	3.30692	18.8763	3.30692	13.5739	18.248	19.0695	17.4933	17.9207	19.1236	12.9204	18.4255	18.4315	20.0912	18.7274	6.7884	11.2542	15.7648	15.111	15.236	17.8535	17.5495	20.0004	19.2845	5.19381	18.1209
1495	365.136	365.136	365.136	166.091	162.279	174.268	19.2893	19.0957	19.1979	18.9226	19.6193	19.3388	17.7147	18.9401	19.2278	17.383	8.22801	18.8775	19.3907	19.6781	17.6182	17.2496	18.2295	19.2648	4.114	19.3447	4.114	19.6649	19.5539	19.4624	19.7592	19.595	18.7415	18.6131	18.6475	18.683	19.5386	19.6796	8.97085	19.1097	19.0883	17.1581	19.158	18.9589	18.5183	18.7501	18.4215	7.51709	19.3566
1498	366.027	366.027	366.028	258.291	256.762	260.301	16.3333	16.9236	16.7118	16.926	18.0302	17.3785	15.2271	15.1958	16.5675	16.5324	15.4291	16.3041	14.8173	17.6872	16.071	11.2909	16.3016	17.1896	14.3374	17.7864	14.5488	17.4644	17.3502	18.0123	16.0868	17.5039	16.1822	12.758	16.1921	16.4821	16.7671	17.7492	14.7792	16.0481	16.0341	13.9535	16.6028	17.7613	15.8261	17.3056	16.4883	13.1078	17.6835
1499	366.875	366.875	366.875	29.316	27.8693	30.7328	0.154807	0.648966	0.425874	1.11571	1.14347	0.389034	0.891193	1.08406	1.90453	2.13774	1.47132	1.19256	1.72649	0.154807	0.154807	0.154807	1.15569	1.02297	1.31925	0.309614	0.154807	0.642239	1.76557	1.79734	1.222	1.92408	0.620027	2.15992	1.38255	3.47876	1.68991	2.4359	0.335498	1.07393	2.72901	0.760497	0.395458	1.97194	0.313741	0.70947	3.09679	0.837061	0.156871
1500	366.89	366.889	366.89	26.8983	25.9808	27.4953	14.7273	14.5783	17.8181	16.1204	17.8737	13.5551	15.6834	14.927	14.4049	13.5607	15.139	17.3576	14.696	16.3223	16.536	12.2875	15.3047	14.7482	14.2445	12.2542	15.7794	16.6948	14.5902	15.1355	16.3146	14.8667	15.9552	14.8843	16.2112	15.6559	15.1341	15.9201	14.6782	16.3921	17.6547	16.3593	12.874	17.0296	14.9085	15.4335	15.0651	7.52432	15.2715
1502	367.159	367.159	367.159	399.293	398.167	400.446	19.4268	20.0618	20.3433	20.6855	20.7282	20.5412	18.5502	19.357	20.1052	18.4127	15.9713	19.4092	20.8085	20.6568	18.489	19.0225	19.4577	20.1328	17.0022	19.78	16.3293	20.6244	19.5782	20.2411	20.3085	19.9902	19.2937	19.2215	19.6526	20.1002	19.8245	20.4712	20.0166	19.5	19.9635	17.4902	20.5473	19.4187	19.7238	19.0118	18.7915	19.6248	20.6668
1504	368.162	368.162	368.163	399.325	398.057	400.375	16.2082	17.3831	18.0095	18.028	17.9162	17.5847	14.9605	16.0603	17.3213	15.8852	11.9857	16.3787	17.9154	19.5151	14.2118	15.2369	16.0041	17.5118	13.273	17.228	12.8268	15.4486	16.0226	17.0204	17.2706	17.4358	16.4181	15.6291	16.9264	16.4584	16.357	17.6079	16.4329	16.7333	16.6717	14.7662	18.6193	15.4004	16.69	16.3971	15.2763	17.1027	17.7575
1506	368.89	368.89	368.891	29.6957	21.9535	30.7486	7.28674	10.8272	7.68925	11.128	10.2357	10.1952	11.6667	11.8154	11.1116	11.5767	11.4926	9.46976	10.9879	3.64337	10.6246	10.0286	10.232	10.7866	12.4117	10.9651	8.93395	10.9203	10.4465	10.6734	9.9115	9.59063	9.70293	10.1703	10.44	10.5771	10.9472	10.988	12.1382	12.0851	10.6814	10.5501	11.2841	10.8543	9.40267	9.75125	11.6739	11.6753	10.5211
1507	368.916	368.915	368.916	25.8105	25.2467	26.8938	2.8715	5.743	19.6449	2.8715	14.7273	14.4346	2.8715	2.8715	15.5393	13.6705	15.6263	17.2202	16.0046	14.3261	19.8532	2.8715	13.8939	2.8715	13.9245	2.8715	21.3484	20.3965	2.97203	8.03208	2.97203	15.2832	19.7073	13.5726	15.8043	14.1787	13.0249	14.7703	12.699	18.684	17.3734	17.9673	12.5857	15.9283	13.8356	2.97203	14.5551	5.94406	16.3476
1508	369.175	369.175	369.175	418.153	416.956	419.341	16.2522	18.1825	18.9106	18.8756	18.8305	19.2836	15.3148	17.321	18.236	16.7187	15.0386	16.8092	19.6026	18.4471	16.266	17.4033	17.7094	17.9943	13.8648	18.4222	15.9449	17.414	18.8195	18.8621	18.609	19.0826	18.158	16.9092	17.4905	18.7143	19.0054	19.3883	16.6679	16.6029	16.4796	16.8773	18.2864	18.264	17.7665	18.7159	18.037	16.2194	18.389
1509	369.175	369.174	369.175	369.094	368.232	369.987	16.4725	17.8802	19.2654	18.9032	19.535	19.6162	15.2014	17.7865	17.3517	15.3412	7.33792	17.0334	17.3636	18.764	15.3065	15.9271	17.8021	17.7253	15.2951	17.092	12.2627	18.0015	16.8851	17.8689	18.3929	17.8988	15.9525	16.2254	17.3945	18.0142	16.7811	17.5478	19.1248	17.8518	19.0499	14.8584	20.9102	17.8697	17.5458	16.2355	15.7201	17.9987	19.5521
1511	370.835	370.834	370.835	29.9714	27.8114	30.7328	11.884	10.6508	12.1146	11.2154	11.0939	10.8047	11.3771	10.7512	11.0091	11.2017	10.9162	9.64678	11.5713	12.7595	9.38009	10.3163	11.8621	11.183	11.1498	9.81434	8.40417	12.1602	9.55122	11.3294	11.0582	12.0615	10.5452	11.3553	9.50326	8.93346	11.1691	11.053	9.09439	10.8995	11.8482	9.9392	11.0562	10.9931	10.8235	11.0287	12.0774	10.6854	9.85784
1512	370.887	370.887	370.888	29.7065	28.0816	30.2201	3.37638	11.8996	8.85554	12.173	11.2453	11.4356	12.4918	12.9255	12.1128	13.1424	12.585	12.1033	12.0757	3.37638	10.066	3.37638	6.75276	11.9006	13.6113	11.6954	10.3073	11.6069	11.9067	11.0278	10.5773	10.6336	12.4619	10.9409	11.6305	10.0787	11.9544	12.4681	14.0519	11.4092	12.0838	11.6205	13.5753	11.9205	12.5852	9.53938	12.8879	13.4619	9.76637
1514	372.113	372.113	372.113	292.914	292.435	294.159	16.9042	18.0833	18.613	17.6435	18.149	18.1171	17.0438	17.607	19.5601	16.9786	14.3233	18.1855	17.4524	17.6955	15.8973	15.4573	16.4289	17.2891	13.56	17.8256	13.7788	18.4598	16.5912	17.863	17.6733	17.95	11.5728	15.8494	17.0978	16.9095	17.3804	17.3365	14.643	16.0844	16.5021	15.2238	14.9003	16.8424	17.5075	5.78638	16.4346	13.1904	17.0746
1517	372.902	372.902	372.902	28.5753	26.0606	29.6822	20.3179	20.1211	19.9236	20.1455	20.2524	20.3804	20.262	20.5886	20.8623	20.847	20.6728	20.098	20.3368	20.0444	19.2976	19.1987	20.2424	20.63	20.1941	20.7085	19.6948	21.2154	20.7305	20.7272	20.6925	20.5708	21.0578	20.7475	20.7626	20.7304	20.7698	20.9272	20.8945	20.9747	20.6368	19.8022	20.8219	20.6565	20.9468	19.854	21.1726	20.9192	20.7297
1519	374.847	374.847	374.847	29.7297	27.5996	30.7486	20.0733	17.9257	18.0905	18.2721	17.5612	17.929	18.4645	18.7605	17.6787	20.1057	18.0043	18.7072	16.773	20.0002	17.4396	17.059	19.3602	18.5778	19.2223	18.0721	14.4214	19.9243	17.3418	17.2124	18.026	18.0593	15.5758	18.8791	18.4143	17.1774	17.6535	17.5945	18.0851	17.9866	17.6925	17.2143	19.1788	18.3136	17.5109	17.5208	18.6912	20.4375	18.1537
1521	375.13	375.13	375.132	235.603	232.089	275.846	18.3487	18.5062	18.9341	18.4185	19.201	19.5098	18.1424	18.2781	19.0041	17.1406	18.0397	17.8265	19.7956	19.2383	16.2312	17.1931	17.5612	18.8357	13.8774	18.7978	14.6209	18.1364	18.3109	19.2159	19.4842	19.1304	16.7808	15.5367	17.2973	16.9205	18.9214	18.8864	18.0158	18.4154	17.2923	17.219	18.3961	18.9867	17.3709	17.2325	18.3381	15.8679	18.7461
1522	376.791	376.791	376.791	30.665	29.1866	31.579	6.07228	15.945	13.4044	16.5251	16.004	14.5721	6.07228	15.6183	14.3891	17.2551	15.2117	16.0202	15.7269	16.9256	12.6238	15.8852	15.3164	17.149	16.9339	12.1446	14.5341	15.3377	2.93853	8.77123	14.0356	2.93853	2.93853	2.93853	13.7841	15.7245	14.2604	16.7704	5.87706	16.0068	16.2897	15.5557	15.1247	2.93853	14.0115	16.4771	12.1252	7.47187	15.9878
1524	376.911	376.911	376.911	26.3512	24.4379	27.9922	5.22451	5.64066	7.99079	5.19837	7.53509	6.96037	5.35089	6.32719	6.91778	6.273	6.89905	7.27281	6.61529	6.85117	7.58602	4.72061	6.25302	6.05751	5.85042	5.40134	7.88106	9.18011	5.36396	6.21857	5.4947	6.89136	8.23272	6.09446	6.48891	5.93581	5.90262	6.60449	6.12781	7.95624	6.84275	7.03186	6.30624	6.63524	6.23997	4.32248	6.24139	5.05821	7.02424
1526	377.097	377.097	377.098	258.042	257.223	260.301	15.857	16.309	15.8801	16.1595	17.7951	17.2076	13.2292	15.2918	15.489	16.0056	14.5522	14.6292	16.3814	17.7775	15.1313	10.7929	14.9864	15.1218	12.8392	15.1476	13.0142	16.1317	15.4173	17.0627	17.2192	17.3107	15.9503	13.5334	15.5599	16.3779	15.468	17.8099	13.8856	14.5742	16.2242	12.7042	16.2199	17.1209	14.3681	16.766	15.8591	11.4963	16.42
1527	377.146	377.146	377.146	189.878	185.889	195.313	19.6856	19.9592	19.4569	18.7183	20.3129	20.1848	19.7395	19.7376	20.331	17.4166	18.4831	18.57	20.2946	20.5418	18.0217	5.2401	18.1721	20.6665	15.2461	10.4802	10.635	18.3782	18.3757	19.4683	17.643	16.2355	18.4356	14.5882	15.2223	14.5741	19.2153	19.0062	4.95811	2.47905	14.1803	16.4149	5.0571	19.5129	17.3012	16.8036	18.6651	2.47905	17.9861
1528	377.146	377.145	377.146	266.064	263.781	268.266	15.2413	16.4221	16.8049	16.6957	16.7967	16.2942	14.9909	16.9756	16.1453	14.8497	11.6761	16.257	18.0864	16.5822	15.6273	14.9021	13.9795	16.08	12.2349	17.2992	12.9529	15.6146	17.3754	17.2464	17.6919	17.7477	16.9482	14.5778	15.638	16.6076	17.3996	18.4575	14.9865	16.9621	16.6295	15.6615	16.4097	17.0102	15.6131	18.3305	16.7793	14.8113	16.6131
1529	377.258	377.258	377.259	426.382	425.523	427.153	16.0852	18.8753	16.0125	17.5295	17.2705	14.9695	11.8045	16.2284	16.8129	15.5607	5.87098	14.991	15.1799	16.293	18.5074	13.2213	7.29712	12.7181	11.4835	16.8351	11.639	16.3539	23.2387	18.3099	16.593	18.2029	17.7685	14.7266	16.4099	16.0078	19.3374	18.6502	17.1469	17.5934	15.7197	18.1945	16.4598	16.0632	15.1027	18.9114	17.9743	5.53219	17.8639
1530	377.912	377.912	377.913	26.3126	23.3732	26.9107	14.9728	15.4848	17.2711	13.9834	16.9536	16.0786	12.1854	15.6971	15.5966	14.1161	13.1406	14.0417	15.3108	15.5902	17.7475	14.3214	14.6917	14.8379	6.09269	15.248	18.0461	18.6938	14.8352	15.8623	15.1995	14.2103	17.2179	14.9919	13.0283	14.8333	13.971	15.779	14.6355	17.3088	14.5919	17.4537	15.1736	16.6545	13.2642	14.3621	14.3581	12.5475	16.2099
1532	378.859	378.858	378.859	28.7114	27.2834	29.8381	20.997	21.1201	21.0266	20.06	20.7439	21.1747	21.0679	21.345	19.6649	20.6529	21.6178	20.921	20.1063	21.9003	21.6794	21.3572	21.7005	20.9931	21.8932	19.3332	20.4051	10.4353	18.7355	17.8402	7.89811	15.7962	21.3633	19.9918	19.9927	19.4035	18.5651	19.4596	20.5351	20.2771	18.9057	20.0078	21.7409	19.9919	21.6513	20.5733	21.6236	22.4177	17.3054
1533	378.909	378.908	378.909	26.3145	25.4135	26.8964	7.42443	7.52741	9.8201	8.98182	9.6832	8.59888	7.82232	9.27297	9.19953	8.66504	8.64629	10.0203	7.91619	9.26628	9.91691	7.44448	8.40312	9.03282	7.59386	7.65068	10.239	10.935	7.44306	9.14522	7.27994	8.53233	9.78707	8.35968	9.38247	8.28804	7.60603	8.67938	8.5415	10.4765	8.72809	9.3343	8.51631	8.83687	8.08047	6.92111	8.35179	6.75445	9.21384
1534	378.919	378.919	378.921	29.2034	21.9535	30.2207	5.50074	6.58969	3.10718	5.18394	5.65268	5.71358	5.83689	6.29044	6.85024	6.4161	5.42955	5.76358	5.61318	4.69077	7.3086	4.23528	4.81249	6.0167	5.51269	6.20286	5.49333	2.85982	6.80352	6.93627	6.419	6.12614	5.53505	6.50239	6.34349	6.45968	6.95744	7.27697	6.203	6.60994	7.01454	8.06168	6.15326	6.41362	5.18072	7.22943	6.68329	5.33023	6.73831
1535	379.083	379.083	379.084	36.7391	33.0799	44.9735	20.0573	23.2034	21.1578	22.6804	22.7714	21.0101	15.1039	26.0392	23.8888	20.2965	18.9046	18.9041	18.6098	21.9982	23.1797	18.4343	19.7858	24.7122	20.6903	21.6984	16.4451	22.9834	6.18561	20.3661	22.1313	15.4449	18.7557	12.3712	15.271	20.6022	22.7496	21.1681	17.2261	15.1053	19.8511	6.18561	17.0971	6.18561	19.1996	21.4288	6.18561	19.1704	23.1354
1537	379.101	379.101	379.102	36.2561	33.6836	38.5136	15.9525	7.83961	13.1298	17.5253	11.9911	15.0688	18.5665	3.82921	3.82921	14.5019	10.6563	15.3747	7.65842	12.5659	12.3219	11.7873	14.4611	16.7114	3.82921	15.5288	13.8679	13.455	18.6695	19.3296	19.7516	19.0652	18.3925	18.7553	18.2565	18.0115	19.1955	19.3759	14.2509	17.8849	17.2985	16.302	6.9113	17.7757	16.2238	16.5443	17.8719	8.31635	20.8821
1538	380.087	380.086	380.087	36.9053	33.3487	44.8399	17.1037	19.9887	18.3003	20.7279	20.4818	18.5414	12.8098	19.1806	19.145	16.0458	14.2438	17.9684	15.1899	18.953	20.2694	14.8012	15.1925	17.5306	12.1378	19.1576	13.2585	18.6937	19.3682	17.8273	18.4404	13.2746	13.04	10.5659	10.5184	17.87	18.3562	18.5692	11.6945	12.1888	17.005	12.132	13.5325	5.25918	5.25918	21.0205	14.9504	15.3127	19.4146
1539	380.864	380.863	380.864	29.8252	27.66	30.7486	5.42054	8.59813	8.68255	8.48095	8.43087	8.3966	8.85502	8.55603	8.60928	8.08664	7.78833	4.85423	8.07136	11.328	7.91461	6.36224	9.42694	8.6908	8.12733	8.92011	4.55264	9.5324	9.5471	9.96422	9.92866	7.63856	7.76499	9.12952	8.93283	7.1298	9.30009	9.17541	6.18829	8.27036	9.15974	7.44311	9.26986	9.81015	7.8931	8.48023	8.99225	6.65463	3.09414
1540	381.085	381.085	381.086	34.8168	33.5322	36.4354	20.8582	18.0442	19.7602	17.4058	18.7993	16.3913	10.4575	2.725	14.3388	19.719	5.45	13.6275	16.4991	21.0804	17.4609	10.5885	17.4135	18.3118	15.189	16.9592	9.68628	18.732	2.59372	18.3318	16.7251	15.6083	11.3688	2.59372	15.9863	14.5368	13.8019	2.59372	5.18744	16.1923	15.5659	2.59372	14.6899	14.0515	2.59372	16.5066	12.6104	6.38474	16.8486
1541	381.156	381.156	381.156	415.775	414.586	416.756	12.143	17.7062	15.956	15.6576	17.6274	14.8287	13.4395	16.1616	18.763	16.803	15.7468	16.3491	5.45109	18.4914	16.9395	2.72554	16.1532	14.7978	12.9983	17.0802	18.9972	15.1965	16.9351	16.8448	15.1255	16.1116	12.7448	12.7717	15.5628	17.3199	16.7649	16.51	2.83489	12.5798	15.1806	13.5508	5.66977	18.0923	15.8124	22.0857	16.884	13.154	16.2302
1542	382.101	382.1	382.101	191.202	189.327	195.119	18.2697	17.893	17.6553	17.1236	18.2115	17.8292	3.8593	17.838	17.5003	17.5398	7.71861	17.3819	18.4866	18.4745	16.5459	14.7028	16.6965	17.8329	14.6266	17.7961	3.8593	17.7187	18.5875	18.4315	19.1781	18.5874	17.5525	17.5457	17.4986	17.4639	18.2468	18.4448	4.01947	17.6777	18.224	16.2966	17.1773	18.2452	17.1919	16.8289	17.402	8.03894	18.6492
1544	382.904	382.904	382.905	26.3633	25.6959	27.4702	6.53417	14.8633	18.2123	13.0683	16.8515	16.3486	15.2249	15.9151	17.1115	16.2986	17.6006	17.5039	16.8933	17.3943	18.2817	13.7535	16.6976	16.0609	16.3898	6.53417	19.6224	19.7079	13.7717	8.50048	14.7628	15.2384	19.5723	15.0024	14.3762	14.8193	14.7336	15.8255	15.2037	18.8028	16.6146	17.2426	15.4863	14.771	15.7185	13.3806	17.0268	14.94	15.8627
1545	383.099	383.099	383.099	260.511	259.514	262.414	15.972	16.0997	16.7454	16.9665	18.0526	17.0579	15.0085	16.48	17.5705	16.6314	14.3485	15.7793	16.7888	19.2598	15.9476	13.0469	15.1532	16.0696	14.3013	15.0965	14.1714	15.4629	17.4522	17.8558	16.8859	18.1201	16.6198	14.7902	15.8351	14.6172	16.5766	17.6192	13.0337	16.3534	16.998	14.5972	17.2914	16.1763	16.7072	17.2499	15.9554	13.3393	16.9797
1547	383.154	383.154	383.154	346.713	345.387	347.882	17.2809	18.5887	19.0156	18.5149	19.2748	19.1852	16.9114	17.5536	18.5632	15.9037	13.4043	17.419	19.881	19.1604	16.9576	17.8001	17.8724	18.3938	10.2713	18.3316	10.0159	19.0201	18.7742	19.1915	19.4355	19.3551	18.4137	17.7097	18.5135	18.6108	18.9764	19.3492	18.2045	17.8789	18.6567	16.4683	19.2414	18.6022	18.7888	18.4259	17.1637	17.2977	19.0871
1548	383.177	383.176	383.177	492.293	491.698	492.855	2.67413	13.2994	10.4413	12.509	13.7853	12.1665	11.8205	2.67413	10.6328	15.6797	5.34826	15.5747	11.0688	10.49	9.76433	2.67413	11.5377	13.8246	11.7761	11.8174	2.67413	12.5202	10.0055	16.5899	13.1512	12.3315	12.4793	14.8104	16.8261	14.9828	17.6654	15.0933	14.6161	16.2781	12.8744	13.8317	18.3305	20.1819	15.4881	19.7384	17.5139	15.6436	16.2852
1549	383.193	383.193	383.193	265.789	262.838	267.472	17.0331	18.5769	17.9443	17.6869	18.0314	17.9858	15.4768	16.2612	16.3567	16.0302	7.08488	18.2635	16.0735	18.2586	14.8747	14.5943	16.658	17.6385	10.9277	15.6185	11.35	19.3064	14.9338	17.3475	17.7503	18.3989	14.4903	16.2691	14.7189	15.1515	14.307	16.9031	17.1934	16.9644	16.1787	13.5971	14.1639	15.5093	14.6087	16.0986	16.2312	14.2811	15.6491
1550	384.719	384.719	384.719	31.152	29.5043	32.1804	18.9505	21.7001	18.5772	19.0287	15.0589	17.7129	4.55347	14.0555	9.10695	21.1119	17.0585	19.3584	17.9378	17.8838	23.163	22.8366	19.4895	19.3165	19.5427	17.7811	23.0052	20.9564	19.872	17.2139	13.2233	17.2117	19.9272	4.80835	19.5474	17.9714	9.61671	16.5014	22.1896	19.9978	18.2597	25.547	19.0185	4.80835	19.7398	23.0929	19.0699	22.5815	4.80835
1551	384.876	384.875	384.876	29.1195	26.6171	29.8621	20.1874	21.4618	18.7095	20.24	21.0802	20.9929	20.6641	20.5048	20.5483	20.1659	19.8543	5.11467	20.3167	21.088	22.2639	18.5898	17.0156	20.776	20.041	20.924	19.094	10.2293	20.5666	20.652	19.8565	19.5982	20.607	20.9207	21.6822	21.0501	20.5949	21.0392	19.4894	7.4949	19.9422	22.3042	21.2717	21.2065	14.9898	22.8647	21.1193	19.245	18.9263
1552	384.9	384.9	384.9	26.8964	25.313	27.8694	15.6279	15.6668	18.1197	15.8829	17.8896	16.2249	15.0634	15.9677	15.6307	15.6037	16.3526	17.9138	15.1849	17.0584	16.9574	14.953	16.5155	15.0697	15.8602	7.47649	16.7794	18.7349	15.8698	15.9695	15.441	14.6133	17.9251	15.757	17.0828	12.5893	15.8582	16.1661	15.0112	17.9732	17.738	16.4862	14.5322	16.4416	13.8659	14.4381	16.4875	14.9888	15.5626
1554	385.17	385.169	385.17	314.82	312.996	315.939	16.7957	18.6082	18.7923	18.6347	19.1789	19.0264	15.8473	17.2032	18.3986	15.6717	13.4308	17.2926	19.3078	18.7809	17.287	17.1979	17.8815	17.9982	14.9019	18.2997	13.8108	18.9516	18.8234	19.2152	19.1344	19.1905	18.3768	17.0872	18.9262	18.433	18.7521	19.0507	18.4492	18.333	18.6953	17.3168	19.1514	17.7115	18.7517	18.1278	18.1012	17.4765	18.9344
1557	386.94	386.939	386.94	26.8758	24.4379	30.0556	4.56529	4.02551	4.19286	4.82682	4.51897	4.68664	4.24568	4.38981	4.54313	4.16635	3.85416	4.32358	4.01811	4.16869	2.2735	3.3355	4.20257	4.48177	3.75775	5.91796	0.34249	4.79394	4.47355	4.56919	4.71278	4.7098	1.69274	4.67283	4.67845	4.83097	4.24843	4.50591	5.28049	3.72361	4.74217	3.27391	4.60721	4.52818	2.98846	3.11167	3.07267	2.34797	4.60338
1560	387.287	387.287	387.287	426.324	425.672	427.153	18.629	19.0535	18.3054	19.1884	19.745	19.2568	15.3172	18.2061	18.9987	17.7811	13.8317	17.8698	16.7395	19.2566	17.4985	15.2188	16.4456	18.2614	12.2363	19.1027	13.0282	19.3454	20.3527	20.7397	19.1937	20.4684	20.0816	18.5111	19.2877	18.6662	21.4556	20.8253	17.3483	19.5511	18.0961	16.8434	19.4297	18.0621	17.4507	20.3832	20.2321	7.49057	20.0647
1562	387.941	387.94	387.941	26.8834	24.4379	27.7725	18.8943	18.2307	18.1248	18.6552	18.6927	18.9174	18.1905	18.7611	18.4285	18.3927	17.7907	18.3906	17.6797	18.3936	16.1842	17.3913	18.4797	18.7319	17.6779	19.9084	8.09211	18.5281	18.5119	18.6875	18.6147	18.7656	13.6955	18.913	18.9573	18.8666	18.2305	18.5071	19.3158	17.085	18.7566	17.5209	18.7756	18.4889	16.0072	16.7386	15.9815	15.5162	18.6493
1564	388.29	388.29	388.291	426.2	425.198	427.153	16.775	16.9348	14.6927	16.9419	16.4984	15.2375	13.5124	13.845	16.1579	15.7361	6.35227	14.9348	14.278	15.8981	15.7731	13.317	13.7915	15.655	11.1204	16.2759	11.0477	15.0546	19.1919	18.2566	16.136	17.6843	17.2598	15.057	16.5499	15.7742	18.9425	18.0012	14.9211	17.1833	13.3869	14.7366	15.5396	15.6123	14.2857	19.0692	16.844	11.2134	16.9951
1565	388.713	388.713	388.713	31.2316	29.5043	32.1804	17.6286	18.247	17.2036	18.0484	16.2874	14.4506	4.24524	14.2257	8.49047	19.4592	17.4739	4.24524	8.68993	17.9617	16.9933	16.7888	19.2982	17.9957	16.3494	17.8185	17.333	19.9894	18.9233	17.2291	7.97525	7.97525	19.4929	7.97525	20.5068	17.2682	16.1239	15.9505	20.5321	18.5419	17.4515	17.6486	16.9621	7.97525	20.671	17.4692	17.7399	21.3623	7.97525
1567	388.937	388.937	388.938	26.8879	24.4379	27.9922	18.6455	18.179	18.192	18.8325	18.4105	18.7056	18.2142	18.4894	18.645	18.2601	17.8079	18.5477	17.9645	18.3926	16.4694	17.4138	18.3312	18.3924	17.332	19.8993	12.6892	18.4549	18.6112	18.6053	18.6904	18.8684	15.1137	18.8499	18.8154	18.7613	18.4325	18.4943	19.2295	16.957	18.7999	17.2966	18.7971	18.5311	15.5052	17.2886	16.7937	14.9256	18.5465
1568	389.27	389.27	389.271	499.36	481.033	499.968	20.079	20.452	20.6271	21.5205	21.3813	21.4255	18.8071	20.3564	20.2052	20.036	16.3894	20.598	18.5499	20.4357	18.5876	18.2286	20.1789	20.4988	17.5149	20.0423	14.892	20.3835	17.68	16.1439	18.7002	18.686	18.3869	19.1924	18.9968	19.7805	18.273	18.505	22.1312	20.1496	19.0825	17.8751	21.2823	19.47	18.4944	17.6359	18.0035	19.6621	20.3708
1569	390.274	390.273	390.274	499.357	499.154	499.946	17.0481	17.7344	18.6563	19.6359	18.6655	18.6487	16.1626	17.0552	18.1371	13.6722	7.06915	17.6218	7.70768	17.0838	14.1488	13.4631	17.1326	17.2377	14.0816	17.6743	14.0305	17.502	15.717	6.67332	15.1004	15.0313	14.7506	15.8675	15.9763	15.7544	16.1179	10.0495	20.7824	18.1033	13.4612	14.6113	18.0714	16.7229	14.3664	12.5551	15.3396	16.7176	19.0532
1570	390.892	390.892	390.893	29.446	27.5996	30.7486	11.7248	11.5947	2.38911	11.327	9.7059	11.3059	10.5687	11.6393	11.4197	10.5984	9.03887	2.38911	4.77821	11.824	11.638	7.43252	9.39982	10.4646	9.28498	11.0408	2.38911	5.3633	12.3325	13.0479	13.0619	12.1986	7.58982	12.8295	11.6932	9.10521	12.6226	12.1311	8.28124	10.7454	9.48344	10.3876	10.7625	12.3249	1.90678	11.6336	10.7887	3.81355	12.9766
1571	391.286	391.285	391.286	498.174	490.863	498.812	22.3954	22.8156	22.9696	24.2071	23.5441	24.0322	21.481	22.9135	22.8219	22.3426	18.77	22.864	21.3596	23.2207	21.5131	21.1577	22.771	23.4245	20.0314	23.0771	18.6969	23.2609	20.6055	20.3457	21.403	21.3722	20.7121	21.9155	21.8143	22.3768	21.2993	21.1281	23.4444	22.2163	22.2009	19.5733	23.0515	21.8754	20.8787	20.7741	20.5487	22.4928	23.2277
1572	391.286	391.286	391.286	464.074	463.464	468.209	19.2079	19.6586	20.6715	21.2271	19.8901	20.4269	17.4784	18.779	18.7106	17.9904	15.9725	20.0097	17.5668	19.5133	18.3533	13.6877	19.3773	19.9751	16.5831	18.4802	15.3286	19.9205	14.8538	17.4644	19.1317	18.4813	16.1996	17.9811	17.9166	18.1792	15.156	16.6491	19.9313	17.8295	19.6019	17.2168	19.9107	19.4943	18.4705	17.1661	15.5534	18.7665	20.7397
1573	391.975	391.975	391.976	258.016	255.14	260.301	15.9898	17.4198	16.4419	17.6067	17.8947	17.8121	14.891	15.6476	17.3938	16.0792	15.1038	16.4317	17.0724	18.2716	15.3295	13.2323	15.8254	17.0936	12.6512	18.0544	14.3375	17.4506	17.174	17.6839	16.0478	17.5991	16.6818	14.0084	15.9323	15.9722	17.5718	18.0899	13.5206	16.2723	16.7154	13.7681	16.7441	17.3363	15.4131	17.6466	15.7996	12.7894	17.7843
1574	392.289	392.289	392.29	498.169	464.04	498.786	20.44	20.8812	21.0341	22.3186	21.6308	22.1317	19.4465	20.9585	20.8815	20.3524	8.02728	20.9151	19.3611	21.309	19.5696	19.1953	20.8387	21.492	18.2087	21.1391	14.7002	21.2462	18.5494	18.2926	19.4029	19.3426	18.6761	19.9399	19.8154	20.482	19.3407	19.1637	21.4937	20.3022	20.2662	17.537	21.0972	19.8773	18.823	18.8413	18.4215	20.5079	21.3106
1575	392.889	392.888	392.889	26.2975	23.8841	27.4189	19.9356	19.5682	20.3705	19.9009	20.2888	20.3628	19.8523	20.1053	20.2566	19.9286	19.9687	20.1524	19.9397	20.0366	19.7366	18.8393	19.8914	20.0913	19.5977	20.6784	20.4586	21.3603	20.321	20.2755	20.2132	20.4007	20.5915	20.2798	19.9494	20.1049	20.0941	20.0293	20.3615	20.1743	20.0436	19.4019	20.2844	20.2487	19.7616	18.7602	19.8455	19.0941	20.2101
1577	393.889	393.889	393.89	26.2934	23.8841	27.4189	17.9249	17.0172	16.1854	17.141	17.7825	18.134	15.5697	17.1671	17.4632	17.566	17.0491	17.0499	16.255	17.742	14.2638	16.413	17.6699	17.2484	16.7731	18.0536	7.13192	17.0301	18.3048	17.9099	17.1413	17.4978	14.5568	18.6829	17.0898	17.2887	17.186	17.1325	17.9044	14.5536	17.1156	16.3475	17.8784	17.3232	15.9721	16.4079	16.8727	15.6862	17.2244
1578	393.972	393.972	393.972	258.042	257.261	260.301	15.794	16.6424	15.8999	16.4789	17.448	17.024	13.7273	14.4027	15.0204	16.3085	14.9891	16.2457	16.099	16.5512	16.0316	12.0886	15.3713	15.8079	12.2356	14.9381	13.2225	15.9218	15.887	16.5104	16.4221	17.0888	15.8405	13.9997	15.5998	15.9142	14.8103	17.5443	13.9344	15.6036	15.7472	13.7393	16.2828	16.3791	15.2022	16.9102	15.6024	12.6221	15.6621
1579	394.848	394.847	394.848	294.074	293.594	294.854	4.1917	11.6519	11.1187	4.1917	11.4221	13.5647	16.9873	15.5801	13.549	4.1917	8.38341	4.1917	16.4317	15.0488	14.6585	11.6682	15.1183	17.0938	15.948	11.5595	4.1917	15.8695	4.48796	11.3814	10.8571	12.6853	12.2483	8.97593	12.7446	15.0085	13.8862	10.3506	14.2574	9.86801	15.9873	4.48796	14.8918	12.4341	11.0312	14.073	14.7443	14.6464	13.113
1580	394.886	394.885	394.886	26.2975	23.8841	27.4189	19.0447	18.527	18.7366	19.1207	18.9081	19.2227	18.8028	19.017	19.0431	19.0079	18.6573	18.8853	18.7324	18.8891	17.1076	18.0204	18.7858	19.0497	18.3001	19.854	16.081	19.3643	19.3758	19.1602	19.1446	19.3629	17.9448	19.4507	18.7323	19.1321	19.1252	18.9242	19.4208	17.9417	18.7857	17.9444	19.2384	19.1597	18.1795	17.9634	18.6357	17.9306	19.1274
1582	394.922	394.922	394.922	26.3872	25.0782	27.4702	16.0389	14.956	19.3611	15.8262	18.6397	18.1302	16.3512	17.0934	18.1408	17.4536	18.1316	18.632	18.1823	18.0138	18.8333	15.7996	17.4414	16.9177	16.8344	14.0831	19.2197	20.5346	15.5772	16.983	15.6647	17.3591	19.6166	17.1485	17.7933	16.2085	16.7322	17.7176	17.0742	19.2771	18.5276	18.154	17.2246	12.2567	17.6775	14.9698	17.4567	16.3457	18.3168
1583	395.008	395.008	395.008	273.935	272.094	275.108	17.9303	19.7706	19.4509	20.6811	19.8259	20.4789	16.4695	19.6494	19.0657	17.5309	15.4693	19.286	15.7999	18.8413	18.2691	15.6167	18.2349	19.5839	15.3373	18.5327	15.2046	18.9642	17.5904	16.4459	17.1081	17.2555	15.9919	12.8263	16.7213	17.4527	16.6964	18.0903	21.178	17.3968	16.9421	18.1303	18.2813	18.563	17.161	15.3167	17.4353	16.6228	18.5603
1584	395.94	395.94	395.94	364.707	363.898	365.293	18.1347	17.4084	17.9568	17.7606	17.6454	17.8532	13.9073	16.3943	16.6393	16.6426	7.04604	15.7362	12.1935	19.6743	14.3804	13.8459	16.869	16.8996	12.5873	17.9038	13.8332	18.3607	17.1479	15.6191	16.962	17.256	14.9537	16.7471	16.6134	16.034	15.8511	15.821	16.2301	15.5629	16.4997	14.9184	18.1201	17.2939	13.6215	16.5891	15.9341	16.7949	18.4078
1586	396.845	396.844	396.845	294.303	293.594	294.854	11.7199	6.5695	11.6118	3.28475	3.28475	3.28475	14.3708	16.1024	8.70974	3.28475	7.90774	11.2521	16.3449	15.9696	16.2482	15.6759	15.9947	17.3909	17.763	13.708	3.28475	14.6049	13.0827	11.8645	3.14614	13.5242	3.14614	3.14614	11.2845	15.7441	14.4415	11.095	14.579	12.6908	15.8924	3.14614	15.7761	12.2059	11.2954	15.9172	15.666	15.708	13.8327
1588	396.911	396.91	396.911	25.7371	25.2467	26.8938	11.7503	4.76464	18.6818	2.38232	15.2297	14.0513	2.38232	13.1855	14.8603	13.2812	15.0074	17.6709	16.7366	14.7126	18.8133	11.5036	14.5027	13.4388	13.5854	2.38232	20.6834	18.9928	3.42723	8.62199	3.42723	14.3118	20.1832	3.42723	15.7923	3.42723	12.5789	14.9151	11.0498	18.5893	15.6906	16.8683	6.85447	15.1531	15.078	3.42723	14.5417	3.42723	15.4785
1589	396.918	396.917	396.919	26.8964	25.8333	27.4953	15.0511	14.589	17.8883	15.1637	17.8152	15.819	15.357	15.9935	16.2464	13.488	14.54	17.8541	7.74342	16.6421	16.936	14.5875	16.1367	16.4116	15.5108	3.87171	16.2009	18.2142	15.1537	15.5979	15.8745	14.5763	15.6601	14.4953	17.3649	16.4131	15.3003	15.9814	15.4887	17.5506	17.9673	16.9925	15.1911	17.1719	15.0271	15.1554	15.9731	12.55	16.2095
1590	397.005	397.005	397.005	273.934	272.094	275.108	17.7665	20.4612	19.4573	20.5596	19.9034	20.5198	15.5198	19.3945	18.5437	17.3184	15.0704	19.0462	16.1494	18.7921	19.8873	16.9805	18.1762	19.2608	13.4815	18.4245	16.4004	18.812	17.5635	16.5955	15.6801	17.2711	14.0837	13.7436	16.4092	17.2013	16.4328	17.8763	20.9412	16.9995	16.3742	19.7522	18.2	18.3287	17.2633	16.7454	17.1126	16.6382	18.5909
1591	397.151	397.151	397.151	316.112	313.952	318.918	16.5822	18.8724	18.8292	17.9057	18.7929	19.211	15.7457	18.0538	19.5595	17.7064	17.6809	18.2385	14.1917	19.0753	16.3012	9.89613	17.8523	16.4311	14.6371	18.7544	15.7342	18.4705	18.7937	18.9536	18.8852	17.6275	17.6944	15.2137	18.0312	18.5285	17.0952	18.7489	13.599	16.4852	18.1973	15.038	15.6195	18.6136	16.8445	19.5792	17.9804	16.0398	18.6911
1592	397.172	397.172	397.172	269.207	266.689	270.947	18.2233	19.7382	16.6167	18.5965	18.8198	17.8366	14.9812	16.5512	14.7919	17.7054	12.8507	17.7224	18.6606	17.1445	16.6695	14.189	17.7688	17.2086	11.1782	11.6081	12.7028	19.6535	17.2264	18.046	16.3828	18.5907	14.5095	17.3284	15.5807	15.7786	14.9094	16.4209	15.5313	16.4811	16.1004	15.6926	15.1978	16.3229	15.3305	16.348	17.3433	15.0738	17.1803
1595	397.937	397.937	397.937	364.707	363.898	365.293	18.0181	17.9504	17.5651	18.3736	17.2646	17.8351	11.4467	17.4535	16.2493	16.4742	14.3961	16.6592	13.5643	19.1888	14.625	14.5192	16.3313	17.1488	13.5841	18.5053	14.8605	18.3124	15.1671	15.8253	16.7378	16.7285	16.5803	16.6484	16.353	16.7758	15.944	15.7948	16.2243	15.3437	15.3741	14.447	17.2025	16.0444	12.9189	17.3655	15.1869	17.3434	18.2319
1599	399.002	399.002	399.002	273.858	272.984	275.008	15.1755	16.0662	16.8546	19.4747	18.1597	18.8052	12.472	18.8586	16.766	10.0418	13.6773	16.8215	13.823	16.6201	16.8046	16.1423	15.9156	18.4388	13.2648	16.5566	14.5842	15.1159	13.4589	13.6658	14.1971	14.6093	12.4831	13.7057	14.7656	15.2313	13.5469	13.2298	18.1296	15.6432	13.5727	16.4537	16.0327	16.6407	14.4767	14.3874	14.2756	13.6091	16.2017
1600	401.123	401.123	401.124	545.925	527.113	552.806	15.7651	16.1812	16.0664	16.9121	17.4583	16.7849	3.11614	10.2247	7.32568	13.3701	13.1942	16.2666	14.9455	14.914	14.9511	12.6549	6.23228	15.6151	12.9235	19.0269	3.11614	7.81617	18.6811	19.2592	17.9681	18.6181	19.4547	14.6218	19.1278	18.2693	19.9583	19.2501	13.5535	12.6057	15.3342	15.8541	15.966	17.8152	18.0983	18.7851	19.4687	6.94015	18.4973
1601	402.918	402.917	402.918	26.8931	24.4379	27.9922	23.7876	23.2943	23.449	23.9384	23.693	23.8585	23.6375	23.7807	23.7831	23.687	23.5006	23.6167	23.5089	23.6178	21.9502	22.7331	23.6208	23.7251	23.3179	24.2277	20.6437	24.3364	23.6133	23.5889	23.6627	23.7307	22.2879	23.8002	23.6888	23.7915	23.5349	23.6136	24.2339	23.1607	23.7056	22.5541	23.828	23.7445	22.8928	22.5093	22.9355	22.6458	23.6759
1602	403.271	403.271	403.271	387.123	386.18	387.734	16.1719	17.5292	17.0906	18.2177	17.4599	18.4203	13.7494	17.0971	16.9481	16.4445	14.0147	16.3389	15.8144	17.3994	16.4582	16.506	16.248	16.3596	12.3847	17.0825	12.6637	16.1755	14.1527	15.1414	15.7301	16.1634	14.4019	15.7315	15.9005	16.2927	15.0303	15.8077	18.1577	16.5926	17.782	15.6035	18.5488	17.2444	15.5034	16.0997	14.9084	16.2077	18.1235
1603	403.919	403.918	403.919	26.893	24.4379	27.9922	21.9451	21.4616	21.6072	22.1523	21.8678	22.0177	21.7621	21.9063	21.9373	21.817	21.5952	21.7148	21.677	21.7257	20.0239	20.8676	21.7582	21.8468	21.3913	22.4934	18.7026	22.4777	21.8491	21.7488	21.8814	21.9791	20.2839	22.0147	21.8438	22.0088	21.7079	21.7823	22.4363	21.2308	21.9206	20.6523	21.9808	21.9624	20.9745	20.6079	21.1099	20.6726	21.9085
1605	404.915	404.915	404.915	26.8935	24.4379	27.9922	21.8293	21.3671	21.5025	21.9342	21.695	21.9344	21.7155	21.7951	21.8653	21.7293	21.5193	21.6505	21.5814	21.6214	20.0176	20.7761	21.6586	21.7342	21.3428	22.2423	18.7203	22.3496	21.7068	21.6367	21.6817	21.8328	20.2591	21.8667	21.7745	21.9188	21.6229	21.675	22.3421	21.1327	21.7806	20.6349	21.928	21.8198	20.9519	20.584	20.9481	20.6607	21.7406
1606	404.921	404.92	404.922	26.8903	24.4379	27.9922	19.0375	17.3279	17.9861	19.033	18.4124	17.941	18.9603	19.5966	18.6276	16.5323	17.9753	18.5448	17.8319	18.6778	14.1259	17.109	18.5204	18.4131	18.7369	16.2928	12.9261	18.3256	18.8863	18.2484	18.2089	18.2702	16.4432	18.8173	18.5985	18.4706	18.7041	18.2347	19.2695	17.2177	18.3896	15.2333	19.0292	18.2171	18.0817	15.8335	17.218	17.0147	18.2745
1607	405.066	405.066	405.066	545.599	527.113	553.12	13.7339	16.0151	14.6408	16.4284	17.5074	17.4337	3.05291	3.05291	7.01737	12.0025	7.19941	15.9743	14.6083	15.3773	13.7381	10.944	6.10581	13.6956	11.3145	19.4368	3.05291	6.48825	18.9427	19.1962	18.2508	18.4259	19.3986	2.88308	18.8367	18.4728	20.0958	19.2245	5.76616	2.88308	16.4147	15.1453	14.4099	17.8857	17.9121	15.9459	19.5703	11.5501	18.4382
1608	405.144	405.144	405.145	236.141	232.158	240.583	18.8577	18.1361	18.3909	18.5186	18.9255	18.8477	16.7557	18.2008	17.1373	17.6376	15.4688	18.3414	16.8231	18.2917	16.7592	16.7486	17.6011	18.3672	15.1427	18.113	13.5714	19.2086	20.0867	20.0906	20.3141	20.0237	19.5097	19.3682	19.6742	19.669	19.8107	19.6966	20.2278	19.8665	19.7783	18.7804	19.6318	19.3501	19.6568	19.0733	18.8954	18.2351	19.769
1609	405.177	405.177	405.177	320.656	319.042	321.989	17.8597	19.1721	19.3206	18.7615	19.96	19.5754	16.9946	18.5615	19.3386	17.8517	17.1448	18.5178	20.2765	19.397	17.3082	16.3031	17.4796	18.6871	15.3183	19.4758	15.3541	18.7314	19.3945	19.4792	19.9957	19.6966	18.9282	17.7217	18.7373	18.6721	19.2217	20.3722	17.8336	18.7953	19.2847	16.9947	19.4184	19.7176	19.0063	18.9674	18.528	16.7868	19.524
1610	405.265	405.265	405.265	417.525	416.767	442.967	18.5913	18.4865	19.7087	19.8566	19.9303	19.8454	17.8418	18.8846	18.5576	18.1588	15.2621	19.0393	18.0231	19.4111	17.1686	16.3075	18.4797	18.3228	16.1414	19.9222	13.9395	19.464	17.3936	17.6846	17.1327	17.9031	16.44	16.0739	17.8101	20.0857	17.1731	17.3258	17.5428	17.7892	19.2109	14.9075	18.9775	15.691	16.6337	17.2989	16.9085	16.8587	18.2113
1611	405.916	405.916	405.916	26.8931	24.4379	27.9922	18.8879	18.5015	18.5728	19.2215	18.8403	18.9947	18.8379	19.1107	18.8939	18.8449	18.6542	18.7471	18.7078	18.6737	17.1342	17.8303	18.7974	19.048	18.5843	19.4852	14.1009	19.3666	18.8179	18.6415	18.7706	19.0058	16.8349	18.9985	18.9641	19.039	18.7183	18.816	19.4303	18.2939	18.8853	17.6589	19.0433	18.9331	17.7317	17.6879	17.878	17.7312	18.7814
1612	406.911	406.911	406.912	26.8935	24.4379	27.9922	18.5636	18.1545	18.3155	18.8003	18.5555	18.6947	18.506	18.3855	18.6934	18.533	18.3474	18.3979	18.2639	18.5534	16.822	17.6747	18.5199	18.5767	18.1378	19.1343	15.7603	18.99	18.5038	18.4602	18.5331	18.5133	16.64	18.5826	18.6688	18.6642	18.3988	18.2595	19.1909	17.884	18.401	17.4699	18.6503	18.5744	17.4988	17.4439	17.9193	17.0052	18.6456
1613	407.281	407.28	407.281	442.545	441.328	443.284	22.1669	22.6378	23.4344	23.9858	23.8188	23.555	21.4202	22.3296	22.5429	21.514	19.6872	22.6977	21.6895	23.1492	21.6453	20.1193	21.9159	22.6902	19.7233	22.9767	18.4222	23.1617	21.569	21.4851	21.8378	21.7707	20.5938	21.4902	22.2869	23.4408	21.0675	22.0574	20.8421	21.5393	20.0209	19.2058	21.4618	19.8643	21.9736	20.5313	21.0113	21.4526	22.3311
1614	407.281	407.281	407.281	391.11	367.303	411.099	19.8016	19.9932	21.1803	21.274	21.4239	21.2645	18.8763	20.6195	19.759	18.697	17.307	19.8802	19.4293	20.2997	18.8306	18.4986	19.2276	20.0876	16.4704	21.3411	17.5988	20.7647	19.258	19.1895	20.3795	20.2666	17.2707	18.5524	19.469	20.521	18.8118	19.7967	19.4966	19.3737	22.1144	17.1891	21.2143	18.3247	19.3355	18.9405	18.3159	19.0379	20.4973
1615	407.865	407.865	407.866	326.819	325.471	327.608	9.63757	11.0602	11.468	11.2312	9.01844	11.2282	3.50562	13.4902	12.1374	10.1043	7.23264	3.50562	14.6753	14.1932	15.4006	16.7998	14.4879	14.4551	3.50562	13.761	12.0014	7.01124	8.63819	10.3102	11.7155	12.1986	11.4087	10.1152	8.51209	12.6999	12.9778	11.6269	12.5539	11.6786	11.0732	13.3323	7.53338	12.8529	10.6918	17.0663	14.3184	14.3055	12.8292
1616	408.284	408.284	408.285	391.04	390.227	392.211	16.9679	17.8019	19.1182	19.3073	19.6258	19.3581	16.6781	18.2542	17.6624	17.0844	14.1645	17.3642	16.8223	18.5745	16.8734	15.526	17.4671	17.8386	12.5006	19.2898	15.4498	18.3804	14.9052	17.0267	18.5337	18.4677	15.1406	16.4147	17.5338	18.4866	16.7016	17.8774	17.5168	17.5198	20.1214	15.6437	19.2241	15.5256	17.2375	16.7596	15.7398	17.1014	18.4243
1617	408.284	408.284	408.285	442.533	441.328	443.264	20.2136	20.712	21.529	22.0977	21.885	21.6605	19.4398	20.3221	20.6718	19.5173	17.6005	20.7494	19.766	21.2649	19.6991	18.1023	19.9008	20.7164	17.106	21.0481	16.518	21.2484	19.6381	19.4505	19.8736	19.8092	18.5977	19.5446	20.3448	21.5083	19.0861	20.0825	18.8444	19.5803	17.4297	17.1536	19.4945	17.3781	19.9607	18.5127	18.9109	19.4699	20.4117
1619	408.863	408.863	408.864	326.664	325.471	327.962	10.1839	6.02125	10.4659	9.24124	11.9502	11.6828	13.4984	13.6155	11.6057	9.64946	7.27154	10.5478	14.5857	13.6264	13.7899	12.797	14.1767	14.8381	15.0759	12.0929	9.09601	14.5352	10.2922	10.5415	11.62	9.93484	12.422	9.69941	10.1999	15.0708	13.3279	11.8805	13.1322	11.4849	13.656	7.8921	13.4594	11.7147	9.47849	13.2707	14.6602	13.8924	13.2002
1620	408.866	408.866	408.867	26.2975	23.8841	27.4189	14.4566	13.8435	14.0855	14.3515	14.1887	14.437	14.4544	14.4185	14.4801	14.606	14.4454	14.3026	14.3455	14.4087	12.7901	13.5666	14.4322	14.418	14.1674	14.2852	12.1987	15.1087	14.6479	14.3103	14.2346	14.4766	14.1414	14.7138	14.1644	14.2861	14.3826	14.245	14.5453	13.6985	14.0747	13.1453	14.6164	14.4951	14.5623	13.4472	14.5334	14.528	14.3014
1621	409.287	409.287	409.288	442.532	441.328	443.117	16.1474	17.2742	18.4276	20.1508	20.8476	20.5938	17.0714	19.0015	17.5827	15.7242	6.34012	16.8861	14.737	17.7437	16.3625	12.6802	16.0148	18.082	6.34012	18.8571	6.34012	16.4661	15.746	14.925	15.1688	14.3275	3.72861	14.0959	16.8316	18.513	15.9688	16.7181	7.45721	16.956	13.1696	3.72861	16.1323	3.72861	17.0997	14.6858	14.8266	15.1054	16.8224
1623	409.862	409.861	409.862	326.714	325.471	327.608	8.75969	10.309	9.23043	13.5085	10.667	6.70328	11.878	11.1093	9.48423	5.96761	6.93406	2.9838	13.1759	13.776	12.8039	12.7987	13.921	13.1846	12.3163	14.6168	7.42953	13.5011	3.64131	9.16857	9.98573	10.4753	10.0122	8.95896	11.0172	13.6812	12.0396	9.38043	10.9655	13.9859	12.9942	7.68467	12.8356	10.6811	3.64131	15.0528	14.1472	12.9984	12.2781
1624	409.867	409.867	409.868	26.2975	23.8841	27.4189	18.0948	17.3534	17.5988	17.8786	17.6962	17.9459	17.9957	17.7814	17.974	18.0711	17.8415	17.8018	17.7934	17.8318	16.4041	17.1142	17.8766	17.8545	17.6845	17.8799	15.8294	18.3462	18.2791	17.6744	17.588	18.1003	17.6675	18.2606	17.7578	17.8373	17.7887	17.7379	18.0462	17.07	17.6782	16.6401	17.996	17.7697	17.8796	16.979	18.1462	17.9834	17.5756
1625	410.733	410.733	410.733	30.9877	28.9417	31.5875	18.8824	18.3016	18.4913	18.2308	18.3542	18.1659	16.8344	18.5258	17.1411	19.035	18.6417	17.5487	18.0971	19.5209	18.7556	18.019	19.5684	18.5329	18.9498	17.8065	18.1361	19.5969	19.0411	18.8319	16.9746	16.5957	18.1633	6.01972	19.617	18.3201	17.4471	19.0036	18.2303	18.5795	18.9016	18.6641	16.7745	17.2556	19.492	18.3327	18.5414	18.6348	12.0394
1626	410.86	410.86	410.861	326.685	325.471	327.608	10.2977	11.2613	10.0495	10.3739	12.2033	10.6972	12.4614	11.643	11.5352	8.3375	10.6647	8.9193	13.6998	13.2501	13.5641	12.7964	13.7258	13.7775	12.005	12.392	5.88954	14.1564	11.5382	10.9245	10.8799	10.7522	11.4545	4.29557	12.1774	13.829	11.5885	9.76108	11.9482	11.5963	13.5533	4.29557	11.9341	4.29557	8.59113	13.133	13.9385	13.5214	12.0866
1627	410.863	410.863	410.864	26.2975	23.8841	27.4189	19.83	19.2149	19.4676	19.758	19.5428	19.8212	19.8404	19.7568	19.8357	19.9789	19.8176	19.6738	19.7329	19.6987	18.1725	18.907	19.8652	19.7947	19.4798	19.6376	17.6947	20.4071	20.0864	19.7376	19.5576	19.7588	19.4066	20.1075	19.5247	19.6706	19.7994	19.6033	19.9653	19.1236	19.4785	18.4553	20.0059	19.8494	19.8428	18.8159	19.9294	19.8699	19.6867
1628	410.899	410.899	410.9	26.3589	24.8549	28.3367	17.819	18.224	20.9662	16.7979	20.271	19.4903	18.1812	19.1255	19.6691	19.2819	20.1343	20.2704	19.8055	19.7976	21.1067	17.3301	19.279	18.5424	19.2202	14.7457	22.2416	22.4487	16.6707	18.2299	16.2565	19.3532	22.3098	18.4429	19.0397	17.9332	17.8137	19.0942	18.4204	21.3449	19.4077	19.9926	18.976	19.1399	20.0303	17.1782	19.7098	18.8167	19.4884
1629	411.13	411.13	411.13	321.476	319.634	322.691	18.2002	19.0243	19.5217	19.2178	19.3442	19.1793	15.6815	18.6346	19.8631	17.9022	17.7717	18.2354	15.3653	19.8271	16.3028	11.539	17.5781	17.8013	14.3139	18.3304	16.3591	19.2262	18.6335	18.5962	19.3994	18.2748	18.4407	14.074	16.8564	18.5849	18.4441	18.4875	13.3332	16.6775	18.3799	15.8864	14.995	19.0804	16.3079	19.3042	16.9851	14.8845	18.8093
1630	411.306	411.305	411.306	442.227	410.467	443.117	21.5482	22.0175	22.6766	22.5167	22.6249	22.7998	21.7372	21.6896	22.2929	21.7517	22.0603	22.1841	22.6353	22.2997	21.5808	21.0174	22.0691	22.0454	21.9223	22.8941	21.1423	23.1291	22.0652	22.1626	22.5316	22.4817	22.6182	21.7557	22.1893	22.4701	22.2467	22.3658	22.0792	21.8299	22.2566	21.0606	22.3077	22.4699	22.1998	21.593	22.1892	21.3667	22.6005
1632	412.309	412.309	412.31	442.227	440.728	442.973	19.6125	20.0765	20.6818	20.5834	20.6625	20.8937	19.8044	19.7772	20.3844	19.7863	20.1555	20.2224	20.6933	20.4045	19.6476	19.0802	20.1047	20.0767	19.9724	20.985	19.1963	21.231	20.1401	20.2049	20.6343	20.5457	20.7333	19.7209	20.2622	20.4983	20.3317	20.4184	20.1904	19.9076	20.2872	19.1999	20.301	20.5455	20.2456	19.6578	20.2825	19.9861	20.6676
1633	412.73	412.73	412.73	30.9653	28.9417	31.2428	16.1934	16.6092	17.9893	17.1567	16.6669	16.2528	7.01295	7.01295	15.7755	17.4824	18.5723	16.74	16.9388	18.4472	16.3841	14.0259	18.0053	18.6335	19.2611	14.579	16.9347	18.0395	17.5217	16.9309	16.4096	4.02157	16.5902	4.02157	18.4502	16.7749	15.7699	16.9982	16.5815	17.9657	18.2387	16.2927	8.54427	16.8917	18.4448	17.1249	11.4461	8.04313	4.02157
1634	412.86	412.86	412.86	26.2975	24.7455	27.5073	17.2277	16.4468	15.5449	15.5898	16.5392	16.4757	15.4196	16.3273	16.3598	16.5876	16.2865	16.0326	16.0155	14.9013	6.46918	16.7073	16.7083	17.0978	16.4544	15.859	12.9384	16.614	17.3874	8.39341	15.2948	14.2732	15.942	17.0702	17.1116	15.707	16.3251	16.3289	16.9587	14.9423	15.0412	16.6284	16.6575	16.0015	14.1676	17.1554	16.1768	16.6707	15.9835
1635	412.895	412.895	412.895	26.8961	24.4379	27.9922	17.5059	17.1725	19.8764	17.4678	19.7223	17.9359	17.7525	17.7254	18.4806	16.8466	18.0029	19.6329	17.5519	19.0032	18.7771	16.725	18.3307	17.8789	17.5553	8.36252	18.6478	20.6513	17.8235	17.6446	17.8962	16.6243	19.63	17.939	18.4317	17.8113	18.0704	18.209	17.5079	19.6629	19.3087	18.5448	16.8699	18.9851	17.9204	17.4907	18.7348	16.9521	18.3333
1636	413.165	413.164	413.165	340.212	339.612	340.909	16.1106	17.7796	19.3928	20.3866	18.6901	18.8608	16.3611	17.7802	17.0588	17.4499	13.8478	18.192	16.6306	17.9241	16.6421	17.5391	17.4476	16.8628	10.9349	18.0542	15.3162	18.5719	14.2386	13.4699	14.5744	16.0224	13.084	14.1931	14.1088	14.1334	12.3343	15.3185	15.9687	14.8745	15.8503	13.9235	16.728	15.9251	14.3513	13.3043	12.4942	14.4682	17.4408
1637	413.312	413.312	413.313	442.211	441.411	442.757	16.2994	17.0905	17.427	18.2769	17.5542	17.8855	15.8274	16.7126	16.599	15.9169	15.4575	16.7659	17.1295	16.3111	17.5626	15.9766	16.9177	17.7474	16.8091	18.5915	16.1663	17.7431	16.0823	16.6572	16.3648	17.4487	16.2391	4.52677	15.7948	16.9447	17.2174	15.8571	9.05354	17.3724	16.5151	16.3785	17.5524	17.521	16.9727	16.6474	16.9723	16.6873	17.1918
1642	416.582	416.582	416.582	6.81644	5.85631	7.97613	1.54872	0.924097	0.953083	1.25035	2.15827	1.75227	1.0442	1.8693	2.59532	1.41316	1.80514	1.96283	1.22285	2.10045	0.21571	2.08865	1.85099	2.12945	1.17993	0.176798	1.17881	1.20965	1.05762	1.56765	1.32725	1.67011	2.18016	1.46771	1.0854	0.580207	1.55052	0.030512	1.59922	0.015256	1.02404	1.86932	1.45917	1.70772	2.00443	1.63535	1.95192	1.52501	0.746614
1644	417.644	417.644	417.645	18.4553	8.99355	44.9586	0.0603127	0.403258	0.0603127	0.0603127	0.208006	2.85022	0.594215	0.564744	1.37274	3.23648	1.89575	0.574044	1.25896	0.0603127	0.0603127	0.0603127	0.0603127	0.816671	0.0603127	0.120625	1.1983	1.34032	3.26054	1.35514	0.152307	3.77696	2.4359	3.12971	0.152307	0.152307	0.5189	0.152307	1.49518	0.152307	0.152307	0.152307	2.02562	2.23384	2.64228	0.152307	2.24003	1.74255	0.304614
1645	418.214	418.214	418.214	340.915	340.233	341.987	16.7548	17.4441	17.1842	19.738	17.9678	18.2466	14.771	17.8578	17.1804	15.6041	5.98692	18.6094	15.751	16.3401	13.8006	16.5192	16.1827	14.3607	12.3067	2.99346	11.0571	12.526	13.8495	13.997	14.848	15.4672	12.82	16.5748	15.4311	16.6238	14.4787	14.8443	20.2327	17.3392	18.0167	11.9295	19.5557	15.1518	14.3979	13.5743	13.0457	16.6647	16.9174
1647	418.895	418.894	418.895	26.8938	24.4379	27.9922	25.1092	24.6112	24.8526	25.1555	24.9159	25.0154	25.2147	25.1171	25.0639	25.1904	25.1605	24.9724	25.1252	25.033	23.7812	24.2741	25.1665	25.0586	25.1116	24.7109	23.1557	25.8858	24.7952	24.7211	24.7179	24.8003	24.5313	24.9129	24.9383	24.9489	24.8242	24.7974	25.3068	24.8612	24.7787	23.915	25.1214	25.0682	24.9941	24.0619	24.8864	24.9354	24.7905
1648	419.897	419.896	419.897	26.8931	24.4379	27.9922	22.6919	22.1307	22.3782	22.7483	22.3703	22.5518	22.7583	22.6626	22.5875	22.7638	22.703	22.4501	22.6553	22.595	21.1686	21.7676	22.6869	22.6408	22.6066	22.2407	20.4232	23.4067	22.3129	22.1982	22.2561	22.3522	21.9571	22.4852	22.4721	22.4803	22.3967	22.3022	22.8613	22.3405	22.2999	21.3775	22.6719	22.6099	22.5173	21.572	22.3697	22.414	22.3547
1650	420.892	420.892	420.893	26.8938	24.4379	27.9922	22.2812	21.7505	22.0016	22.356	22.0679	22.1845	22.3912	22.3131	22.208	22.346	22.3519	22.1446	22.2808	22.214	20.9218	21.4506	22.3417	22.2175	22.2511	21.8594	20.2376	22.9963	21.9435	21.8804	21.9242	21.9306	21.6909	22.0725	22.1039	22.1001	22.0185	21.9549	22.4922	21.9439	21.9227	21.0718	22.2742	22.2043	22.1746	21.2339	22.0408	22.0646	21.9445
1651	420.899	420.898	420.9	26.8951	24.4379	27.9922	16.6754	16.1512	16.4645	16.7599	16.5952	16.7158	16.7828	16.7625	16.6564	16.7892	16.7895	16.6021	16.7135	16.5629	15.0188	15.5591	16.7424	16.5902	16.8561	16.2684	12.4715	18.0338	16.5249	16.3856	16.332	16.3242	16.1283	16.4698	16.4748	16.6135	16.4612	16.4936	17.0538	16.4103	16.4076	15.1444	16.7348	16.7819	16.6545	15.343	16.4186	16.5584	16.5411
1652	421.06	421.06	421.061	384.552	383.551	385.788	18.1334	18.1998	18.2821	17.8566	18.8819	18.4116	17.8792	17.4765	17.3831	16.2194	14.9761	16.5645	18.3041	17.9221	16.9404	18.4068	14.6862	17.8336	13.7726	15.4827	13.6676	14.4531	18.4454	17.7753	18.9261	18.7408	18.8719	17.0906	18.3018	19.7286	18.8815	19.6075	19.1814	18.3693	17.6764	16.6429	19.5002	20.3539	18.563	18.4288	16.4423	16.3687	18.5477
1653	421.896	421.895	421.896	26.8944	25.2794	27.7725	17.4112	17.0577	17.5543	17.5134	17.2988	17.5571	18.0548	17.267	17.6736	17.5753	17.3741	17.658	17.8008	17.3744	16.714	16.8821	17.6236	17.1445	17.5042	17.0264	14.7733	18.2071	17.464	17.3733	17.5475	17.8167	15.7392	17.3659	17.5262	17.3371	17.2347	17.2118	18.1872	17.3244	18.0436	16.6797	17.6163	17.928	17.5557	16.5207	17.4516	17.1615	16.86
1654	422.888	422.888	422.888	26.8931	24.4379	27.9922	20.5847	20.0752	20.3301	20.6114	20.3516	20.5044	20.6482	20.5769	20.4371	20.5636	20.6282	20.3278	20.5754	20.4326	19.165	19.6377	20.5797	20.5534	20.5568	20.1684	18.5508	21.3128	20.1861	20.1791	20.1999	20.2501	19.8448	20.3317	20.3709	20.4061	20.2007	20.2908	20.7255	20.3182	20.2311	19.41	20.5388	20.4707	20.4261	19.4934	20.2791	20.3336	20.277
1656	423.889	423.889	423.89	26.8964	25.313	28.0629	17.3307	17.3669	16.5335	17.7827	16.0117	17.3913	17.7884	18.1041	17.8688	17.9445	17.9503	17.3908	17.4073	17.402	17.7324	17.549	17.2793	18.1156	17.8171	16.9705	15.2007	17.6585	16.8933	16.4422	16.3089	16.0293	16.8579	17.4345	16.6656	17.4068	17.2345	17.3791	18.2923	16.5337	16.8405	17.9438	17.5536	17.2653	16.124	17.5844	17.653	17.0308	15.1065
1657	423.946	423.946	423.946	258.121	255.777	260.301	14.8572	20.3643	17.8298	17.6582	18.4773	18.0637	14.3736	16.2843	18.421	16.7006	15.3612	16.9259	17.1331	18.2618	19.7893	14.9652	15.9148	17.8189	13.1671	18.5193	16.954	16.2826	17.7414	17.8393	16.306	17.8197	16.5519	13.4615	16.1297	16.5739	18.14	18.2095	15.3917	16.1577	16.4552	16.8323	16.8953	17.9399	15.7566	22.2926	16.6356	11.9281	17.7238
1659	424.844	424.843	424.845	26.7583	24.4379	27.9922	20.2282	19.5845	19.9411	20.0731	19.9246	20.1001	20.4505	20.2371	20.2029	20.5079	20.5888	20.1751	20.4379	20.1689	19.0728	19.5309	20.4212	20.2303	20.4819	19.1453	19.1609	21.2102	20.2594	19.8109	19.6882	19.8527	20.8416	20.1182	19.9296	19.8466	20.0866	19.7547	20.027	19.9161	19.4888	18.8787	20.3302	20.251	21.1053	19.3796	20.8826	21.1953	19.859
1660	424.885	424.885	424.886	26.8938	25.4103	27.4891	16.1503	15.6049	16.1069	17.6031	15.7768	15.5941	7.25456	17.3761	16.7815	17.6196	15.7348	16.882	17.5126	17.2152	14.656	16.0085	17.6658	16.3847	16.2628	15.6916	14.5091	17.5456	16.1474	16.3448	17.4679	16.4291	17.0888	16.371	17.272	17.241	15.8114	16.3236	16.1377	14.9377	17.1644	14.8322	17.3318	17.7947	16.5306	16.3698	17.1231	16.5907	16.9239
1661	424.912	424.911	424.912	28.6156	26.0606	29.8797	17.2748	18.906	18.0577	18.975	19.0051	19.2207	18.8971	20.9883	20.1522	19.2352	20.1053	18.2598	18.202	18.5734	17.9679	16.1402	16.8102	20.9114	19.8082	21.1369	17.6094	19.5853	20.4005	17.8342	7.39605	14.7921	18.6788	19.9761	18.5224	19.7255	18.7406	19.3753	19.6543	20.6482	20.6398	18.9451	19.9753	18.4771	7.39605	18.6322	19.6195	18.0587	16.9585
1662	425.071	425.07	425.072	37.387	34.701	40.1542	19.6082	20.266	15.8041	18.0829	21.0639	12.8028	3.47095	11.0151	18.481	14.2854	3.47095	3.47095	6.9419	17.1653	3.47095	12.4116	7.95824	15.4645	10.7262	15.1366	3.47095	9.14963	17.7406	19.1524	12.429	2.67467	12.8054	2.67467	12.9955	18.1296	7.99651	13.0237	6.36713	11.8618	15.681	2.67467	5.34934	2.67467	2.67467	18.9639	2.67467	5.69814	11.5339
1664	425.943	425.943	425.943	257.998	255.777	260.301	16.0736	18.0417	17.2989	18.0786	18.9479	18.3949	13.0067	16.5377	18.6658	16.1817	15.6229	16.918	17.7886	18.3492	15.9274	11.3989	15.7655	18.1748	13.6015	18.8835	14.1046	17.8676	17.7766	17.3424	15.8304	18.0996	16.6474	14.1674	16.1713	17.0032	18.4781	18.2868	14.8423	15.7078	16.4783	13.0805	16.9863	17.914	16.1254	17.8392	16.3962	6.88568	17.6173
1667	426.841	426.84	426.841	26.3441	24.4379	27.7725	18.8922	17.9284	18.1743	18.4858	18.1369	18.368	18.7954	18.5721	18.4985	18.8937	18.872	18.4068	18.9636	18.7077	17.4009	18.0452	18.7233	18.5624	18.8155	16.7515	17.4788	19.3534	18.645	18.3429	18.1119	18.3316	19.1663	18.6489	18.2147	18.18	18.4511	18.2424	18.349	18.3746	17.7609	17.2619	18.7029	18.6773	19.4394	17.9692	19.1556	19.5749	18.1734
1668	426.849	426.849	426.849	29.2432	27.2834	30.2201	15.1421	15.8605	17.4057	17.401	17.1541	16.6951	18.615	17.5771	15.4344	16.3489	18.833	17.0486	18.6647	17.7366	16.2046	16.2643	17.6465	15.3876	19.7791	14.5919	17.6792	17.6007	14.7118	15.1734	14.0933	16.1318	18.5998	15.5258	13.4528	17.5592	16.0047	17.163	17.5839	18.2877	16.409	15.5401	17.5477	14.1472	17.8124	15.7454	18.4878	18.3304	15.809
[truncated: 417 more rows]
[truncated: 27 more columns]
