# Supplementary material for: Longitudinal wastewater sampling in buildings reveals temporal dynamics of metabolites
Source: PLoS Comput Biol. 2020 Jun 29;16(6):e1008001. doi: 10.1371/journal.pcbi.1008001 (PMC7351223; doi:10.1371/journal.pcbi.1008001)
Supplement: S7 Table — (XLSX) [file pcbi.1008001.s007.xlsx]

## Sheet: S7_table
	mz	mzmin	mzmax	rt	rtmin	rtmax	T_O3B1	W_O4B1_avg	R_O5B1	F_O6B1	W_O11B1	F_O13B1	Sa_O14B1	M_O16B1	W_O18B1_avg	F_O20B1	Sa_O21B1_avg	M_O23B1	Sa_N4B1_avg	W_N8B1	W_N22B1	W_N29B1	Sa_D2B1_avg	W_D6B1	Sa_D9B1	W_D13B1	Sa_D16B1	W_D20B1_avg	T_O3B2	W_O4B2_avg	R_O5B2	F_O6B2	W_O11B2	R_O12B2neg_54	F_O13B2	Sa_O14B2	W_O18B2_avg	F_O20B2	Sa_O21B2_avg	M_O23B2	T_O24B2	W_O25B2	Sa_N4B2_avg	W_N8B2	Sa_N11B2	Sa_N18B2	W_N22B2	Sa_D2B2_avg	W_D6B2
3	100.933	100.933	100.934	544.814	527.925	550.028	-0.663028	0.422229	-1.08262	1.17305	-0.708228	-0.745913	-0.727895	1.25837	1.00963	-1.55486	0.315829	-0.578603	-1.05433	-1.22169	1.23375	0.849905	0.119018	0.953728	-1.55486	1.18254	1.04679	0.327185	2.38177	-0.0911107	0.682997	0.405682	-0.463765	-1.89322	-0.653882	0.276444	0.734304	-0.709466	1.27202	1.62483	-0.207296	1.12631	-0.0601933	0.329103	-0.868069	-1.70918	-0.262095	-0.854593	0.862771
6	101.934	101.934	101.934	570.764	536.859	599.529	0.289276	-0.564455	0.148148	0.359871	-1.37989	-1.10454	1.1037	0.512954	1.28547	-0.0701891	-0.615573	-0.514424	-0.164271	2.15573	-1.29443	-1.41086	0.166424	0.560482	0.0424328	0.763917	-1.59024	1.32048	0.872969	-0.0425219	1.59247	-0.431602	-0.527704	0.406107	0.373551	-1.06856	0.758882	0.286597	0.234086	1.8878	-0.711831	-1.77586	-0.265529	1.25594	0.58447	-1.98948	0.541082	1.25367	-0.4158
11	102.957	102.957	102.957	30.1904	21.9535	31.272	0.148393	-0.69953	0.060349	0.306168	0.177178	0.259447	0.466274	0.236171	0.321463	0.53096	0.370261	0.332805	0.728233	0.0712598	-2.29765	-1.9524	0.0336833	0.345894	0.0318723	0.768462	-2.24319	2.00389	0.289812	0.160251	-0.0524216	-0.208193	2.00443	-0.0244406	0.0521196	0.916152	0.381932	0.92081	-0.485086	0.358158	-0.745258	-2.17025	0.132869	0.111673	0.19481	-1.83097	2.02514	0.21657	-0.0366857
12	102.989	102.989	102.989	27.4603	24.9916	28.5632	0.480598	-0.230037	0.0839847	0.725125	0.177539	0.303472	-0.144534	0.406584	0.216672	0.397808	-0.00487559	0.0352004	0.2133	0.041203	-1.8601	-0.93451	0.28518	0.505123	0.0911154	1.13214	-3.39101	1.47003	0.306598	0.311766	0.480217	0.553899	-1.75278	0.723222	0.750667	1.22785	0.108744	0.817159	1.69351	0.250363	0.768786	-1.94938	0.978537	0.536415	-0.805541	-2.10236	-0.174787	-1.15803	0.293794
13	103.04	103.039	103.04	105.144	70.0605	129.198	-1.73401	0.821411	0.988836	0.64889	1.0982	1.18209	-1.78562	0.233509	0.784404	-0.907721	-0.991564	0.262167	0.88671	0.760153	-0.428085	-0.304632	-0.0306969	0.414019	-1.32352	0.386246	-1.78562	0.824816	0.382412	0.69919	0.921732	0.739511	-0.254352	-0.660039	0.0195746	0.382028	0.803419	0.841072	-2.20579	0.0836559	0.577104	-2.4909	0.764307	0.612714	0.164794	0.339443	-0.113641	-1.73953	0.761329
16	104.954	104.954	104.954	30.1904	21.9535	31.272	0.169467	-0.727646	0.158238	0.27706	0.334857	0.370377	0.511041	0.247039	0.405199	0.429954	0.493606	0.359272	0.382559	-0.841966	-1.62398	-2.09468	0.0987888	0.38323	0.046122	0.817991	-2.36975	2.17322	-0.00309278	-0.00224838	-0.209216	0.732315	1.00096	-0.164037	-0.123714	0.521727	0.237412	0.679753	-0.215272	0.372588	-0.152484	-3.12709	0.263329	-0.0942124	0.246758	-2.21738	2.05841	0.235048	-0.531451
18	105.019	105.019	105.019	38.4497	35.7312	40.1648	0.513652	0.590843	0.974736	0.5663	0.757285	0.682303	-1.36884	0.521124	0.636298	0.437415	-0.245934	0.517504	-1.10881	0.681777	-1.98146	-1.98146	0.36444	0.559629	-0.458515	0.622577	-1.98146	0.700585	0.625827	0.452907	0.641226	0.970412	0.0284136	0.461286	0.384149	0.301109	0.401665	0.756958	0.293091	-2.12854	0.82901	-2.12854	0.438432	0.581426	-2.12854	0.153674	-0.644488	-2.12854	0.629828
20	107.05	107.05	107.05	287.569	282.424	288.774	-0.375922	0.758704	0.822022	0.595758	0.998591	0.869845	-1.00182	0.073803	0.63075	-0.104268	-1.5128	0.248583	0.439245	1.07882	-0.186598	-1.41899	-0.0503993	0.679514	-2.15105	0.867699	-1.98821	0.726722	0.478867	0.880343	0.208503	0.807549	0.347761	-0.630996	-0.149021	0.248176	0.785291	0.681721	-0.104012	-0.687014	0.0561146	-1.62163	0.351872	0.624684	0.684443	0.566856	-0.668568	-3.86166	0.77566
21	108.022	108.022	108.022	305.814	304.215	306.466	0.918141	0.712498	0.65131	-0.0849055	0.904412	0.0681918	0.346008	0.72717	0.458297	-0.438185	0.219222	-0.042209	-1.54809	0.798945	-1.66391	-1.15709	0.288266	-0.227999	-2.23638	0.651597	-1.15205	1.80675	0.552443	0.34016	-2.35072	-1.3069	-0.819288	-2.35072	-0.726663	1.4094	0.110585	0.00173982	1.34073	0.675113	0.0587523	-0.160364	-0.161651	0.276323	0.0856598	0.508852	1.17462	0.320965	-0.797881
22	108.902	108.902	108.902	31.0462	29.1301	32.2075	0.596566	0.24888	0.6869	0.835991	-0.695449	0.851591	0.184148	0.77457	0.349556	-0.918097	-0.493375	0.571608	0.40848	0.775846	-1.02897	-0.527886	0.258665	-2.65497	-0.479186	0.220437	-1.78995	1.82465	-2.7137	-0.612234	0.838575	0.630772	-0.0856313	0.45048	0.567728	0.63255	0.31961	0.740395	1.22694	0.284973	0.441298	-0.661017	1.1695	0.580983	-0.535676	-0.761408	-0.290892	-0.0987833	0.343177
23	108.989	108.989	108.989	28.078	26.9655	28.5872	0.347555	-0.564224	1.0936	0.111487	1.12029	0.267024	0.0780142	0.190857	0.140652	-1.16424	0.124909	0.623982	-0.121695	0.555593	0.466722	-0.319947	0.228351	-0.0628986	0.0944513	-3.88298	0.0272151	0.64529	-0.231921	-0.690601	0.0673382	-0.195144	1.29408	-0.130872	1.00619	0.637821	-0.781465	-0.609904	-1.39445	1.56798	1.81279	0.933607	-1.2642	0.474252	-1.04496	-0.323492	-0.421548	-1.61075	-1.13823
24	109.029	109.029	109.029	197.333	196.263	201.714	-0.193782	1.14994	0.385651	1.41559	0.517424	0.574066	-1.46085	-0.196522	0.646525	-1.06699	-1.78409	0.0572479	0.64136	0.737036	-0.100409	-0.88757	-0.41331	0.725244	-0.630139	1.84438	-1.93022	-0.0305721	0.826951	0.896807	0.487593	0.899886	-0.646307	-0.587402	0.00298869	0.170773	1.60484	0.784261	-1.70578	0.016796	0.651659	-1.33017	0.402605	0.602562	0.511125	1.56822	-0.22715	-2.02122	0.0667379
25	110.899	110.899	110.899	31.118	29.1301	32.3936	0.414084	0.157688	0.0994415	0.648224	-0.852597	0.698504	0.0532793	0.131884	0.23272	-0.51999	-0.566923	2.23435	0.334274	-0.700081	-0.939794	-0.821009	1.08691	0.540172	-2.05591	0.0819387	-1.80212	1.54495	-0.714461	0.0508289	0.377865	0.385237	0.0816296	0.184428	1.11668	0.342677	0.194437	0.425056	0.504519	-0.249455	0.25004	-0.224883	0.483815	-4.32278	0.690998	-0.184445	-0.650111	0.0669348	0.237083
26	110.976	110.975	110.976	38.8466	36.2533	40.1648	0.65857	1.03735	0.879404	0.667445	0.755531	0.935456	-1.50405	-1.50405	0.89167	0.785208	0.34343	-1.50405	-0.704564	0.892747	-1.50405	-1.50405	-0.730639	0.675359	0.304599	-0.267063	1.05206	-0.656318	1.38577	0.517225	0.309119	0.785769	0.778467	-0.0819795	0.279877	-0.950614	0.0963887	0.0709561	0.46644	0.124789	-0.129128	-3.74146	0.236221	-0.0536737	0.782301	0.81004	0.25457	-0.295713	0.403686
27	111.009	111.008	111.009	58.9807	44.9795	63.6719	-0.847611	0.770148	1.00284	-0.0497916	1.06719	0.933284	-1.05525	0.191527	0.886805	-0.0504055	-0.640763	-0.0322601	0.741919	0.96224	-0.217163	-1.69669	-1.27323	0.322572	-1.9475	0.982386	-1.33528	1.28503	0.660695	0.70884	0.506369	0.492094	0.240439	-2.27037	-0.209883	0.220146	0.655311	0.756032	-2.17892	0.23348	0.358218	-2.27037	-0.107868	-0.346049	0.361804	0.856074	0.407942	-1.80419	0.647393
28	111.009	111.009	111.009	158.016	152.864	163.796	-0.822242	0.909969	-0.822242	-0.150149	-0.601185	0.92862	-0.822242	-0.743452	2.39466	-0.822242	-0.36766	-0.122814	2.30054	0.888574	-0.822242	-0.822242	0.888137	0.377205	-0.822242	0.109105	-0.822242	-0.233619	-0.59047	1.68262	1.00826	0.377009	-1.01325	-1.01325	-1.01325	-1.01325	0.79412	1.03101	-0.276629	-0.352814	-0.437997	-0.907491	0.302716	-0.333282	1.53049	1.39427	-0.557096	-0.973674	0.681337
30	111.081	111.081	111.082	294.167	292.899	295.057	-1.1384	-0.914604	-0.745739	-0.699596	-0.0015646	0.220183	0.608406	0.396324	0.108318	-1.29667	-0.625984	-1.06409	1.29418	0.993394	0.76125	0.474012	0.900901	1.05026	1.02627	-0.0958545	-2.46989	1.21889	-1.59588	-0.602515	-0.950712	-0.486509	-0.519975	-0.971883	-0.743031	1.32778	0.594737	-0.561464	0.346636	-0.726031	1.80757	-1.415	1.65428	-0.342768	-0.964257	1.29376	1.52508	1.27698	0.483955
33	112.999	112.999	112.999	49.0066	45.4695	51.0829	1.2008	0.860586	0.876643	0.630102	1.08044	1.40591	-0.10582	-1.37338	-0.705659	0.60201	-0.0810202	-1.37338	0.572535	1.36463	-1.37338	-1.37338	0.232732	0.126836	-0.164708	-1.34583	-1.37338	0.316739	-1.16158	1.81431	0.628143	0.628208	0.848024	0.860979	0.379276	0.328636	0.235983	0.60817	-0.869086	-1.15838	1.02536	-1.16158	0.822789	-1.16158	-1.16158	0.0821919	-0.88172	0.246893	0.163423
34	113.989	113.989	113.989	545.328	499.842	575.185	-1.00016	0.372472	-2.64833	0.0982507	-0.771736	-0.563035	-1.67606	1.04886	1.02551	-1.00614	0.0512924	0.121873	-0.0099631	0.0520803	1.25635	-0.557157	0.239427	0.956581	1.51539	0.405596	0.453563	0.635335	0.954235	0.0435684	0.733437	0.0621132	0.0611123	0.41956	1.22086	-0.811863	0.873704	0.616512	0.615017	-0.00991896	-0.116106	2.24451	-0.498138	-0.173412	-0.0547364	-2.51838	0.0332086	-1.26728	0.264778
37	114.989	114.989	114.989	27.4702	24.9916	28.6327	0.298783	-0.244927	0.0362903	0.640037	0.332976	0.445666	-0.244114	0.323308	0.260652	0.321004	0.113242	0.110138	0.188693	0.258306	-1.66455	-0.99151	0.195829	0.497188	0.140146	0.913665	-3.50609	1.57527	-0.525044	0.115716	0.391278	0.283916	-2.22937	0.162131	0.696779	1.02916	0.361754	0.69049	1.54155	0.580174	1.0674	-1.44884	0.798137	0.795507	-0.532771	-1.88564	-0.853552	-1.15998	1.31876
39	115.04	115.04	115.04	154.108	142.98	165.008	-0.4428	0.362248	0.409932	0.140935	1.8743	2.25181	-1.4672	0.114443	-0.678581	0.461334	-0.621208	0.244085	-0.242393	1.92523	-0.772106	-0.833127	0.13292	-0.430874	-0.167992	-0.897978	-1.57434	0.211357	-0.447194	0.0349702	0.912962	0.318579	-1.10839	-0.275008	0.269314	1.21222	-1.06061	2.00282	1.9954	0.408935	-0.719311	-1.37107	1.32046	0.412526	-0.843643	0.162368	-0.681917	0.661552	-1.17368
43	117.019	117.019	117.019	80.7534	74.265	88.418	-1.94987	0.511563	0.619762	1.05775	0.8976	0.512811	-2.1435	-0.387225	0.961384	0.2947	-1.27791	-1.68457	0.0957299	1.08995	0.518766	-0.699067	-0.126015	0.778163	-0.0836444	0.527364	-0.517964	1.00422	-1.48474	1.37543	-0.445846	0.073487	-0.761566	-1.94056	-1.25119	0.490205	1.06842	0.88204	-0.174435	-1.93706	0.1816	-1.68454	0.152058	0.305695	0.194723	0.606836	0.546834	0.178287	1.12389
44	117.056	117.056	117.056	198.858	182.769	208.132	-0.367146	0.973707	0.952577	1.11871	1.22103	1.2948	-1.26968	-1.27869	0.95925	-1.01828	-1.17069	0.310398	1.36738	0.918416	-0.4347	-0.998536	0.139005	-1.27869	-0.118277	-0.619359	-1.27869	0.577463	-1.57324	0.265674	0.59718	0.431792	-1.20366	0.520281	0.584915	1.09343	-0.286783	0.613354	1.81422	0.868264	0.651077	-0.371843	1.21035	-0.70997	-0.782981	0.270211	-1.52891	-0.673631	0.822435
45	117.056	117.056	117.056	162.03	156.966	172.299	-0.860675	0.805305	0.985828	0.692219	1.19495	1.47995	-1.24724	-0.828907	0.694495	-0.096041	-0.600704	0.480467	1.33117	0.946364	-1.25397	-1.25913	-1.20548	0.333015	-1.17757	-0.075911	-1.25913	0.92098	0.374093	0.771264	0.988476	0.966144	0.415196	-1.47583	-0.00866979	0.420469	0.605605	0.821715	-0.770349	-0.116102	0.288304	-2.14875	0.858887	0.616082	0.418168	0.14526	-0.00664009	-1.95632	0.798765
50	118.966	118.966	118.966	27.4208	24.9916	28.561	0.00703423	-0.96339	-0.107741	0.388261	-0.177098	-0.0838935	0.562082	0.48128	0.0689133	0.452259	0.83929	0.0316252	0.380574	0.0656168	-2.0677	-1.60356	0.544522	0.351378	1.05664	-0.604285	-1.98343	2.36162	-0.308397	-0.430608	-0.796537	-0.687698	0.824225	-0.20856	0.205178	0.225464	0.026701	0.0276383	0.689729	1.28782	-0.24385	-2.59888	0.657781	0.029465	1.65571	-2.17028	1.31919	1.57044	-0.530556
51	118.993	118.993	118.993	27.1734	25.9808	27.8234	-0.849724	-0.445217	0.936153	-0.807587	0.306808	0.100436	-0.604728	0.213157	-0.217619	-0.342002	0.14254	0.563932	0.420461	0.154257	1.27014	-0.128549	0.0480949	-0.490478	0.333058	-3.38014	1.57254	1.20447	-0.93239	-0.0573152	0.231013	0.272334	0.995245	-0.638618	0.565606	0.227121	-0.544456	0.286997	-2.82113	1.04075	0.395406	0.670171	-0.656496	0.766263	0.420735	-0.328339	0.279681	-2.82601	0.602011
52	119.035	119.035	119.035	48.4478	42.512	56.6675	0.526718	0.173645	1.03874	0.609531	0.662458	1.10516	-0.850289	0.632803	0.375194	0.0776483	-1.09191	0.314227	0.634215	0.531525	-0.900221	-0.791308	-0.246128	-0.0141226	-2.81372	1.08029	-1.79181	0.73736	0.912694	0.736413	1.81721	1.75666	-0.369977	-0.626121	-0.222891	-0.21041	0.728372	0.85228	-1.34147	-0.30808	0.335577	-2.24173	-0.129988	0.339119	0.174216	-0.358297	0.32856	-2.06627	0.671972
54	120.955	120.955	120.955	26.2975	24.3105	30.3945	-0.10756	-0.441642	0.127125	0.684246	0.243816	0.349926	-0.655047	0.731903	0.0941321	-1.10377	0.928249	-0.352528	0.505415	0.197041	-0.917962	0.269338	0.204041	0.447011	0.839801	-0.416223	-3.39201	1.76469	1.29664	-1.17846	-0.822293	1.35597	-0.915357	0.927023	-0.485591	0.800245	0.42713	0.224688	1.13661	-1.26209	1.46047	-1.38296	1.09541	0.149084	0.557318	-1.0041	0.636592	1.13011	-0.637089
55	121.029	121.029	121.03	273.208	250.804	275.612	0.0526785	0.600469	1.1882	0.782672	1.24196	1.2321	-0.774012	0.0358302	0.240624	-0.04415	-0.855381	0.5547	0.352349	0.536437	-1.19264	0.542421	0.00934884	0.141085	-2.11158	-0.483371	-2.5918	0.542048	0.0209638	-0.294088	0.691742	1.15452	0.885819	0.0362984	0.428506	1.04041	-0.340127	1.1391	0.0655492	-1.23707	1.41874	-1.1539	0.621769	0.567755	0.0147858	-1.22499	-0.78087	-2.48847	0.937145
56	121.029	121.029	121.029	222.291	194.353	228.866	-0.155415	0.600952	0.885187	0.607702	1.16554	1.16853	-1.15294	0.0247412	0.604677	-0.305261	-1.33146	-0.00795577	1.27713	0.85577	-0.830122	-0.879074	-0.499751	0.130427	-2.08494	0.70039	-1.7919	1.01778	-0.00217794	0.941183	1.14028	1.27879	-0.244781	-0.622655	0.124944	0.355982	0.736117	1.42628	-0.667687	-0.814254	1.10295	-2.38468	0.845185	0.176293	0.163299	-0.0395354	-0.744706	-1.95912	0.709823
57	121.029	121.029	121.029	328.239	327.198	329.036	0.338848	0.769583	1.37214	0.126608	1.24234	1.09027	-1.37904	-0.723292	-0.0402095	0.0927044	-1.11137	-0.0448244	1.32829	0.993674	-1.37904	-0.283378	-0.492828	-0.535538	-1.37904	-0.291444	-1.37904	1.68458	0.907454	0.777495	1.97499	1.07721	-0.756295	0.0686639	1.22671	0.237087	-0.341769	-0.153881	0.0870267	-1.03732	-0.455436	-1.86304	0.913489	1.09901	0.301236	0.194467	-1.193	-1.28405	0.0419026
58	121.044	121.044	121.044	78.7407	72.5094	86.5234	-1.84998	0.030821	0.914209	0.768966	1.01639	1.25263	-1.19161	-0.60895	0.839002	-0.00374358	0.386442	-0.286852	1.05063	0.521072	-0.790312	-1.83237	-0.0535405	-0.426041	-0.406581	0.0311307	-1.24734	1.88602	-0.0566043	0.339322	0.828655	0.625503	0.752215	-0.855612	-0.558261	0.783395	0.389128	0.737987	-0.0524263	-1.05081	0.408798	-2.5243	0.507403	1.0332	0.36362	-1.22713	0.232952	-1.34958	1.14459
59	121.066	121.066	121.066	300.086	298.981	300.391	0.0102091	0.698886	0.809399	0.925762	0.909136	0.805313	-0.878547	0.251867	0.77341	-0.205216	-1.83811	0.432824	0.392152	0.754575	-0.165263	-0.845774	-0.172126	0.685276	-1.74538	0.371087	-2.62702	0.657539	0.41554	-0.395058	-0.262706	-2.6215	-0.502926	-0.377291	-0.447052	0.758452	0.230911	0.253092	2.32428	0.742043	1.35981	-1.57688	1.12602	0.425739	-0.403765	-0.350261	-0.399951	0.444381	0.628687
64	123.045	123.045	123.045	305.875	304.215	306.4	1.18492	0.5732	0.450471	-0.250824	1.0668	0.215702	0.256271	0.663897	0.448678	0.398725	0.20948	-0.316985	-1.55072	0.697536	-1.49527	-1.17805	0.143916	-0.574372	-2.15376	0.630375	-1.24884	1.82885	0.217125	0.430049	-0.740554	-1.16149	-1.27734	-0.992862	-1.52395	1.63265	-0.353864	-0.199183	1.63226	0.803259	-0.470123	-0.443784	-0.0332083	-0.0214527	-0.521443	0.408512	1.30225	1.07751	-1.5355
65	124.007	124.007	124.007	32.167	24.7679	33.124	0.365571	0.0690906	0.734403	0.194304	1.42859	1.21836	-0.750314	0.140697	0.343312	-1.19333	-1.54013	0.222897	0.470983	0.989806	-0.884658	-0.994852	-0.344809	0.895724	-1.61134	1.11988	-1.86627	0.992085	0.848123	0.78472	0.820113	0.852001	0.084443	0.205418	0.470668	0.526984	0.533593	0.496344	-0.443499	-1.12459	0.271349	-0.981596	0.153329	0.367334	-1.80909	0.190968	-3.57877	-0.56974	0.734605
69	124.991	124.991	124.992	34.4796	32.1807	54.0614	0.985338	0.326158	0.849885	0.47482	0.716105	0.573532	-0.339222	0.484346	0.710877	0.087929	-1.79658	0.357562	0.317753	0.615577	-0.290243	-1.19403	-0.332817	0.639258	-2.04097	0.485164	-2.49979	0.869348	0.89185	1.04164	1.29568	1.03458	-0.0819523	0.579803	0.535177	0.267696	0.774219	1.11641	-1.90426	-0.0483334	0.127906	-0.885221	-0.174688	-0.820181	-1.55834	0.0584365	-0.226491	-2.53327	0.921809
70	125.097	125.096	125.097	326.643	325.471	337.985	-0.744031	-0.927633	-1.40914	-0.899852	0.145372	0.719344	0.512381	0.459243	0.116808	-1.88931	-0.343541	-0.707162	1.13048	0.960971	0.621739	0.490548	0.861843	0.935336	0.878529	0.111514	-2.21804	1.19459	-0.982873	-0.556526	-0.814713	-1.08588	-0.22145	-0.815888	-0.382188	1.21007	0.0320991	-0.279891	0.866375	-0.677407	1.43769	-2.62064	1.43658	-0.363007	-0.863261	1.02572	1.42898	1.32778	0.357173
71	125.097	125.096	125.097	281.523	279.703	282.512	-0.686721	-1.42268	-1.84375	-0.13019	0.330843	-0.208617	0.0964459	0.743186	0.322814	-1.84375	-0.59131	-1.84375	0.899846	0.823879	0.727238	0.83664	0.890277	1.03508	0.972867	0.549169	-0.61386	0.956335	-1.62218	-1.1446	-0.221043	-0.314357	-0.295415	-1.62218	-0.091411	1.26002	-0.217685	-0.0296648	-0.576039	-1.62218	1.29006	-1.62218	1.26005	0.0856243	0.175666	1.47901	1.18654	1.16158	0.680441
77	126.903	126.903	126.904	30.653	28.3771	31.5875	-1.71729	0.904621	-0.481519	-1.74077	-0.00100569	-0.553943	-0.549976	0.173175	-1.26558	0.877954	0.740005	-0.929994	-0.717743	1.80836	0.639188	0.337683	1.48747	-0.0989164	0.359538	-1.09967	0.967854	0.860569	-0.852074	-0.208164	0.0245997	0.0922261	1.18128	-0.533889	0.106951	0.137749	-0.440391	-0.489929	1.0555	0.562245	-0.21353	-1.45442	0.803814	-3.40551	1.198	0.634537	0.212844	1.50692	-0.543446
82	127.04	127.04	127.04	220.546	219.482	223.709	0.0377926	0.455503	0.42858	1.07737	0.841212	0.930115	-2.23653	0.189694	0.462382	0.00181456	-1.89089	-0.503911	0.198719	0.781186	0.0839099	-0.415176	0.155968	0.475651	-0.885497	1.11908	-2.2063	0.899319	-0.522475	0.370806	-0.28663	-0.105808	-0.905657	-0.798817	0.94757	0.371898	0.663163	-0.0727097	-1.80663	1.12161	0.593746	0.427997	1.17648	1.53233	0.191293	1.6648	-0.517296	-1.28248	-1.80663
83	127.051	127.051	127.051	257.886	256.183	260.301	0.114524	0.624868	0.589335	0.438378	1.07062	0.883007	-1.54217	0.310077	0.696161	0.469989	-1.48065	-0.428176	-8.42907e-05	1.07948	-0.446313	-1.8983	-0.630381	0.739128	-1.14315	1.25739	-1.68006	0.976339	0.711719	0.888668	-1.31864	1.03104	0.375571	-1.78232	-0.989814	-0.230785	1.13651	1.46393	-1.68261	0.124251	0.313782	-1.83037	0.261712	0.972234	-0.0822936	1.06059	0.31831	-1.31774	0.903831
85	128.035	128.035	128.035	64.0508	32.9955	69.1188	-0.17676	0.550591	0.769244	0.297328	1.05275	1.01862	-1.3557	0.498264	0.885408	0.260289	-1.01876	0.286894	0.738623	0.824826	-0.749558	-0.91445	-0.508656	0.722785	-2.01091	-0.351266	-2.12347	1.3039	0.648246	0.963341	0.499592	0.843249	-0.120134	-1.40904	-0.693204	1.26782	1.04992	1.08731	-1.06682	-0.0106052	0.045376	-2.95754	-0.152746	0.0695205	0.149433	0.168259	0.314065	-1.84301	0.940271
90	129.019	129.019	129.019	99.2523	88.878	121.423	-1.25243	0.97487	0.68528	0.507838	1.43461	1.60909	-1.47901	-0.304106	0.801521	-0.083268	-0.857882	0.450702	1.42923	0.887013	-0.676937	-0.579847	-0.438773	-0.184769	-1.26545	-0.978853	-1.47901	0.800172	0.574861	1.11444	1.14392	0.993611	0.248636	-1.21229	-1.44933	-1.23649	0.730428	1.02923	-1.58884	-0.48953	0.345327	-1.63624	0.868482	-0.346938	0.614309	0.343244	-0.123858	-1.63624	1.00955
91	129.019	129.019	129.019	139.784	129.117	171.576	0.0537824	-0.228752	0.675217	-0.903291	-0.903291	2.23702	-0.903291	0.275594	1.49414	1.81933	-0.571919	0.220992	0.82761	-0.903291	-0.903291	-0.903291	-0.748462	0.693628	-0.903291	-0.510015	-0.903291	0.988167	-0.791019	0.110235	-0.238044	0.508638	0.235948	0.982919	-1.0844	-0.295189	-0.913092	-0.00317195	-1.0844	-1.0844	1.42071	-1.0844	1.43871	1.27017	0.104619	-1.0844	-0.212018	-0.0851005	-0.770207
92	129.019	129.019	129.02	59.591	22.7796	76.1256	0.560729	0.773995	0.847744	0.696058	0.716366	1.00242	-2.11402	0.246395	0.823964	-0.321725	-0.932606	-0.611384	0.792233	0.891149	-0.376279	-0.766626	-0.589149	0.858481	-1.25495	-0.0965023	-2.20612	1.05983	0.302688	0.683746	0.691322	0.538574	-0.824128	-0.518859	-0.200773	0.396362	0.797419	1.26761	0.554486	0.294366	0.362715	-2.12037	0.247363	-2.12037	0.368352	0.632629	0.262775	-1.92395	1.03347
93	129.038	129.038	129.039	63.5605	60.831	68.1172	0.385299	0.786842	0.855552	0.659305	1.09889	1.09224	-0.825244	-2.05062	0.842208	0.255919	-0.516427	0.307752	-0.147346	0.855208	-0.737301	-2.05062	-0.205896	0.699493	-0.122439	0.353361	-2.05062	0.514443	0.115313	1.05537	0.750478	0.145509	-1.01779	-0.741369	0.416878	1.05091	1.00575	1.04347	-0.983825	-0.925856	0.712164	-0.208936	0.20679	0.48853	-1.40329	0.900583	0.449682	-2.43565	0.965132
94	129.056	129.055	129.056	250.92	204.769	254.212	1.03128	0.857276	0.805368	2.09492	1.44424	0.226052	-0.656807	0.110247	0.718516	0.589886	-0.953413	0.732077	-0.561085	1.20789	-1.05622	-1.05622	-0.840845	-0.597762	-1.05465	-0.928316	-1.05622	-1.05622	0.439013	0.0191594	-0.0480273	-0.229688	-0.20385	-0.316401	-0.370229	1.69865	-0.729876	1.18908	2.62699	0.924452	-1.00079	-1.37731	1.24887	-0.154692	0.357499	-0.130941	-1.37731	-0.626614	0.271693
100	129.936	129.936	129.936	516.76	490.014	541.266	-1.42687	-0.679763	0.769426	0.339505	0.914307	1.79462	1.00603	-0.599785	0.717151	-1.71482	-0.1261	0.480997	0.721168	-1.71482	0.251481	-0.601659	1.13068	-0.110297	0.103842	0.705991	-1.70697	-0.254118	0.517355	-0.0599034	0.714164	0.608371	-1.7272	-1.24124	0.742212	0.101072	-0.27489	0.730582	-0.788469	-0.166001	1.12195	-2.06555	0.385276	-0.752765	1.1006	-0.838838	0.263993	0.81184	1.35042
104	130.966	130.965	130.967	26.9351	2.90145	37.4518	0.281137	-0.751112	-0.0543741	-0.44062	-0.168801	-0.0668986	0.600251	0.215191	0.224713	0.681484	0.888001	-0.0520572	0.664797	-0.0310079	-1.76643	-1.55415	0.649874	0.360054	0.70211	-1.28099	-1.71224	2.61108	-0.338158	-0.418613	-0.623153	-0.72471	1.4426	-0.148571	0.597503	-0.216542	-0.289584	0.340615	1.06128	0.645976	-0.329447	-2.49186	0.731976	0.337457	1.2792	-2.18839	1.29443	1.63313	-0.525479
105	130.984	130.984	130.984	27.4389	24.9916	28.561	0.276551	-0.333549	0.0909445	0.603321	0.23484	0.349358	0.142174	0.476689	0.371787	0.207554	0.139028	0.131509	0.251975	0.128064	-1.96797	-1.12626	0.26085	0.323477	0.143899	0.970142	-3.29075	1.61636	0.0890823	0.326209	0.556967	0.534664	-1.60263	0.506667	0.71759	1.12752	0.168054	0.841279	1.76382	0.313759	0.821268	-2.08588	0.93734	0.509761	-0.56442	-2.28857	-0.388227	-1.09484	0.626637
107	131.035	131.035	131.035	175.03	159.718	184.735	-0.2579	0.411734	0.703656	1.25744	1.10567	1.02524	-1.00617	0.342858	0.656977	-0.173396	-1.9606	0.04579	0.414395	0.70549	-0.712352	-0.692195	-0.221435	0.219767	-1.8536	0.695012	-1.94294	1.23657	-0.596711	0.0703396	0.825015	0.635333	-0.756102	-0.368614	-0.120734	0.494725	-0.0391477	1.09908	1.62605	-0.206144	0.987694	-2.62393	1.64324	0.650819	-0.232301	-1.05761	-1.09412	-0.550195	1.00599
108	131.035	131.035	131.035	151.254	144.522	158.117	-0.552194	0.453806	0.586575	1.10883	1.30763	1.092	-2.0247	0.338015	0.718215	-0.425725	-1.46896	-0.265988	0.821365	0.739632	-0.442037	-0.744203	0.023757	0.264489	-1.15449	0.681116	-2.0247	0.967576	-0.377873	-0.219234	0.449413	0.302224	-0.242968	-0.213641	-0.0100479	0.729606	0.18117	0.872638	-2.39003	-0.24166	1.61661	-1.84271	1.57437	1.18028	-0.0536288	-0.325818	0.241308	-1.14165	1.08911
109	131.071	131.071	131.071	275.425	273.979	276.285	-1.07447	0.839165	0.0319016	1.275	1.85658	1.12647	-1.37658	-0.838464	-0.184734	-0.187202	-0.341967	0.701709	1.21376	1.03358	-1.04471	-0.149393	0.305256	-1.23024	-1.39486	0.520298	-1.39486	0.31375	-1.26072	-0.562828	-0.316513	-0.537453	-0.502882	0.495258	0.324331	0.764846	-1.27788	0.4039	2.14517	1.43584	0.613788	-1.25028	1.54683	-0.160096	0.820499	-1.63938	-0.937793	0.497835	0.592026
113	131.984	131.984	131.984	27.458	24.9916	28.5632	0.409067	-0.247006	-0.197516	0.550874	0.142406	0.436917	0.00290868	0.532123	0.380143	0.158491	0.271267	0.318232	0.102523	0.0910188	-1.94993	-0.888229	0.321023	0.238113	0.277752	1.05021	-3.41264	1.41225	0.127113	0.313653	0.374166	0.273639	-2.14712	0.495678	0.896011	1.18333	0.136075	0.611631	1.83851	0.720144	0.793795	-1.69005	0.833766	0.715183	-0.67302	-2.04839	-0.353613	-1.05951	0.522489
114	132.03	132.03	132.03	37.7421	24.7679	39.5981	0.482357	0.235327	0.624155	0.292546	0.242163	1.05943	-0.940658	0.411587	0.560336	0.2979	-0.243714	0.329722	0.0951675	0.77838	-3.70604	-0.229193	-0.522377	0.551554	-0.522664	0.706001	-1.1324	0.630429	0.538344	0.562192	0.494297	0.580007	0.211694	0.229069	0.184633	0.0920053	0.377177	0.541414	-0.297928	0.1754	0.226875	-3.66047	0.163184	0.2938	0.458656	0.0703237	-0.740954	-2.54709	0.350952
120	132.9	132.9	132.9	34.3162	31.3853	35.6145	-0.018542	0.449116	1.58244	-0.6991	0.814736	-0.208687	-0.005125	0.314878	0.424353	0.175931	0.0296269	-2.86196	1.08855	0.239709	0.0180064	-2.21855	-0.463888	0.13427	0.044895	0.123902	-0.389059	1.42449	0.151952	-0.175966	1.19655	1.02565	-0.088771	-0.270667	-0.105863	0.104479	0.0842785	0.901534	-0.0683232	0.0394534	0.796451	-0.183114	-0.0765382	-2.49404	-2.49404	-0.352364	0.536164	-0.10353	1.87067
121	132.946	132.946	132.946	32.4138	29.7789	33.8818	0.0195751	0.120364	0.4275	1.05235	0.750345	1.30014	-0.660275	0.827716	0.957185	0.278523	-1.0405	0.0772238	0.574269	0.28481	-1.19931	-0.69447	0.273658	0.673489	-1.56863	-2.58468	-0.99018	1.1209	0.137774	0.567939	0.637223	0.521493	-1.59778	0.775749	0.217338	0.238192	0.441848	0.885277	1.67882	0.0425454	0.989242	-1.44543	0.956608	-0.949661	-1.04433	-0.987521	-0.230088	-1.87484	1.44303
122	132.981	132.981	132.981	27.4346	24.9916	28.5632	0.375203	-0.317719	-0.0471688	0.494046	0.281031	0.313791	0.192741	0.514223	0.243745	0.243938	0.180302	0.28272	0.127442	0.270429	-1.7269	-0.986033	0.277112	0.367434	0.179748	0.916301	-3.57037	1.38799	0.207118	0.22779	0.481772	0.539646	-1.61952	0.497699	1.25319	1.31322	-0.0772506	0.583696	1.77236	0.288915	0.535406	-1.90461	0.958022	0.324111	-0.326887	-2.25441	-0.502637	-1.21867	0.474777
124	133.014	133.014	133.014	45.4581	42.512	47.8834	-0.187144	0.266219	1.08955	0.568562	0.790302	0.614006	-0.734488	-2.33447	0.26356	0.523985	-0.851012	-2.33447	0.0697777	0.65621	0.640613	-0.0412678	-0.0617493	0.509276	0.0349873	0.818324	-1.57308	1.2723	-1.76452	0.876598	0.815818	0.2523	-1.00277	-1.00401	0.472349	0.494018	0.893665	1.04583	-0.995008	-1.20127	0.691548	-1.76452	0.566411	-1.76452	0.662408	0.635429	-0.120423	-1.39445	0.921718
125	133.041	133.041	133.041	287.588	286.781	288.144	0.196902	1.04114	0.968173	0.391478	0.924616	0.910067	-0.645311	0.412117	0.866908	0.13733	-0.0309784	-0.00790861	0.737815	0.36372	-0.246425	-2.58607	0.0429834	0.603631	-1.07193	-2.52058	-0.652002	0.164319	0.842797	1.3117	0.768125	0.707071	0.699507	-0.541188	-0.770976	-0.134829	0.759114	0.709478	-1.64732	-1.92422	0.363557	-0.746009	-1.70687	0.743174	-0.0169569	0.519003	0.488453	-1.92422	1.00798
126	133.05	133.05	133.051	102.982	92.4005	110.754	-0.600811	1.18298	1.03701	0.939632	1.22454	1.27781	-1.17645	-0.824624	1.07735	-1.03067	-0.233673	0.502734	1.28783	1.10209	-1.17645	-1.17645	-0.90742	-0.265197	-1.12145	0.462652	-1.17645	-0.404985	0.977141	0.787096	0.860707	0.879501	-0.0595257	-1.26655	-1.33125	0.187056	0.911735	0.985948	-1.90965	0.316429	0.556864	-1.81522	0.733243	-0.928672	0.413892	0.596098	0.297836	-1.6345	0.802154
127	133.051	133.05	133.051	61.1408	46.7234	71.5861	-0.246254	0.131298	1.15234	1.3619	0.639346	0.780313	-0.704751	0.444391	0.253664	-1.34457	-0.834738	0.510512	0.120279	0.607699	-1.40056	-0.144786	-0.446277	1.11756	-1.88669	0.642632	-1.9778	1.2245	0.177753	0.237772	1.00791	0.597884	-0.156121	-2.27508	0.517845	0.813376	-1.04099	1.44574	-0.148869	1.17611	0.622729	-2.27508	0.574847	-0.674027	0.796344	0.6993	-0.252074	-1.90798	0.332593
128	134.061	134.061	134.061	256.134	253.869	258.159	-0.279014	0.671383	0.489895	0.231029	0.877021	0.734775	-0.797337	0.23109	0.668237	0.128307	-0.498562	0.143836	0.854513	0.854831	0.0189015	-3.05734	-0.413864	0.278669	-1.79239	0.925308	-1.20351	0.934211	0.296381	0.963287	0.0260714	0.569075	0.228813	-2.16025	-0.348191	0.149394	0.702406	1.05418	-0.674606	-0.370003	0.686139	-1.9269	-0.128291	0.977786	0.376168	0.538641	0.289243	-2.95377	0.833602
129	134.865	134.865	134.865	576.287	553.513	599.529	0.405354	0.12849	-2.05363	0.53045	0.4929	-0.182162	0.823084	-2.05363	1.03931	0.585374	-1.47733	0.532091	0.500323	0.300006	-0.228256	-2.05363	0.988313	0.611722	-0.0770417	0.338151	-0.214673	1.06479	-0.182773	0.631633	1.13398	0.292029	-2.64489	0.433747	0.903773	-0.23995	0.581223	0.423526	0.601729	-0.489332	-0.115113	-0.773102	-1.61481	0.780038	0.847109	0.139147	0.197724	0.602737	0.964267
133	134.895	134.894	134.895	35.0106	31.3853	62.1668	-0.169617	0.0769212	0.34493	-1.50506	0.22647	0.245106	-0.165481	0.41227	1.07634	0.742395	0.11436	0.0444199	0.848816	0.555097	-0.669125	-2.94028	0.152783	0.190255	-0.143942	0.119644	-1.54352	1.98722	-0.136694	0.613412	1.09975	0.413808	-0.572333	-0.997305	-0.76942	-0.967721	0.429762	2.69079	0.289023	0.664817	-0.457896	-1.76809	0.599487	0.513479	0.0812708	-1.57264	-0.147856	-0.314844	1.9517
135	134.895	134.894	134.895	272.808	240.446	297.666	0.764758	-0.0824529	-0.493269	1.09759	-0.637666	-0.471167	-0.55518	0.715123	1.83401	1.53768	-0.688102	0.64382	1.72673	-1.09546	0.100173	-1.13462	0.352349	-0.890293	-1.19871	-0.000283137	-1.73732	0.212288	0.376935	-0.693456	-0.0900227	-1.23705	0.142722	0.493336	0.046715	-0.65173	0.463593	0.486909	1.48301	-1.05067	-0.712068	-1.02001	-0.363175	0.363046	2.4977	-1.67805	0.499035	1.0567	1.59711
138	134.895	134.895	134.895	211.285	191.709	226.78	-1.46275	0.900535	0.331593	2.62921	-1.16221	0.469335	-1.07254	0.172099	0.912169	0.268954	0.338722	0.422997	0.590339	0.526633	-0.514467	-1.26113	-0.233399	0.519207	-0.924568	0.816559	-1.43429	-0.832996	-0.712362	-1.05362	-0.0305285	0.0504138	-0.337199	-1.67343	-1.26491	-0.329389	0.436929	2.57932	0.36726	-0.489003	1.28317	0.105378	0.976899	-1.1369	0.867089	1.7165	0.439648	-1.39492	0.0517022
139	134.895	134.895	134.895	168.346	152.864	170.73	1.08402	1.28476	-0.72879	0.502073	-0.976868	-0.457872	-1.92671	-0.283015	0.406302	1.21169	-0.979957	0.322292	0.939391	1.74882	0.260887	0.85436	-0.246191	0.631421	-1.75869	-0.59827	-0.286538	-1.00312	-0.602748	-0.646716	0.377735	-0.146637	-1.25304	0.924693	-0.67139	-0.707277	-0.294766	1.95938	0.19342	-1.42964	-1.27954	0.59109	1.39512	-0.458455	0.848013	-1.32284	0.208753	0.292191	2.29661
142	134.943	134.943	134.943	32.3645	29.7789	33.4525	0.171936	0.129479	0.341279	1.19596	0.781647	1.32855	-0.611225	0.717687	0.820016	0.061673	-2.09367	0.240415	0.447243	0.553054	-1.08786	-0.431049	0.221847	0.759632	-0.949812	-2.46865	-0.935498	0.807342	0.135593	0.437705	0.515915	0.50145	-1.65386	0.847696	0.369311	0.216108	0.381956	0.774768	1.44673	0.348685	0.947713	-0.996181	0.869625	-0.554861	-0.960245	-0.625767	-0.0870501	-2.73506	1.1618
143	134.988	134.987	134.988	27.1805	22.7796	29.2787	-1.0666	-0.468379	1.05973	-0.666025	0.800864	0.0415587	-0.8252	-0.202655	0.0200224	-0.435263	0.0513846	0.584915	0.09614	0.389914	1.21043	-0.724682	0.0700659	-0.535242	0.0514773	-2.83089	1.7604	1.61804	-1.70641	-0.466883	-0.0946061	0.248632	2.00595	-0.947738	0.34997	-0.0285368	-1.09823	0.125943	-1.50088	2.01422	0.553624	0.96171	-0.712387	0.152174	-0.198047	-1.36144	-0.168328	-0.797549	0.329324
144	135.03	135.029	135.03	35.5769	33.0799	36.8943	0.970252	0.585298	0.699035	0.622726	1.06454	0.581779	-0.354395	0.026233	0.183176	-1.08049	-1.05992	0.431637	0.654794	0.963694	-0.750804	-1.53926	-0.308229	0.471918	-1.41815	1.07994	-2.53703	0.713248	0.913312	1.13817	1.53079	1.11718	-0.213593	-0.914328	0.671625	0.534257	0.531065	0.941525	-2.27968	0.211306	0.366562	-1.9457	-0.158248	0.260864	-0.478176	0.294625	-0.380694	-1.89402	0.723685
149	135.895	135.894	135.895	33.9215	31.3853	57.9752	-0.0299224	0.258736	0.519475	-2.3687	0.216623	0.1021	-0.155579	0.577114	0.895052	0.530017	0.104725	0.20044	0.847499	0.484113	-0.501359	-2.88104	0.21199	0.27445	-0.0306745	0.251307	-1.11208	1.60571	-0.134168	1.09107	0.900534	0.72318	-0.755677	-1.29275	-0.0462389	-0.622454	0.435122	2.89382	-0.223686	0.54638	-0.456973	-1.8855	0.216945	0.315965	0.162512	-1.51841	0.141206	-0.659145	1.54417
154	136.892	136.891	136.892	34.1741	31.577	59.7479	-0.142203	0.263398	0.461385	-2.05015	0.101426	0.156766	-0.0219967	0.698924	0.992907	0.564437	0.0277747	0.0170667	0.850329	0.432904	-0.562848	-2.95063	0.0854101	0.367168	-0.0380422	0.270237	-1.24568	1.72142	-0.0298978	0.551241	1.1043	0.595092	-0.660912	-1.39434	-0.388619	-0.683206	0.413139	2.82264	0.0585576	0.723097	-0.539645	-1.75539	0.3013	0.638755	-0.174833	-1.65907	0.0573244	-0.462448	1.76121
157	136.892	136.892	136.892	273.046	241.572	275.008	-1.17871	0.433787	0.382391	2.18739	-0.348021	1.81868	-1.44671	0.598309	0.799275	0.275147	-0.579099	-0.7938	0.0454365	-1.06881	0.606365	1.31042	-0.42508	-0.00665328	-1.71692	-0.652562	0.123724	-0.364563	-1.52103	-0.648732	-1.7185	-0.713687	0.368402	-1.40138	-1.15405	-1.07231	-0.588905	0.915291	1.84916	-0.360164	-0.0564141	1.32999	1.26219	0.143925	1.11367	1.45729	0.247255	0.157894	0.512896
161	136.932	136.932	136.932	26.9075	24.987	30.3945	-0.280031	-0.839631	-1.39764	0.247954	-0.505713	0.0280761	0.881334	-0.329577	-0.436502	0.239849	0.890983	-0.428274	0.0894129	0.50371	-1.73917	-1.35949	0.858335	0.553689	0.419989	-0.287035	-0.171066	3.0608	0.0401437	-0.687171	-0.864846	-1.24693	1.67226	0.108242	-0.218494	-0.136466	0.0086365	-0.44708	0.726424	0.0924102	-0.504473	-1.70667	0.597567	0.0744755	1.93521	-0.937446	0.892	2.49448	-1.10398
162	136.983	136.983	136.984	28.0954	26.4482	29.8381	0.249669	-0.205042	1.12091	-0.197179	1.03917	-0.0818463	-0.247228	-0.410231	-0.186337	-1.12009	-0.151653	0.899569	-0.209338	0.78061	0.881397	-0.351147	0.157788	-0.393326	-0.0757991	-3.45299	0.431727	1.52136	-1.07198	-0.931121	0.0328576	-0.755263	1.19662	-0.422959	0.356991	0.441105	-0.924814	-0.101628	-0.955002	1.83632	1.23679	1.62161	-1.29463	0.785559	-1.633	0.101309	-0.316825	-0.907638	-1.18218
164	137.024	137.024	137.025	337.021	335.703	338.512	0.224924	0.990511	0.8902	0.821121	1.47809	1.2088	-1.17824	-0.116029	0.170331	0.274597	-1.40582	0.608896	-0.169854	0.0502295	-0.845993	-0.742348	0.039012	0.446931	-1.75861	0.167961	-2.26782	1.11312	0.6141	1.07859	0.751232	1.08212	0.641779	-0.0114765	1.13415	1.34688	0.591581	0.446335	0.316684	-0.183177	-0.620886	-1.44843	-0.15137	-0.828471	-0.0856084	-1.46822	-0.157698	-1.36716	0.579832
165	137.024	137.024	137.024	264.309	262.196	265.917	-0.0138351	0.400929	1.14206	1.03756	0.930999	1.35667	-0.584781	-0.0914128	0.420745	-0.520364	-1.41122	-0.036779	1.09546	0.53258	-1.4065	-0.191078	-0.0863261	0.146287	-1.92658	-0.188723	-1.96143	1.35574	-0.468103	-0.0142598	1.18013	1.20525	-0.208614	0.275527	0.569165	0.949586	0.140592	1.06393	0.710774	-0.434288	0.789422	-1.80915	1.63345	0.320007	0.312264	-0.736579	-1.52457	-1.13978	0.277356
166	137.024	137.024	137.024	231.806	225.102	241.126	-0.367231	0.0511061	0.918654	1.04574	1.12211	1.58044	-1.30373	0.483115	0.438289	0.117726	-1.56789	0.446509	0.171801	0.636189	-0.894366	-0.985887	0.0813321	0.506103	-1.73274	-0.347546	-1.73274	1.33302	0.326372	0.266973	0.404205	0.828007	-1.8883	-1.18526	0.666164	0.600175	-0.242758	1.88224	0.0819834	-2.04727	0.404369	-1.20092	0.315003	0.388885	-0.00329046	-0.846469	0.39604	-1.61064	1.51015
167	137.036	137.035	137.036	67.8989	47.6279	83.7781	0.690703	0.832874	1.07044	0.180153	1.15313	1.09239	-1.63009	0.834816	0.589521	0.729455	-1.38038	0.886274	0.532086	0.547865	-1.32059	-0.112591	-0.728742	0.572766	-1.35275	-1.00924	-1.71501	-0.463069	1.016	1.13269	1.19279	1.00863	0.774099	0.265158	0.609707	0.50181	1.03357	0.779117	-0.0675121	0.678769	0.236032	-0.297613	-0.151664	-0.376307	0.101591	-0.160431	-0.393733	-2.45689	-0.629369
168	137.036	137.035	137.036	158.24	151.964	160.763	-0.834297	-0.575074	0.207074	-0.834297	2.66985	-0.834297	-0.834297	1.05684	1.29577	1.35322	-0.157749	0.186118	0.733764	-0.834297	-0.834297	-0.834297	-0.649218	-0.124303	-0.834297	1.21889	-0.834297	0.293494	1.76628	0.418137	-1.01658	-0.551469	1.48031	0.444683	-1.12461	-0.695976	0.293779	-1.12461	-1.12461	-1.12461	-0.245468	-1.12461	0.905388	1.08181	0.869189	-1.12461	0.624706	-1.0062	0.993719
169	137.892	137.891	137.892	34.4149	31.6793	63.0935	0.183557	0.557544	0.842012	-0.579018	0.11759	-0.175334	0.196469	0.482674	0.468705	0.390431	0.0501781	-3.75707	-0.0471169	0.34004	0.259822	-1.35235	-0.272533	0.374703	0.163933	0.39676	-0.177293	1.5363	0.419177	0.0101298	0.631737	0.428199	0.567563	0.0637551	0.0555331	0.191829	0.330505	0.876827	0.144725	0.388409	0.769708	0.0895091	0.052923	-1.46447	-0.879196	0.0482136	-4.15119	0.133279	0.800158
171	138.019	138.019	138.02	60.4235	56.9619	63.7335	-0.114895	0.455861	0.633937	0.873069	0.931145	0.979211	-1.8377	0.669366	0.558514	0.187183	-1.66265	0.485332	0.508393	0.586715	-0.319946	0.00270502	-0.151159	0.477816	-1.43731	0.00177888	-2.6349	0.807525	-0.66909	0.876711	1.23756	1.28385	-0.227927	-0.520004	0.248268	0.749291	-0.900945	1.00077	-0.73743	0.872326	1.05041	-1.40309	0.577048	-1.40309	-1.40309	0.657662	-1.04889	-1.40309	1.43445
172	138.028	138.027	138.028	337.036	335.686	338.512	0.272794	0.914854	0.86305	0.844888	1.392	1.24564	-0.820555	0.0099385	0.190368	0.299076	-1.27722	0.524053	-0.441113	0.102081	-0.665044	-0.449618	0.0811602	0.354099	-2.07744	0.213613	-2.49856	0.921947	0.508642	0.942406	0.790773	0.973782	0.700843	0.0247798	0.96748	1.18395	0.601694	0.508726	0.316496	-0.0380874	-0.0772946	-1.62615	0.0847981	-1.56032	-0.02799	-0.946435	-0.427153	-1.34591	0.487714
173	138.056	138.055	138.056	145.953	92.02	178.738	0.303012	1.02108	0.669468	0.356558	0.794911	0.990065	-0.677708	0.492217	2.0898	-1.30968	-0.632441	0.345886	-0.595796	0.671454	-1.12994	-1.55254	-0.509334	0.526792	-1.4918	0.5954	-1.55254	0.595133	2.12306	0.880825	0.68247	1.36055	-0.181294	-1.10535	0.616642	0.702265	0.121647	-0.772211	0.00680957	-1.0515	-0.873553	-0.6243	1.77984	1.32104	0.205293	-1.32431	0.250011	-1.19257	0.237593
174	138.056	138.056	138.056	238.322	235.969	240.611	-0.0792591	0.534871	1.00314	0.900561	1.16476	1.33561	-0.335803	0.307762	0.469548	0.454738	-1.60084	0.475916	0.742653	0.436049	-1.10678	-1.79638	0.486402	0.289806	-1.79638	-0.487689	-1.78762	0.388947	-0.814287	0.174097	0.869795	0.729052	0.28908	0.222574	-0.96425	0.900602	0.115248	1.32836	1.24244	-1.68699	1.07037	-1.20118	0.755944	0.100269	-1.03959	-0.888594	-0.357448	-2.10447	1.84218
178	138.921	138.921	138.921	30.8738	23.1217	31.6168	0.183195	0.0137664	0.20229	0.465329	0.120314	-0.440448	-0.995447	0.469953	-0.36898	0.42813	0.510258	0.775075	0.477509	0.327344	-0.591556	-3.90247	0.766608	0.231693	0.950184	0.311362	-0.491596	0.557485	-0.7714	-0.422691	0.0362762	0.133582	0.498705	-3.93192	0.620792	0.122063	-0.808344	-0.541605	1.15008	0.925475	0.118996	-0.267458	0.69212	0.241766	1.20868	-0.391133	0.0993679	1.01625	0.0261578
179	138.971	138.97	138.971	34.9801	32.5774	36.3567	0.576652	0.400278	0.65698	0.463638	0.535183	0.45514	-3.70509	0.407921	0.434062	-0.016448	-1.10885	0.36654	0.394941	0.465979	-0.0453669	-0.235269	0.198218	0.443899	-0.540399	0.496954	-1.44199	0.797027	0.553748	0.527912	0.964333	0.881548	-0.720789	0.0314292	0.976019	0.474183	0.432336	0.546066	-0.449235	0.242509	0.453582	-0.316165	0.13122	0.024718	-3.44332	0.0878252	-0.0417844	-2.396	0.870406
180	139.007	139.007	139.007	41.9653	35.6146	44.7918	0.620045	0.597693	0.778268	0.819811	0.765932	0.789875	0.172311	-1.71927	0.7654	0.763358	-0.290002	1.0578	-1.03788	0.778575	-1.71927	-1.71927	-1.05911	0.358396	-0.0809332	0.649484	-1.71927	0.428052	0.741208	0.432329	0.78261	0.203744	0.784816	0.86181	1.01772	-0.288979	0.612083	-1.99764	0.401474	0.614695	0.271642	0.454262	0.549698	-1.99764	0.49186	0.11096	0.554361	-1.21749	0.443446
184	140.913	140.913	140.913	37.387	35.8689	39.3896	1.34731	1.04361	0.696049	0.505507	0.464748	0.128651	-0.639421	-0.664339	0.0515598	0.364315	-1.86313	-0.0319463	-0.501687	0.637189	-2.75205	-1.05109	0.447701	0.0502161	0.44777	-0.0944264	-0.272472	1.68593	-1.35953	-0.33421	0.645752	0.766537	1.39601	-1.35953	0.783695	0.903882	-0.719269	-1.35953	0.685786	0.549641	0.797068	-1.35953	0.470584	-1.35953	-1.35953	1.15739	0.744635	-0.828034	0.366847
185	140.918	140.917	140.918	30.9098	22.7796	33.2515	0.744471	-0.0487572	-0.162203	0.243181	-0.436173	-0.825458	-1.147	0.573907	-1.1201	1.43066	0.47998	-0.853204	0.0656697	1.07961	-1.96385	-0.617292	1.3398	-0.219597	1.01729	-0.0667546	-1.36541	1.85122	-1.64204	-0.284436	0.226995	-0.209175	0.875545	-1.45766	0.0264162	0.496656	-0.845705	-0.147626	1.62814	1.35527	-0.232245	-0.548801	1.37095	0.569994	-0.290488	-1.00986	-0.965508	2.54255	0.315226
186	140.986	140.986	140.986	36.6597	25.7264	38.5192	0.690623	0.278631	0.634611	0.528913	0.595603	0.685148	0.0584336	0.339338	0.264512	-0.0567699	-0.900224	0.243018	0.210909	0.481004	-3.74249	-0.158372	0.221615	0.500537	-0.698747	0.473054	-1.40816	0.75881	1.26978	0.872311	1.3917	1.05513	0.316684	0.190744	0.302742	-0.423701	0.735422	0.701579	-0.140813	-0.157313	0.585984	-1.38164	-0.692836	-0.336005	-0.413309	-0.423543	-0.298457	-1.83417	0.786328
187	142.051	142.051	142.051	130.845	107.707	139.787	-0.0802918	1.24283	1.93494	-0.153509	0.518796	-0.200465	-0.860009	-0.823047	-0.388955	-0.937402	-0.242201	0.210641	3.03179	0.100434	-0.515716	-0.185215	-0.579344	-0.198279	-1.12969	-0.304483	-1.08031	0.639482	-0.667354	1.33687	1.24191	0.589903	0.686561	-1.1563	-0.250514	-0.372014	-0.244351	1.62615	-0.811267	-1.35241	1.14281	-1.30251	0.915202	-1.38094	-0.596935	-0.97794	0.252676	-0.977271	0.932765
188	142.91	142.91	142.91	37.3267	36.0539	39.8561	1.31982	1.06676	0.658349	0.57151	0.725915	0.534226	0.201168	-1.70937	0.342566	0.320756	0.177473	-1.70937	-1.14223	0.337077	-1.70937	0.0555819	-0.831288	0.294357	0.347105	0.418577	-1.70937	1.43976	-0.448099	1.16348	0.206703	0.31402	1.46285	-2.05707	0.592256	0.535269	-1.10699	-0.244872	0.588666	0.116164	0.202529	0.282379	-1.38643	-2.05707	-2.05707	1.19799	0.19015	0.668265	0.0355619
193	144.045	144.045	144.045	324.818	323.204	325.736	0.332844	0.631033	0.60422	0.687451	0.990252	0.906473	0.140271	-0.16889	0.462037	0.206337	-0.660198	0.399768	0.603868	0.951656	-0.507994	-2.53438	0.189293	0.576879	-2.1998	-1.5593	-0.85028	0.798457	0.336185	0.762196	0.579556	0.279664	0.176697	-1.43973	-0.560066	0.0698905	0.754349	1.14211	-0.40806	-1.8024	0.444597	-1.57978	0.247948	0.687478	0.164493	0.662745	0.392983	-2.57688	1.2973
194	144.045	144.045	144.046	230.724	222.51	233.967	-0.57944	0.737668	0.815513	0.436432	1.09863	1.18524	-2.03809	0.422676	0.865371	-0.391531	-0.750615	0.0856448	0.988797	0.893807	-0.959619	-1.1642	-0.416638	0.286285	-1.62941	0.800337	-1.56972	0.882871	0.166978	0.699007	0.81706	1.07502	-0.712311	-0.575715	-0.883143	0.411214	0.619158	1.18378	0.255695	-0.961536	0.382392	-1.65563	1.09625	0.38904	0.347179	0.0793062	-0.615349	-2.78923	0.900922
195	144.067	144.066	144.067	141.615	87.9289	166.83	0.611524	-0.0627998	-0.752789	-1.04019	0.360289	1.94478	-0.513225	0.488341	1.14786	0.817637	-0.0225913	0.228213	0.313623	0.176497	-1.27933	-0.352131	0.317537	0.393325	-1.02114	-0.785022	-2.51563	1.54523	1.26375	0.952424	0.765966	0.764266	0.81597	0.390984	-0.079635	-1.68776	0.425096	-0.966187	0.110835	-0.0316921	-1.26742	-1.39263	1.28566	0.262019	0.736079	-2.0182	-1.15632	-0.458733	0.360183
197	144.87	144.869	144.87	32.0894	29.5043	35.163	1.36253	-0.507495	-0.615772	0.186234	-0.9768	-1.0501	-1.34529	-0.343118	-0.978497	2.27654	-0.228858	-0.0997639	-0.483261	1.52894	-1.50219	0.0174109	1.28324	-0.11037	0.718318	-0.354164	0.158639	1.06384	-1.3885	0.0561504	-0.264039	-0.463847	0.125702	-3.40762	0.291441	-0.00987589	-0.291066	0.339187	0.590636	0.897735	0.138311	-0.062853	0.839175	-0.591963	0.806395	-0.113942	0.200639	2.51769	0.132213
198	144.909	144.909	144.909	35.3745	33.2461	36.3567	-0.544204	-1.20681	0.68537	0.230407	0.494841	0.863838	-1.95774	-0.364163	0.607831	0.599003	-1.95774	-1.95774	0.758412	0.343295	0.478601	0.751909	-0.886742	0.55112	0.863652	-0.129687	0.410678	1.36586	-2.0621	0.306776	-0.787733	0.681241	0.367658	0.572151	0.905989	0.841113	0.593513	-0.751559	1.11373	0.649667	0.900586	-0.634752	0.239054	-2.0621	-0.71313	0.408354	0.822308	-1.08575	0.671994
205	144.962	144.962	144.962	403.971	402.896	404.623	1.83	1.18281	1.22836	0.798236	0.98765	0.998985	-0.411628	-0.711745	-0.59631	1.01258	-0.600373	-1.10169	-0.982364	0.387329	0.192228	-1.23937	0.603684	-0.375754	-0.496239	-0.511371	-2.1909	-0.00411522	1.42111	1.20947	0.805357	0.725384	0.654448	0.120429	-0.013163	-0.0389927	-0.168315	-0.265804	-0.0263963	-0.253081	1.91799	0.342508	0.431881	1.61023	-0.0946235	-2.61212	-0.265942	-1.19186	-0.90465
206	145.014	145.014	145.014	49.3656	45.6781	56.1817	0.441161	0.717657	0.8099	0.656703	0.814037	0.827877	-0.546064	0.508911	0.760344	0.504115	0.0996886	0.539605	0.792953	0.689795	-2.2691	-2.2691	0.0573895	0.463372	0.0184048	-0.874826	-1.27883	-1.464	0.684362	0.678617	0.536961	0.704155	0.491534	-1.71778	-0.0704603	0.434476	0.723362	0.834096	-0.184618	-0.52446	0.500772	-3.29143	0.779541	0.563525	0.362552	0.214552	-0.760722	-1.91346	0.698599
207	145.051	145.05	145.051	204.822	202.809	212.437	-1.68348	0.0714223	0.189709	0.360779	0.602574	0.939151	-1.08124	0.337806	0.766512	0.148663	-0.271314	-1.53115	1.30709	1.23058	-0.51225	-1.18537	0.232354	0.542994	-1.03835	0.520117	-1.68348	1.73688	0.119859	0.0353542	-0.143585	0.283324	-0.0227985	-1.43143	-0.957516	0.847277	0.0912955	0.233834	0.843059	-0.665557	0.844222	-2.83491	1.48254	2.02217	-0.292033	0.385408	1.04781	-0.149693	0.410079
208	145.062	145.062	145.062	257.889	255.14	260.301	-0.0542285	0.694584	0.574021	0.364979	0.914016	0.708571	-1.16843	0.244401	0.742671	0.0818372	-0.396032	0.172152	0.685439	0.840021	0.0652529	-2.77113	-0.259984	0.384591	-1.84052	0.930282	-1.63969	0.727192	0.43373	0.730589	0.497281	0.628246	0.260879	-2.14147	-0.127151	0.188312	0.663577	0.837357	-0.587341	0.109963	0.394528	-1.08239	0.196125	0.457869	0.269934	0.527265	0.199702	-3.73027	0.54252
212	146.046	146.046	146.046	34.3189	31.6793	52.024	0.287471	0.48375	0.554448	0.530523	0.963869	0.793501	-0.504225	0.261541	0.615126	0.153999	-1.61237	0.226427	0.296707	0.719257	-0.387246	-0.606073	0.0724807	0.662181	-1.45432	0.563096	-3.2759	0.655757	0.239404	0.395715	-0.41502	0.222098	-0.167543	-0.511	-0.196087	0.96	0.326557	0.597672	0.842553	0.0259425	0.452714	-4.41112	0.657782	0.320822	-0.16391	-0.0612257	-0.130833	0.246743	0.719205
214	146.867	146.866	146.867	32.3081	29.5043	35.163	0.777443	0.0866044	0.0145015	0.438973	-0.194416	-0.498118	0.0727935	-0.253075	-1.91584	1.11526	0.47727	-3.04932	0.292026	0.739082	-1.55918	0.175158	0.669776	0.457855	1.07046	0.181113	0.273507	0.628136	-2.38301	-0.0168598	-0.137143	-0.251949	0.332013	-2.38301	0.248313	0.167784	-0.302726	0.508372	0.968464	1.07563	0.275493	-0.0561377	0.562251	-2.38301	0.50009	0.159757	0.364645	1.76595	0.321713
217	146.959	146.959	146.959	403.97	402.908	404.792	1.85895	1.16587	1.21334	0.850925	0.963605	0.960452	-0.403437	-0.60033	-0.58527	1.07966	-0.598034	-1.50064	-1.35992	0.442129	0.360712	-1.07696	0.581018	-0.34133	-0.484681	-0.549145	-1.76864	-0.208288	1.59337	1.30552	0.847633	0.71186	0.694248	0.0681066	-0.521242	0.0330454	-0.0765968	-0.257807	-0.178839	-0.275423	2.0515	0.382338	0.4414	1.72779	-0.193698	-1.92007	-0.662556	-1.00785	-1.27743
218	146.961	146.961	146.961	27.3721	21.9535	28.561	0.0529844	-0.938661	-0.0564881	0.302296	-0.218125	-0.119151	0.501568	0.379664	0.106382	0.529534	0.716665	0.114828	0.563193	0.217038	-1.99406	-1.60842	0.574939	0.121857	0.873708	-0.659848	-1.98028	2.52037	-0.477513	-0.475077	-0.476686	-0.563327	0.974912	-0.214769	0.206152	0.151723	-0.0742922	0.149281	0.791266	1.23894	-0.188806	-2.57063	0.664433	0.272081	1.43387	-2.46907	1.09564	1.6212	-0.307575
219	147.03	147.03	147.03	84.6618	76.5914	117.555	-0.213235	0.56723	0.709469	0.573258	0.824147	0.856185	-2.29238	0.475702	0.706988	0.0592234	-0.966452	0.319295	0.716329	0.670411	-0.15026	-0.203746	0.0355889	0.373855	-2.03597	0.39572	-2.27406	0.852702	0.219429	0.583848	0.767844	0.687335	-0.0701463	-0.529164	-0.131259	0.232128	0.452366	0.909413	-0.541421	-0.023834	0.301151	-1.21987	0.275362	0.323991	0.236069	0.300313	0.0398452	-4.09826	0.596166
220	147.03	147.03	147.03	58.2698	56.6798	61.577	-0.565626	0.738007	0.789657	0.522011	1.07321	0.949559	-0.802961	0.270217	0.591034	0.0873885	-0.51892	0.404872	0.724975	0.785373	-0.414926	-2.83348	0.0546134	0.0879061	-0.965407	0.08488	-2.08371	1.02132	-1.58211	0.742882	0.751013	0.740308	0.384734	-0.56248	-0.488516	0.609853	-1.2824	0.825636	0.670376	0.514476	0.443408	-2.3906	0.861581	-2.3906	0.68989	0.505115	0.0732305	-0.772776	0.73298
224	148.95	148.95	148.95	26.4307	23.8841	30.3945	1.05125	-0.619066	-0.247268	0.363229	-0.259223	0.374778	-0.15654	-0.531423	0.0201639	0.811945	0.0195504	-0.138525	0.781692	0.14787	-2.31528	-1.34583	1.06158	0.0739738	0.58732	0.95693	-2.28377	1.64664	0.0911251	0.226856	0.332322	0.161392	0.587475	1.17598	-0.499199	0.863873	-0.445306	-0.065755	0.724399	0.053985	-0.263753	-2.08664	0.978296	-0.29066	1.17519	-2.61807	-0.635367	2.12922	-0.141815
225	148.956	148.956	148.956	403.986	402.908	404.562	0.939862	1.2914	0.881505	0.716105	1.14165	0.921079	-0.815005	-0.586338	-0.554609	0.472466	-0.12279	-3.16237	-0.329083	-0.294447	1.1128	-0.320119	0.493289	0.0580086	0.159276	-0.225071	-0.973537	-0.804068	1.79096	-2.39245	0.786092	0.495419	0.513134	-0.116791	-0.10929	0.0823007	-0.145144	-0.423898	-0.0647426	-0.285088	2.16891	1.14709	0.383737	1.50422	0.153353	-1.31805	-0.637071	-0.685406	-1.08059
226	149.009	149.009	149.009	37.165	34.701	39.0543	0.282607	0.502727	0.621673	0.226181	0.81253	0.645569	-0.325881	0.325546	0.565517	-0.633182	-1.31185	1.20219	0.511492	1.01309	-0.888509	-0.392923	-0.247302	0.487079	-1.43674	0.576747	-3.12698	0.590425	0.628482	0.768207	0.602522	0.832773	-0.191028	-0.210301	0.0157737	0.0446841	0.597857	1.19064	-1.08726	0.22856	0.586111	-3.96851	0.02211	-0.151928	0.0186668	0.317501	0.130674	-1.26946	0.721881
227	149.045	149.045	149.046	39.6931	37.1872	42.3055	0.110066	0.465986	0.712164	0.0719743	0.868044	0.805171	-2.36732	0.298818	0.549271	0.0676256	-0.751587	0.293805	0.684994	0.508627	-0.566578	-0.482816	-0.0206544	0.263621	-2.08052	1.67357	-1.80004	0.695781	0.376515	0.732937	0.539087	0.696984	0.464589	-1.28706	0.104515	-0.0362856	0.248383	0.705421	-0.516163	-0.0664479	0.332638	-3.95171	0.465952	0.370863	0.322158	-0.116088	0.369427	-1.42849	0.492947
229	150.056	150.056	150.056	294.159	293.01	295.276	0.298124	0.590764	0.830409	0.485615	1.06117	1.19265	-1.64752	0.125315	0.444823	0.0186814	-2.0565	0.356862	0.431644	0.526319	-0.0137139	-0.978505	-0.377476	0.615253	-1.57806	0.898253	-1.99319	0.769082	1.27087	0.584179	1.19972	1.04868	-0.112057	0.958617	0.215898	0.436012	0.463342	0.992241	-1.31975	-0.151588	-0.200291	-1.46744	-0.454304	0.356213	-0.0946698	-0.671071	-0.584294	-3.03552	0.971255
230	150.056	150.056	150.056	212.119	158.022	248.609	-0.15759	0.755132	0.658715	0.671455	0.998442	0.925115	-2.01761	0.391901	0.708837	-0.0272339	-1.61741	0.419242	1.03204	0.888786	-0.0482427	-0.977346	-0.428935	0.44841	-1.45341	0.875513	-2.01761	-0.0281837	0.262857	1.07992	0.654454	0.857647	0.275079	-1.02539	0.112705	0.118774	0.802278	1.29245	-1.95322	-0.681371	0.908523	-1.47193	-0.534318	0.218151	0.452336	0.406155	-0.216771	-2.53109	0.843059
231	150.887	150.886	150.887	31.0182	28.6976	32.1804	-1.5721	0.100418	0.0807721	-0.0301472	-0.017032	-2.0188	1.08899	0.903566	-1.70814	1.1142	0.520539	0.0623595	0.173796	1.1153	-0.000519653	-0.671058	0.879205	-0.181445	1.11918	-0.0499667	-1.83299	0.923863	-0.506101	-0.244416	0.00722408	0.0557778	0.810265	-3.98539	0.190424	0.0776781	-0.728441	0.0154966	1.00178	0.331864	-0.0536989	0.111502	0.769273	0.0849133	0.449181	-0.286537	0.416885	1.97173	-0.232246
232	150.947	150.947	150.947	26.3406	23.8841	30.4436	0.863471	-0.703822	1.01644	0.358949	0.282712	-0.0303683	-0.798637	-0.177027	0.0903441	0.816088	-0.10241	0.185884	0.915588	-0.71084	-2.00056	-0.698574	0.541246	0.298574	-0.0865661	0.991601	-2.69026	1.63818	0.281425	0.200263	-0.0654118	0.385419	0.335827	0.611165	-0.218336	1.12324	-0.485673	0.193475	0.930288	0.138029	0.904436	-1.63073	0.402378	0.0922809	0.884836	-2.97225	-0.298654	1.9668	0.114522
233	150.954	150.954	150.954	27.4797	26.8938	28.0873	0.485407	-0.607179	1.0283	-0.254251	-0.767642	-0.75608	0.747361	0.18068	0.882535	0.808005	0.374649	1.02008	1.23103	0.084634	-1.39902	0.215482	0.775154	0.153156	-0.585965	-3.01278	-1.06202	0.458459	-1.11707	-0.328861	-0.245446	1.16893	-0.90469	-0.559247	-0.380084	1.12328	-0.579583	-0.144145	-0.363854	-0.790406	2.26606	-0.818419	0.331694	-0.422137	0.015181	-0.274533	0.837996	0.863747	-0.947954
234	150.983	150.983	150.983	27.3468	25.4314	29.1277	-0.943208	-0.544039	1.13145	-1.00348	0.828285	-0.0517683	-0.827139	-0.337341	-0.0365087	-0.511855	0.0407017	0.605646	0.0597944	0.342316	1.32167	-1.12076	-0.0173998	-0.602607	-0.0487457	-2.12768	1.98899	1.85368	-2.13265	-0.360927	-0.0458611	0.241947	1.98266	-0.939734	0.30225	-0.151084	-0.985006	0.157833	-0.980046	1.95491	0.60569	0.889257	-0.742787	0.167116	-0.152989	-1.4693	-0.140665	-0.803138	0.308504
235	151.007	151.007	151.007	43.2296	39.891	60.7557	0.48236	0.287596	0.802953	0.193641	0.735441	0.900849	-0.197514	0.247826	0.583129	-0.134743	-0.858541	0.173376	0.753712	0.702653	-1.2387	-0.556687	-0.406773	0.578079	-2.62004	0.892044	-2.31654	0.995879	1.0516	0.44957	0.57379	1.27703	0.0499834	0.277215	0.0276483	-0.510466	0.889242	0.851406	-0.838539	-0.767651	0.182127	-2.74896	1.05024	1.04751	-0.0039439	-0.36719	-0.169081	-1.75561	0.650298
236	151.026	151.026	151.026	74.8434	63.735	102.824	0.384082	0.411666	0.564281	-0.0315196	1.21199	0.830674	-1.41065	0.60171	0.388435	-0.44363	-1.91832	0.512811	0.294487	1.12412	-0.26794	-1.35249	0.129257	0.215447	0.171101	0.425119	-2.70126	0.860638	0.401436	0.570484	0.549853	0.54366	-0.717175	-0.850308	-0.0103827	0.354311	0.216983	0.799568	0.10949	0.881855	0.232507	-4.28222	0.229372	0.226329	0.396649	0.505763	0.0872201	-0.857628	0.395397
237	151.04	151.04	151.04	325.48	324.239	326.196	0.157609	0.504439	1.21004	1.52093	0.443714	0.667826	-1.07178	0.230218	0.0172964	-0.40787	-0.531183	-1.0218	-0.487794	0.0635063	-1.23259	-0.0835904	-0.780785	0.196669	-2.01166	2.64663	-0.277048	0.24722	0.343263	0.255311	1.13199	0.337614	-0.522565	-1.8548	0.420234	-1.85828	1.18203	1.79732	0.176949	0.48252	0.574512	-1.10299	-1.25157	0.286098	-0.290961	1.22916	0.234784	-1.53845	0.215524
238	151.04	151.04	151.04	282.947	255.405	284.29	0.160298	0.589329	1.78972	0.854778	1.07743	1.18415	-0.791333	-0.905572	0.200931	-0.256693	-1.32894	0.109894	1.18579	0.602653	-0.942818	-0.472465	-0.115226	0.0382271	-1.76218	0.0349919	-2.04279	0.789837	-0.908109	-0.0729496	1.44987	1.98928	-0.444153	0.131025	-0.542033	-0.982598	-0.691611	1.67271	0.675342	-1.35447	0.174338	-1.2762	1.58118	1.2865	-1.07048	-0.589438	0.410186	-1.1045	0.26064
239	151.874	151.874	151.874	34.3491	32.4639	35.0295	0.56768	0.287566	1.70526	0.711127	-0.0517358	-0.451074	-1.63189	0.651901	0.849014	0.667435	-1.01814	-1.63189	0.428656	0.659208	-1.63189	-1.63189	-0.799288	0.579021	-0.461377	0.830731	0.325831	1.04574	0.349406	0.418482	0.992998	0.919551	0.24898	-2.0976	0.438581	0.103082	0.662423	0.89342	-0.0614158	0.334732	1.04475	-0.996665	0.210523	-2.0976	-2.0976	0.520075	-1.76077	-0.186443	0.858529
240	152.035	152.035	152.035	179.579	177.579	187.552	-0.61934	1.02414	0.772369	0.777875	0.936507	1.13109	-1.78643	0.279747	0.35471	-0.589567	-1.4612	0.228766	1.3447	0.480628	-0.740934	-0.0222657	-0.0213418	-0.0532249	-1.45075	-0.313297	-1.78643	1.51425	-1.80863	0.631635	1.76117	0.733753	-0.109454	-0.981229	0.512052	0.404915	0.223131	-0.132487	-0.540255	-0.120656	0.626647	-0.0872994	0.980989	2.27424	0.274124	-0.718889	-0.694906	-1.4746	0.825776
241	152.099	152.099	152.099	277.848	276.732	279.048	0.379226	0.462011	0.720217	0.411875	0.799159	0.0715401	-1.85969	-1.85969	0.92637	-1.85969	0.491223	-0.251897	0.754768	0.787827	0.668701	-0.158413	1.12586	0.435057	0.110916	-1.85969	0.606647	-0.902339	-0.18842	0.960486	-0.0291903	0.934698	0.418407	-0.152803	-2.04104	0.342613	0.195457	0.187147	-0.161083	-2.04104	-0.124614	0.2509	0.218187	0.622732	1.16363	0.409154	0.519612	-2.04104	0.661163
242	152.884	152.883	152.884	31.0235	28.6976	32.1804	-2.17691	0.0225761	0.162804	0.932076	0.141225	0.160745	0.911733	0.677777	-3.03232	0.106769	0.496765	0.721887	-0.838663	-0.671887	-0.253648	-0.0182002	0.431277	-0.272245	0.911269	0.646863	-0.194886	1.13499	-0.974204	-0.762033	-0.0622631	-0.0409543	1.7301	-0.294519	1.01068	-1.33063	-1.42237	-0.385208	0.761279	1.48742	-0.159149	-1.77281	0.54687	0.18402	0.754643	0.0169177	0.878808	1.68404	-0.707158
243	152.917	152.917	152.918	28.7114	27.2834	29.3101	-0.0183708	0.106922	0.0710786	-0.0147519	0.262036	0.448342	0.631214	0.0122509	-0.602509	-0.196935	0.502773	0.272888	-4.17389	0.711843	0.440922	0.123409	0.775646	0.162822	0.81889	-0.344674	-0.11814	0.128237	-0.128776	-0.40988	-0.400733	-4.2327	0.946734	0.0058589	0.110338	-0.0551429	0.0266724	-0.148646	0.299331	-0.150405	-0.609089	0.138083	0.609404	0.392089	1.13753	0.331091	0.40513	0.839572	-0.256664
244	152.978	152.978	152.979	28.0678	25.5072	29.6822	-0.0688561	-0.34025	1.2487	0.099121	1.25885	0.0809562	-0.331006	-0.302731	-0.0162132	-0.836394	-0.150645	1.0543	-0.19389	0.721678	0.367437	-0.814081	0.252144	-0.188219	-0.106028	-3.3872	-0.00428027	1.65661	-0.737467	-0.488172	0.325492	-0.598332	1.07061	-0.61763	0.764	0.490606	-0.509192	0.0355297	-1.11759	1.67136	1.52149	0.327283	-1.58079	0.708557	-1.15108	-0.928665	-0.187144	-1.71517	-0.267902
245	152.986	152.986	152.987	38.0937	35.7312	45.1476	0.0502929	0.624111	0.317438	1.33912	0.45587	-1.17796	-3.27794	0.340368	0.491138	0.0632258	-0.80685	0.544601	0.175369	0.395746	-0.198259	0.673015	-0.0724677	0.247166	-1.10104	1.36084	-0.98229	0.538505	1.04063	0.389515	0.643192	-0.582234	0.115018	0.303135	0.362137	0.0376579	0.678907	0.393352	0.441955	0.982968	0.331495	-2.02456	0.285038	-2.93927	-2.37028	0.366325	-0.252883	-0.187524	0.642593
246	153.019	153.019	153.019	193.671	191.382	201.054	0.0662863	-0.148071	0.946701	1.47626	1.12199	1.60034	-1.54233	-0.533247	1.06158	0.777456	-1.08492	0.463753	-0.104708	0.434174	-1.17764	-0.502793	0.473603	-0.0712549	-0.949726	-1.0309	-1.95043	0.673877	-0.792035	0.116928	-0.312994	-0.0131484	-0.612368	1.33973	0.550464	1.61249	-0.34169	1.06509	2.12012	-0.845147	-0.0232619	-0.866858	1.58541	0.332797	0.0841641	-1.35531	-0.206216	-1.70255	0.603115
247	153.019	153.019	153.019	262.657	237.254	271.714	0.0166426	0.47896	2.17773	0.343361	-0.101755	2.25996	-0.632979	-0.49169	0.559173	-0.209154	-0.89051	-0.583292	0.005431	-0.542753	-1.04974	1.15692	-0.620445	-0.036448	-1.17976	1.39274	-1.25097	-0.801427	-0.459104	-0.619224	0.309647	-0.0817318	-1.26656	-0.23516	0.681626	-0.045134	-0.459644	-0.829013	1.92409	1.76784	0.519168	-1.94018	2.52902	-0.726397	-0.152463	0.131445	-1.02088	0.153304	0.197781
248	153.03	153.03	153.031	49.0345	46.1041	58.2291	0.396773	0.280575	0.264023	0.0221691	0.492587	0.369448	-2.04553	1.06719	0.915837	0.202532	-1.26534	0.177614	0.444644	0.599813	-0.300105	-2.16418	0.170557	1.36585	0.123576	0.582123	-2.16418	0.464024	1.14261	1.18999	0.120473	0.851973	0.0479321	-1.31093	-1.31055	-0.0754058	1.4102	1.04121	-1.21035	-1.04282	0.84334	-1.31093	-0.286247	0.891697	-1.31093	0.562904	-0.87094	-1.11912	0.859358
249	153.869	153.868	153.869	573.062	530.21	598.958	0.13372	0.0840987	1.0762	-1.21104	0.126761	-1.14336	-1.0855	-0.23912	-0.719372	-0.644645	-0.569918	-0.937225	1.64691	-0.509815	1.09981	1.10637	0.0548773	-0.596685	-0.408959	-0.948302	1.71355	1.97165	0.18169	-0.0157073	-0.610787	0.367303	-0.264477	0.0350964	-1.2104	1.56041	-0.653306	1.88303	-0.999478	-1.08389	1.61982	1.81812	-0.0882699	-1.09017	-0.829037	-0.164497	0.722963	-0.371512	-0.374254
253	153.869	153.868	153.869	34.4398	31.6929	83.9213	-0.148019	-0.305508	0.422395	-0.7581	0.144972	0.435848	-0.0798124	0.479514	1.24894	0.824119	-0.0403886	-0.454494	0.873446	0.58347	-1.57931	-2.60721	0.329851	0.159127	0.050427	-0.0631569	-1.57248	2.05637	0.392299	0.752217	0.501375	0.764688	-0.562792	-0.850605	-0.835469	-0.478685	0.689477	2.78202	-0.735117	0.676076	0.414393	-1.61999	0.00174084	-0.137439	0.132267	-1.99182	0.634692	-0.302672	1.17473
255	154.062	154.061	154.062	30.971	28.6387	50.9122	1.17435	0.526155	0.400652	-0.56165	0.795579	0.667796	-2.94689	-1.04217	0.0287204	0.319405	-0.263862	-1.03599	0.311996	1.79779	-0.079743	-0.622396	0.370584	0.816537	-0.152797	0.871128	-1.1966	-0.178595	-0.377458	0.963294	0.81875	0.345568	0.163517	-0.0433286	0.368955	0.377109	0.855129	0.85224	-1.16598	0.234828	0.565472	-0.806558	0.971433	-3.43292	-1.86171	0.44148	-0.562043	-0.213128	0.804065
256	154.869	154.868	154.869	34.0299	31.3853	35.0392	0.0158711	0.208315	0.701113	-0.479596	0.714931	0.582549	-0.0658672	0.546876	0.501901	0.289171	-1.26952	0.246259	0.91582	0.211097	-0.741208	-3.51252	0.0873779	0.368208	0.163546	0.391054	-1.1567	1.28131	0.0453956	1.01067	1.10495	0.455317	-0.645635	-0.735853	-0.560504	-0.30234	0.689304	1.64769	-0.916424	1.14523	0.373116	-1.77599	-0.525164	-0.466892	-0.133178	-0.949087	0.0458029	-0.820764	1.79475
257	154.869	154.868	154.869	559.815	512.304	585.889	-0.316694	0.81741	0.314822	-0.123937	0.6401	0.657932	0.396882	0.955354	0.473992	-2.24964	0.371528	-0.302098	0.791854	-1.83003	-2.57353	0.43062	0.380869	0.674417	0.162145	-0.716783	0.191424	0.85337	-0.131417	1.47464	1.59459	0.268067	-0.110466	0.190849	-2.09964	0.232241	-0.129951	-1.75936	-0.260058	-0.666575	-0.242632	-1.52586	-0.345528	0.801923	0.43604	-1.41831	0.0497333	0.520693	0.768076
258	154.881	154.88	154.881	31.1147	29.1396	32.1804	0.241765	-0.104265	0.522417	0.262263	-1.54575	0.260006	0.816235	0.351259	-0.287407	-0.329101	-1.70371	0.63733	0.933828	0.448976	-1.57892	-1.18462	0.716363	0.228814	0.888796	0.270832	-1.85023	2.00513	-0.628662	-0.249428	0.312028	0.2944	1.026	-4.14357	0.443637	0.374475	-0.0461668	-0.817198	0.466574	0.494988	0.199669	-0.362353	0.532883	0.376737	0.618262	-0.148485	0.651338	0.871625	-1.0555
259	154.898	154.898	154.899	30.9867	25.6782	42.3464	-0.334328	-0.450462	0.923287	-0.585114	-0.837776	-0.971791	0.880387	0.102579	-0.447607	0.342455	0.831669	-0.722624	1.04072	-0.00387771	-1.99749	-0.162547	0.802769	-0.796055	2.07554	-0.745957	-0.837057	1.89328	-2.55135	0.221475	0.73657	0.577684	1.32579	-0.653869	-0.307739	0.0731301	-2.00812	-0.332832	0.938885	0.829102	-0.396581	-0.78931	0.58761	0.171688	1.15812	-1.07447	0.413562	1.97273	-0.420207
260	154.919	154.919	154.919	31.0524	28.6387	37.1592	0.82309	-0.699726	0.0319442	0.584523	-0.0896653	0.151897	-0.3552	0.720136	0.710196	0.242349	0.253799	-0.52614	0.748828	0.243978	-2.00939	-1.59974	-0.117565	0.755587	0.112488	0.795469	-2.52864	1.75178	0.918063	0.68955	0.847017	0.985518	-1.7401	0.769398	-0.0847838	-0.283687	0.90331	1.50982	-1.79501	-0.454976	0.998798	-1.48968	-0.750832	-0.18052	-0.353469	-1.16323	0.136739	-0.988525	1.00598
261	154.928	154.928	154.928	31.6054	29.1396	32.7689	0.527142	0.0353077	0.791796	1.32183	1.08531	1.34689	0.109347	0.0413749	-0.105872	-0.707373	-1.67302	0.692942	0.304595	0.548008	-1.23772	-0.818662	0.57215	0.500812	-1.44624	-1.54674	-1.55557	1.21369	0.475148	0.352229	0.972674	1.01782	-0.849591	0.646907	0.568046	0.553366	0.230261	-0.35445	1.55423	0.00991168	0.190318	-2.62824	1.03754	-0.755636	-0.397096	-0.76236	0.146435	-0.845596	0.783109
263	154.974	154.974	154.974	29.6405	27.1392	30.7486	0.983296	0.0491498	-0.113563	0.824627	0.252558	0.441428	0.749491	0.061516	0.179198	-0.36721	0.127662	0.241127	-0.0665199	0.701771	-0.54104	-0.11639	0.472875	0.508337	0.523313	-3.9012	-1.20642	0.195992	1.52871	0.446664	1.16842	1.15345	-2.54638	0.958425	1.44565	1.10089	0.497499	-0.654811	-0.64297	-0.635952	0.338544	-0.686711	-0.720864	0.780838	-1.38125	0.106287	-0.446317	-0.457011	-0.0542226
266	155.866	155.865	155.866	34.2751	31.3853	62.1668	-0.175788	-0.250035	0.364859	-0.77268	0.134168	0.569829	0.052408	0.632989	1.14446	0.617062	0.230532	-0.190801	0.972462	0.330606	-1.60428	-2.71943	0.0458319	0.4674	0.0252606	-0.215368	-1.60466	1.94518	0.28132	0.979323	0.45576	0.621475	-0.747676	-0.894786	-0.290269	-0.480035	0.920572	2.84027	-0.321688	0.532844	0.350596	-1.9152	-0.179061	-0.20278	0.0692642	-1.81288	0.361129	-0.638355	1.20054
268	156.067	156.066	156.067	219.231	217.598	224.083	0.00265382	0.663575	0.601092	0.112142	0.893056	0.731462	-2.2541	0.244364	0.77696	0.202959	-1.15951	0.33006	0.86504	0.85488	0.0545981	-0.615548	-0.0125483	0.410911	-1.07599	0.789519	-2.77074	0.355164	0.639915	0.956928	0.702382	0.826453	-0.510421	-0.869283	0.0187162	0.339598	0.873635	1.10652	-2.8536	-0.483615	0.659788	-1.28541	-0.0874655	0.530608	0.699507	0.463245	-0.112473	-2.19565	0.844036
269	156.866	156.866	156.866	558.373	548.349	573.669	-1.93179	0.395393	-0.184321	1.19765	-0.415653	1.86494	-0.769454	-0.0572765	0.819467	-0.068215	-0.644565	0.00656307	1.09154	-2.59922	0.416837	-0.439438	-0.643768	1.13412	0.00371476	0.0835054	0.440654	0.299311	-0.487292	0.626512	0.144312	0.717118	0.18517	1.1511	-0.1948	-0.437631	-1.56446	1.53043	-0.262117	0.62865	-0.0555611	1.69507	-0.425083	-0.188313	1.06973	-2.95	0.189826	0.482975	0.316066
270	156.866	156.865	156.866	34.1776	31.6793	35.163	0.404117	0.150566	0.808127	-0.152242	-0.361163	-0.407536	0.555149	0.772954	0.919186	0.667447	-1.60502	-2.5549	1.10325	0.679494	-0.209023	-1.76722	-0.922247	0.634877	0.339292	0.416705	-0.739432	1.26762	0.468381	0.516757	1.14606	0.939064	0.0829905	-2.02521	-0.123592	-0.105993	0.690078	1.17845	-0.355881	0.43336	0.682961	-2.02521	0.313708	-2.02521	0.719226	-0.0854406	-2.02521	0.0430232	0.854461
271	156.866	156.866	156.866	567.421	539.499	578.483	0.900301	-0.0799208	0.1496	-0.59434	-1.38616	-1.16724	-1.10061	1.42629	-0.84936	-0.329987	0.940123	-0.284734	-0.345551	0.217637	0.423369	1.19159	-0.197402	1.38575	0.568464	0.386514	1.17537	-2.42971	-0.542263	0.365661	-2.12147	-0.0273474	1.68432	0.653087	0.271688	-0.0941162	1.25915	-1.24707	1.07174	0.0470174	0.832526	1.43681	-0.564616	-0.608816	-0.801552	-0.891327	0.152755	-0.209611	0.412134
272	156.895	156.894	156.896	30.9036	1.0481	55.8515	0.759535	-0.035311	0.385201	-0.275901	0.0785756	0.400746	0.37832	-0.14421	-1.61788	1.20939	0.549331	-0.7077	0.571092	0.558898	-0.496397	-2.74016	1.12702	-1.27619	1.24609	-0.60938	-0.564691	1.20362	-1.2085	0.241407	0.489941	0.497536	0.882586	-2.9179	-0.0986103	0.0825389	-2.08428	-0.213789	1.01561	-0.492229	-0.219742	-0.377474	0.761756	0.18404	0.957405	-0.586438	0.323168	2.1061	0.423291
274	156.916	156.915	156.916	31.038	28.6387	37.1592	0.899952	-0.593297	-0.201292	0.0490884	0.0252117	0.296287	-0.34187	0.645048	0.928951	0.432301	0.497171	-0.559924	0.782317	0.170298	-1.97996	-1.66074	-0.0542093	0.860267	0.0408222	0.658427	-2.52894	1.63408	0.833417	0.672374	0.611291	0.678055	-2.32232	0.661698	-0.0361082	-0.139752	0.808932	1.69773	-1.64357	-0.608969	0.79753	-1.52363	-0.603382	-0.161648	-0.0760322	-1.21291	0.0955732	-0.0288745	0.697761
275	156.925	156.925	156.925	31.617	29.1396	33.3223	0.574888	0.0710366	0.90485	1.32758	1.07688	1.24606	0.121616	0.115731	-0.0940239	-1.31839	-1.47503	0.754143	0.316585	0.528524	-1.13556	-0.680915	0.657305	0.414702	-1.24324	-1.59404	-1.67472	1.106	0.460827	0.555071	0.961531	1.07992	-0.721968	0.655662	0.725366	0.673943	0.133612	-0.1764	1.5594	-0.14188	0.211682	-2.43152	1.10026	-0.718529	-1.09672	-0.694805	0.202053	-1.44765	0.851145
276	157.014	157.014	157.014	85.6872	77.1539	93.6891	-1.39796	0.516145	0.622947	0.778522	0.725538	0.876837	-2.20023	0.470346	0.52193	0.325521	-1.52921	0.41491	0.633139	0.560324	0.194809	0.554953	0.334215	0.408688	-1.39499	0.162799	-2.20023	0.621001	-0.000965605	0.298929	0.467139	0.48353	-0.108826	-0.182196	0.269937	0.187725	0.257153	0.610686	0.895732	0.195621	0.670431	-3.03527	0.917405	0.211036	0.336778	-0.327359	-0.349084	-3.06816	0.760202
277	157.037	157.036	157.037	36.0596	33.6836	37.4301	0.563461	0.617317	0.602072	0.448273	0.489277	0.785076	-2.12827	0.547689	0.649505	0.464828	-1.28509	-2.12827	0.771698	0.648586	-2.12827	-0.52505	0.24588	0.60604	-0.214861	0.616581	-0.321138	0.674678	0.661394	0.744016	0.581803	0.627385	0.360061	-2.83437	0.366832	0.29337	0.530822	0.589513	0.0861001	-0.115958	0.394174	-2.83437	0.504434	0.442436	-1.4918	0.246642	-0.702944	-0.762195	0.462399
278	157.051	157.05	157.051	217.218	215.261	239.534	-0.201984	0.669634	0.738629	0.354932	0.904209	0.931059	-2.29299	-0.000739582	0.679695	0.00971197	-1.27115	0.0246947	0.992809	0.814161	-0.10536	-0.911857	-0.450758	0.351177	-0.888926	0.878	-2.29912	1.07417	0.305832	0.58764	1.35807	1.05064	0.0960991	-0.517266	-0.172457	0.582929	0.724963	1.04963	-0.675714	-0.236322	0.370362	-1.68807	0.431053	0.761564	-0.0694491	0.218306	-0.605006	-3.11596	0.978892
279	157.862	157.862	157.863	33.9215	31.3853	40.2698	-0.0135801	0.211859	1.82591	-0.678039	-0.374832	0.335353	0.178743	0.773303	0.666885	0.347849	0.12991	-0.180947	1.42675	0.327103	-0.417955	-3.28737	0.0241669	0.452056	0.0879089	0.167793	-1.38374	-0.619121	-0.0198975	0.0456982	1.32571	1.2713	-0.297489	-3.6518	-0.221793	-0.281827	0.208293	0.452567	-0.527877	0.135738	1.12542	-0.599168	-0.0770574	0.699454	-0.1963	-0.548941	-0.0708559	-0.363766	1.4597
281	158.082	158.081	158.082	184.438	176.799	204.176	-2.37543	-0.0657792	0.13137	0.315288	0.268107	0.429176	0.300228	-0.712234	0.897391	-0.348416	0.0687711	-0.311289	0.382054	0.075755	1.29293	-0.604761	1.79008	-0.826028	0.947731	0.253945	-2.45346	0.54458	-0.183695	0.168659	0.676212	0.367248	-0.44492	-0.654734	-0.110422	-0.0216635	0.0429109	0.448435	-0.0689459	0.0857324	0.357491	-2.43974	0.525778	0.215481	-1.99527	-0.496628	2.39899	2.16636	0.3008
282	158.082	158.082	158.082	227.32	220.236	231.806	-0.366789	0.71788	0.842401	0.641819	1.15972	0.944389	-1.63556	0.145615	0.852893	-0.686728	-0.789649	0.309685	0.991808	0.800331	-0.415795	-1.34555	-0.378119	0.440484	-1.66193	0.827527	-2.11379	0.719353	0.532706	1.02401	1.08842	1.005	-0.0506886	-0.616512	-0.611255	0.00546598	0.635625	1.1514	-1.97457	-0.481979	0.310459	-1.7351	0.372964	0.696625	0.276834	0.259859	-0.315724	-2.82487	0.764998
285	158.979	158.978	158.979	27.4717	21.4014	28.5632	0.302342	-0.367261	0.0346296	0.524515	0.230814	0.328372	0.209313	0.451982	0.349327	0.249554	0.154624	0.15634	0.253422	0.211339	-1.96945	-1.23224	0.30121	0.278387	0.169144	0.890325	-3.23261	1.70593	-0.0382682	0.347409	0.481086	0.447487	-1.38793	0.553681	0.776398	0.998227	0.192938	0.767794	1.74522	0.384101	0.742648	-2.23787	0.981615	0.589018	-0.393536	-2.56363	-0.333867	-0.911609	0.529769
287	159.066	159.066	159.066	254.24	250.665	259.011	-1.01713	-0.281343	-0.0759897	-0.115995	0.152367	0.845657	-0.188515	0.0916433	0.506009	-1.17449	-0.488013	-0.868592	1.4646	0.861214	0.237178	-0.074906	0.595227	0.812649	0.424062	0.115134	-3.21719	1.39642	-0.61507	-0.455636	0.211532	0.0672628	-0.486892	-1.15808	-0.766152	1.09069	0.513125	0.0905643	0.741264	-1.09771	1.64943	-2.29141	1.91743	0.172287	-0.709479	0.699311	1.29132	0.978164	0.347915
288	159.066	159.066	159.066	284.464	282.971	285.699	-0.195091	0.406405	0.825641	1.21883	0.944262	1.16042	-1.14888	0.260712	0.403728	-0.344418	-1.6797	0.277922	0.344208	0.640131	-0.5017	-0.255657	0.374148	0.289101	-1.63146	0.4241	-2.67693	0.864226	-0.905862	-0.863684	0.359752	0.188189	-1.22203	0.327936	0.0491859	0.231852	0.0788495	0.151449	1.67938	0.0929983	1.4005	-1.57123	2.03747	0.995069	0.0527015	-1.34282	-0.300555	-1.50037	0.82902
289	159.066	159.066	159.066	81.5954	71.9244	88.3877	-1.47402	0.895107	0.6444	0.92537	1.01701	0.58421	-0.857938	0.964734	1.01344	-0.581007	-1.23184	0.913956	0.217965	0.976428	-0.0778444	0.0438913	-1.36268	0.637411	-1.5952	-0.597446	-1.80538	0.749433	0.453661	-0.284241	0.75608	0.223555	-0.504726	2.24507	2.19511	-0.681679	-0.185317	0.987727	0.686764	0.167136	0.882075	-0.166505	-0.663398	-1.3564	0.208582	0.0208507	-0.200246	-1.91301	0.481519
293	159.979	159.979	159.98	27.461	24.9916	28.5632	0.355248	-0.309717	-0.0211008	0.574087	0.188402	0.319509	0.163907	0.485299	0.353297	0.283742	0.125833	0.195851	0.193599	0.180808	-1.95998	-1.05527	0.296586	0.303785	0.154195	0.995905	-3.35164	1.52765	0.169365	0.272451	0.476599	0.464086	-1.75785	0.781994	0.799723	1.14344	0.208483	0.793931	1.67475	0.308439	0.742838	-2.09877	0.866081	0.564351	-0.584931	-2.34158	-0.472387	-0.964012	0.554044
294	159.982	159.981	159.982	27.4598	24.9916	28.5632	0.338841	-0.43502	-0.0131806	0.532374	0.180571	0.40473	0.27176	0.297444	0.236964	0.244167	0.162495	0.108155	0.282226	0.288474	-1.98929	-1.12688	0.312273	0.199989	0.0261795	0.79445	-3.1193	2.00258	0.198091	0.307899	0.689254	0.620075	-1.21891	0.358646	0.956704	0.933244	0.131632	0.624029	1.42829	0.23501	0.694232	-2.60858	1.12126	0.464891	-0.388531	-2.55102	-0.380791	-0.648608	0.372946
295	160.04	160.04	160.04	273.752	272.637	305.4	-0.419126	-0.493728	1.13352	0.201261	1.0589	1.23773	-1.62882	0.756148	0.438225	-0.56054	-1.79164	0.220203	1.07245	0.627128	-0.614157	-1.03294	0.548248	0.627577	-0.991397	-0.146202	-1.68613	1.4433	-1.19379	-0.0481886	1.15527	1.31478	-0.0564431	-1.09874	-0.220862	-0.545795	-0.24535	0.331535	0.220925	0.315946	0.893228	-1.12466	0.839365	1.23425	-0.408729	-0.102643	-0.475882	-1.07061	2.25811
296	160.061	160.061	160.062	62.7222	35.7312	70.1315	0.285283	0.554269	0.641409	0.518227	0.800655	0.717897	-1.78159	0.489441	0.548826	0.0657017	-1.5287	0.403919	0.711157	0.692695	-0.319141	-0.234374	-0.0892053	0.473089	-0.927405	0.337702	-3.10646	0.74661	0.444057	0.506454	0.551825	0.511746	-0.060831	-0.152892	0.261876	0.281702	0.535604	0.591729	-4.4301	0.301096	0.329179	-0.56216	0.305556	0.286468	0.304419	0.28402	0.0328296	-0.972069	0.385874
300	160.842	160.842	160.842	31.3929	1.52026	116.705	0.0100384	-0.596986	-0.54821	2.15491	0.0672038	-0.348421	0.163233	0.328869	0.0526921	-0.183341	-0.834403	0.00175316	0.0234382	0.561308	-1.53583	-0.308063	0.670778	-0.0604504	0.559797	-0.264141	-2.31253	2.39836	-1.05028	-0.191851	0.273822	-1.07651	-0.0658791	-0.0507106	1.39493	0.781328	0.326516	1.31116	-0.485667	1.56887	1.58842	-0.97864	-0.237782	0.405933	-0.477195	-1.14856	-0.607329	0.175456	0.617971
304	160.935	160.935	160.935	512.339	480.44	535.359	-0.202528	-1.08107	1.68231	1.04736	0.619556	0.469224	0.116634	-0.520814	-0.706264	0.208317	1.24051	-1.89466	-0.442459	-0.548039	-1.95486	0.95187	0.111105	0.0695986	0.653268	0.410636	1.1968	-1.4265	-0.44667	-0.536009	1.27297	1.60639	-0.640864	-0.957892	-1.21422	-0.524753	0.222243	0.0251423	-0.885147	0.633483	1.15514	-0.673273	1.00825	-0.997261	-0.611066	-0.719859	-1.05568	-0.252533	1.08197
306	160.976	160.976	160.976	27.4606	24.9916	28.5632	0.311033	-0.280465	0.039226	0.606228	0.182546	0.314487	0.156302	0.399938	0.385644	0.290931	0.126484	0.170361	0.269023	0.10393	-1.95066	-1.07405	0.237976	0.29516	0.171803	1.00511	-3.33862	1.57761	0.169765	0.404815	0.557542	0.54098	-1.64705	0.487784	0.729458	1.02335	0.178602	0.853565	1.76118	0.289018	0.826859	-2.05717	0.928335	0.624014	-0.620618	-2.30331	-0.391062	-1.09694	0.505339
307	160.982	160.982	160.983	27.4659	24.9916	28.5632	0.366036	-0.0560969	0.131913	0.593508	0.0954505	0.0754718	0.346771	0.452327	0.404802	0.323788	0.0498161	-0.0342118	0.378217	-0.0807152	-1.90963	-1.01784	0.277145	0.475553	0.217373	0.925792	-3.43782	1.42235	0.0836233	0.512591	0.987744	0.490513	-1.61237	0.528508	0.695504	1.1616	0.116769	0.832257	1.665	0.0984253	0.795479	-1.53579	0.814116	0.785735	-1.33057	-1.85983	-0.108245	-1.37536	0.62608
308	161.024	161.024	161.024	304.322	303.001	336.053	0.0877982	0.372679	1.15137	0.501506	0.975453	1.09371	-0.332749	0.0103226	0.693838	-0.299442	-0.797117	0.191775	0.130343	0.96794	-0.619258	-0.55106	-0.173417	0.684464	-2.32036	0.332748	-2.77276	0.672215	0.259739	-0.0489511	1.79865	0.698461	0.0620364	-0.104263	0.958494	0.124482	-0.39967	0.11285	0.548722	0.298773	0.186491	-1.0827	1.3637	1.50002	0.0473717	-1.26915	-0.545436	-1.05352	0.261999
312	161.987	161.987	161.987	142.492	135.991	154.674	-0.143268	0.747835	0.700379	0.563351	1.52037	1.37359	-1.0701	0.315105	0.580336	-0.490676	-1.87917	0.33477	0.689809	0.761085	-0.8774	-0.707736	-0.826755	0.539962	-1.43312	0.2271	-1.897	0.971524	-0.00280226	0.569757	1.65665	0.669118	-0.0760493	-0.0766552	0.383509	0.591574	0.171472	0.949531	-0.152311	-0.786555	0.300388	-2.10529	1.16402	-0.0505321	0.429827	0.0559867	-0.97381	-2.1411	1.36997
313	162.056	162.055	162.056	246.546	218.35	271.987	0.266124	0.579323	0.936092	1.25694	1.214	1.0626	-1.31457	0.604081	0.355014	-0.0393237	-1.63159	0.83049	0.130812	0.103422	-0.340903	-0.0120371	-0.6822	0.496762	-2.23167	0.0277057	-1.99442	0.38334	-0.0449015	-0.0769491	0.420956	0.0380963	-0.752469	1.38129	-0.412327	0.551164	-0.116736	-0.834263	1.82368	-0.622067	0.947434	-0.506532	1.79964	-0.680701	-0.208399	0.00954597	-1.58435	-2.18448	1.324
314	162.839	162.839	162.84	31.9827	2.17162	101.339	-0.0891519	-0.590378	-0.645049	2.15135	0.175589	-0.296877	0.237061	0.477251	0.3553	-0.110402	-0.756904	-0.0983131	-0.00734749	0.177026	-1.47065	-0.296482	0.777868	0.0463803	0.499682	-0.369119	-2.44837	2.28154	-0.813747	-0.471868	0.247942	-1.2519	-0.36432	-0.116483	1.38772	0.721988	-0.0648219	1.33757	-0.0080843	1.65362	1.60889	-0.649551	0.339597	0.3848	-0.538867	-0.93993	-0.71255	0.129302	-0.109003
317	162.842	162.842	162.842	40.427	22.3986	56.3947	0.474991	-0.922231	-0.312054	0.501486	-0.0372377	0.338104	-1.26633	0.414345	-0.936859	1.68293	1.07159	-1.26633	-0.986471	-0.159038	-0.00763828	1.16549	0.375103	-0.896536	-1.03306	-1.26633	2.05728	1.00879	-1.40289	0.0475753	-0.15273	-0.222675	-0.748699	0.905235	-1.00398	-1.02774	0.296388	-1.40289	1.76403	1.33426	-0.998626	0.755862	0.578476	-1.40289	-1.40289	0.214417	-0.158049	1.52763	0.677024
321	162.983	162.983	162.983	27.4519	24.9916	29.2787	-0.548428	-0.610942	1.03766	-0.487734	0.760908	-0.133214	-0.490399	-0.580993	-0.191181	-0.467751	0.00560534	0.645375	0.128294	0.350187	1.24526	-0.874681	0.00913387	-0.776358	0.165152	-2.7666	1.87682	1.70389	-2.14815	-0.636627	-0.380846	0.148609	2.19483	-1.12632	0.32078	0.0147162	-0.878553	-0.00359604	-0.859134	2.04646	0.384576	0.877371	-0.555603	0.169075	0.276521	-1.30929	-0.0325413	-0.558846	0.15349
322	163.061	163.061	163.061	47.7966	46.9184	53.5416	0.995899	0.195986	0.26612	0.47678	0.522471	0.537698	-2.18998	0.426022	0.461605	0.800392	-1.16917	0.289059	0.315727	1.15825	-1.99199	0.0979401	0.212011	-0.544335	-0.875348	0.850985	-1.87198	1.03586	-1.44278	-0.17943	0.883346	0.871278	0.564632	-1.44278	1.05798	0.552648	0.0221648	-0.492485	-0.496565	-0.475776	1.12109	-1.05328	1.35987	-1.18097	-1.19196	0.97064	-1.44278	-0.209677	1.15169
329	164.035	164.035	164.035	169.493	165.249	178.756	-1.09013	0.768139	0.542155	-0.981349	1.0089	1.46966	-1.68995	0.760961	0.555825	-0.511111	1.34096	0.214895	0.345625	0.232467	-1.68995	-1.58707	0.772297	0.301679	-1.29472	-0.499443	0.164855	0.86529	-1.25183	0.947009	-0.648043	1.23337	-0.369148	-0.682503	0.881001	0.785903	-0.588849	-0.268483	-0.323755	-0.966367	0.497033	-1.25183	1.93535	1.79245	1.13	-1.10211	-0.0932767	-1.20442	-0.0191337
331	164.839	164.839	164.839	37.7992	32.4832	56.3947	1.03705	-0.923056	-0.510858	0.601025	-0.983647	-1.55395	-1.70126	0.64588	-0.947361	1.06306	0.749913	-0.697879	-0.0743284	0.473139	0.10846	1.42714	-0.136389	-0.773429	-0.600115	-0.229588	2.14282	0.883373	-1.61154	-0.692916	-0.404029	-0.722816	0.0785952	-1.61154	-0.886515	-0.834063	-0.675832	0.088701	0.59656	1.82809	-0.324109	1.26947	0.704077	-0.191832	0.0733223	0.626205	0.556232	2.6581	0.331405
333	164.927	164.927	164.927	27.4648	21.4014	54.7715	-0.941965	-1.17889	-0.363777	0.380245	-1.28032	0.150159	0.990042	-0.329438	0.412339	0.169408	0.782892	0.933162	0.616812	0.421534	-2.48713	-0.765247	0.601829	0.427813	0.462758	-0.203764	-1.0056	2.20713	-0.0117298	-0.621032	-1.15481	-0.963665	1.31201	0.00636924	-0.0398978	-0.899308	0.17604	-0.889809	0.225573	1.21837	-0.503055	-1.36613	0.60901	0.402793	1.85428	-1.432	0.36458	2.38147	-0.891093
335	164.935	164.935	164.935	28.708	27.2834	29.8617	0.204392	0.0266215	0.573568	0.595657	-1.55281	-0.176826	0.870159	0.222161	-0.579483	-0.700756	0.55206	0.881145	0.686303	0.63179	-0.643271	0.48826	1.0787	-1.1217	0.367534	-2.16311	-1.89916	1.65877	-0.783707	-0.272761	-2.05579	-1.83257	0.359118	0.130558	1.16501	0.245895	-0.674224	-0.872379	0.430601	0.758546	-0.619356	-0.408677	1.23548	0.82396	1.39106	0.204287	0.212494	0.857981	-0.48563
336	164.947	164.947	164.948	29.5302	27.1392	30.505	0.957897	0.096339	0.558248	0.701366	-0.045481	0.687745	0.456081	0.16896	0.293601	-0.370132	-0.380442	-1.82941	0.157423	0.769835	-0.634474	-1.68364	0.026412	0.886119	-0.346672	1.15833	-2.7396	1.1115	1.44764	0.973448	1.37678	1.6103	-0.950104	1.03917	0.999215	-0.59074	0.897826	0.258992	-2.19045	-0.484272	-0.692681	-1.06225	-0.653002	0.43538	-0.582992	-0.0196867	0.0641889	-1.45367	-0.878079
337	164.957	164.957	164.957	30.3509	28.101	31.0244	-0.352523	0.218051	0.445628	1.97273	1.19991	1.1315	0.244215	0.234102	-0.0336494	-0.674229	-1.55718	-0.0280236	-0.896768	0.724603	-0.519856	-0.769951	0.535449	0.605337	-1.80789	-0.136732	-1.80789	1.27318	0.953622	0.565252	1.79223	-1.80297	-1.1572	0.582718	0.879142	0.929601	0.812385	-0.342781	0.931335	0.421102	0.894747	-1.50436	0.642519	0.187153	-1.80297	-0.171718	-1.10307	-0.866841	-1.02405
338	165.019	165.018	165.019	252.364	250.024	258.983	0.0112232	1.13961	0.121337	0.0463544	1.31134	1.08935	-1.17248	-0.249501	0.164745	-1.00071	-0.887703	0.148648	1.42688	-0.670339	1.08037	-2.05279	0.337112	0.613442	-1.90225	0.477444	-0.821917	0.789839	0.408125	0.684918	0.901125	0.0011418	-1.11137	-1.3097	0.618386	-0.949407	-0.367858	0.586239	0.245549	-1.20925	0.647486	-0.845613	0.943514	1.28599	-0.295247	-0.20901	-0.532857	-2.13163	1.11267
339	165.04	165.04	165.041	34.5986	32.1807	35.8661	1.20827	0.28053	0.708727	0.515718	0.781383	0.445533	-0.465149	-0.0150334	-0.0887481	-0.756404	-1.43467	0.398457	0.402115	0.57575	-0.681799	-0.459671	0.339794	0.107417	-0.984676	1.63823	-3.09584	0.580066	0.48533	1.0526	1.66121	1.17649	-0.467466	-0.684794	1.26815	0.736018	0.188819	0.706186	-1.67312	0.558464	0.158325	-1.7443	0.459421	-0.288188	-0.350591	-0.0133069	-0.676362	-1.2609	0.569982
340	165.042	165.042	165.042	167.021	160.378	177.046	-0.112071	0.343194	0.803678	0.53839	0.998038	0.8644	-0.90142	0.249882	0.538675	-0.284573	-1.12695	0.417946	1.03764	0.792218	-1.28448	-0.496426	-0.115549	0.374755	-1.80966	0.437616	-2.56636	1.30107	0.403109	0.534295	0.517527	1.12771	0.241522	0.28857	-0.0457121	-0.692407	0.449034	0.369858	-0.173048	-0.386328	0.19448	-1.56265	0.6088	0.921463	0.542878	-0.664747	-0.336249	-3.8156	0.908528
341	165.056	165.055	165.056	299.76	298.21	317.665	0.0788444	0.488113	0.650691	1.04214	1.19615	1.04236	-0.871617	0.347997	0.545256	-0.410668	-1.87976	0.522524	0.307857	0.766392	-0.716262	-0.857355	-0.148198	0.594278	-2.2307	0.414252	-1.8074	0.92511	-0.705615	-0.393552	0.0457195	0.265337	-0.894182	-0.049822	0.228845	0.770426	-0.300792	0.285032	1.9373	0.740266	1.54285	-2.32116	1.50817	0.285212	0.0277603	-0.97571	-1.03295	0.605312	0.661714
345	165.837	165.837	165.837	163.992	145.498	186.578	0.887414	0.753799	-1.74638	0.725441	-0.454022	-0.545294	-0.979091	0.114924	0.0530029	0.941588	-0.740214	0.125386	-0.911966	0.228975	0.139449	2.74801	0.412915	1.00143	-0.677106	-1.57346	0.221806	-0.726607	-0.90576	-0.603092	-0.838214	-0.401998	-1.83496	1.22033	0.0836338	0.16258	0.777687	0.298305	-0.18733	0.756337	0.297253	0.676901	-0.276511	-1.49507	0.75179	1.92419	-0.913113	1.04507	0.140256
347	166.018	166.018	166.018	45.313	41.9682	49.1699	0.414968	0.512285	0.454887	0.250984	0.458369	0.596688	0.107595	0.346633	0.300282	0.246404	-0.569437	0.373747	0.910801	0.371958	-0.580028	-0.430328	-0.0329882	0.383779	-1.06139	-0.215144	-3.88367	1.04361	0.456747	0.636298	1.03912	0.486832	0.0584787	0.206883	0.103466	0.220427	0.257444	0.238194	-0.0397979	-0.262721	-0.0892455	-3.94819	0.290097	0.926522	0.164396	-0.109077	-1.90353	-0.147901	0.886225
349	166.059	166.059	166.059	299.953	299.493	300.163	-0.544143	0.850788	-1.39379	1.34143	1.37037	1.3229	-0.483026	0.0406131	0.850753	-0.14631	-1.9606	-0.151982	0.300144	0.80541	0.185315	-0.545655	-0.300381	0.578246	-1.75397	0.566454	-1.56974	0.637158	1.19264	-0.620833	-1.34532	-0.257781	-0.316179	-0.363266	-0.551907	0.608629	0.165693	0.121459	2.66641	0.533213	1.31946	-0.880065	1.1477	0.603781	0.339493	-0.552112	-1.77138	0.129656	0.202803
351	166.833	166.833	166.834	32.1251	30.0664	33.3311	-0.773769	0.355185	-0.0445905	1.48745	0.068972	-0.219377	-2.41865	0.912302	-1.40805	-0.383534	-1.80278	0.160952	0.574295	0.162804	-0.0914936	0.722402	0.162876	1.2675	1.18999	0.426158	-1.10756	0.758916	-2.52393	0.349346	1.23771	-0.40607	-0.4283	-2.52393	0.828294	0.452183	-1.14804	-0.741433	0.768377	1.54853	0.439002	0.311461	0.140215	1.30919	-0.0150715	0.256076	0.0917305	-0.174085	0.27413
354	166.924	166.924	166.924	26.8964	21.4014	30.3945	-0.66192	-1.27732	-1.13277	0.544457	0.0520407	-0.581863	1.06097	-0.0631964	-0.367496	0.139524	1.00881	1.08207	0.0606283	0.613087	-2.03272	-1.23041	0.843626	0.0513119	1.01063	-0.758122	-0.569591	2.20826	-0.251378	-0.847628	-1.17114	-1.04903	1.83761	0.240901	-0.284037	0.202494	0.0321448	-0.602835	0.544324	0.142392	-0.602386	-1.42314	0.772377	0.289475	1.80455	-1.06018	0.649752	2.4811	-0.91325
355	167.021	167.021	167.022	57.2626	41.969	63.0545	0.586681	0.176696	0.608596	-0.250261	0.977582	1.00918	-0.468121	0.197415	0.66527	-0.0910853	-0.451843	0.756554	0.876516	0.959787	-1.25101	-1.92874	0.130499	0.330475	-1.91077	0.315439	-2.21837	0.979508	1.43214	1.19718	0.39079	0.59494	0.0416248	-0.280219	-0.119515	0.11608	0.673827	0.425266	-0.838227	-0.156742	0.179367	-1.6034	0.64968	1.06987	0.68406	-0.778257	0.0207232	-1.28934	0.279333
356	167.035	167.035	167.035	101.325	94.9595	105.547	0.0627007	0.906034	0.975146	1.44879e-05	1.0854	1.15579	-1.95632	0.366955	0.850591	-0.0543042	-1.21125	0.497196	1.10625	0.930149	-0.259126	-0.260932	0.0496482	0.363869	-1.95632	-0.509781	-1.95632	-0.185373	0.525351	0.737357	0.782929	0.752396	0.282829	-0.299772	-0.796968	0.0203317	0.644356	0.744794	-2.10501	-0.219407	0.12606	-2.51748	0.741494	-0.0923889	0.602976	0.535094	0.318213	-2.51748	0.685122
361	168.018	168.018	168.018	57.4149	47.1299	62.1712	0.390739	0.589353	0.81205	0.379889	1.48755	-0.698388	0.177368	-2.0711	0.668245	0.490439	0.480514	0.57884	0.203012	0.636333	-2.0711	-0.23454	-1.25328	0.591712	-2.0711	0.555963	0.0240252	0.333472	0.662383	0.92135	0.292005	0.630596	0.0631633	0.127393	-0.871693	0.355362	0.268617	-0.563191	-0.224145	-0.100438	0.546886	-1.23223	0.535408	0.477888	1.41666	-0.245101	-1.48182	-0.977342	0.242524
362	168.024	168.024	168.024	57.3303	46.6183	63.0545	0.589111	0.500796	1.03039	-0.12363	1.44691	1.04763	-0.387097	0.318906	0.751729	0.393713	-0.276229	0.809598	-0.178686	0.894779	-1.13387	-1.7494	0.254895	0.453233	-1.84371	0.465752	-1.76658	-1.49823	0.896777	0.787103	0.349645	0.47998	0.151957	0.0310038	0.0326221	0.0944244	0.517918	-0.547449	-0.258365	0.0164196	0.299604	-0.67839	0.529822	0.700251	0.539896	-0.222996	0.161099	-0.590956	0.301788
363	168.03	168.03	168.03	183.519	175.843	191.18	0.0326667	0.74755	0.80901	0.5618	1.14412	0.994733	-1.33221	0.155725	0.813343	-0.00712131	-0.880371	0.180555	0.125734	0.957425	-0.33367	-1.99199	-0.574734	0.390307	-2.17083	0.974243	-1.43157	0.835276	0.820016	0.853127	1.10291	0.843057	0.368559	-0.7464	-1.59312	-0.121515	0.830375	1.1728	-1.55235	-0.209243	0.552193	-1.86948	-0.0994136	0.388665	0.12757	0.145855	-0.0375131	-2.63918	0.908157
364	168.949	168.949	168.949	25.6993	24.5205	43.2035	-0.818525	-0.865854	1.20074	-0.865854	0.42725	-0.162422	-0.865854	-0.673682	-0.0160011	-0.362607	0.0660067	0.810226	-0.131297	-0.49174	0.956078	-0.865854	0.0395858	-0.865854	-0.455153	-0.865854	2.38342	2.42325	-0.969282	0.254584	-0.969282	0.458051	2.48801	-0.429733	-0.390627	-0.349015	-0.627859	-0.0201702	-0.868126	1.39769	0.328775	0.443481	-0.541238	-0.897866	-0.883673	-0.969282	0.62367	-0.774382	0.0360533
365	168.981	168.981	168.981	33.6667	31.1732	34.7443	0.727848	0.484293	0.595015	0.234313	0.546722	0.675581	-2.69656	0.525712	0.488843	0.405294	-0.498166	0.323063	0.609048	0.597929	0.117828	-2.69656	-0.133985	0.705807	-0.784315	0.300828	-1.09871	0.570183	0.72038	0.68044	0.827707	0.810747	-0.524107	0.4278	0.465373	0.549213	0.6048	0.830307	-0.0561259	0.271274	0.774741	-0.366485	0.263956	-2.35167	-2.35167	0.44982	-2.35167	-0.763106	0.753898
367	169.033	169.033	169.034	183.078	180.947	187.584	0.237266	0.291344	0.874016	0.428229	1.27755	1.22395	-2.32018	0.18937	1.3345	-0.114247	-1.37412	0.0340025	0.34483	0.586992	-0.0682203	-0.829648	-0.291536	0.272867	-0.718924	0.568878	-2.32018	0.373275	-2.18902	0.828403	0.443885	-2.18902	0.439841	-0.0386968	-0.193037	0.712883	0.98812	1.16912	-0.211579	0.133121	0.721875	-0.553137	-0.0351908	0.143986	0.695562	-2.18902	0.913591	-1.4617	0.630508
372	170.082	170.082	170.082	262.596	258.156	291.327	-0.593502	0.707843	0.922825	1.08088	0.955804	1.29522	-0.743417	0.278512	0.736893	0.124846	-1.34009	-0.0594516	0.379621	0.726406	-0.334936	-1.65642	0.501227	0.656679	-1.89009	-1.5352	-1.19888	0.985227	-0.303658	0.282908	-0.0462726	0.0127002	0.122328	-0.18836	-0.176537	-0.0792341	0.28997	0.157813	-0.312007	-1.07427	1.03783	-0.334373	0.848316	1.01965	0.810276	-0.527665	0.0941672	-4.00851	1.21065
374	170.884	170.883	170.884	34.8892	29.0553	36.6931	0.528953	-1.83224	0.0388884	0.125619	0.251461	-0.0334125	-2.76003	0.348538	-0.345751	0.790551	0.588596	-0.51042	-1.59041	0.111305	-0.139675	1.22901	0.538028	0.21891	1.62314	1.05054	-0.206692	-0.024908	-1.83613	0.628509	0.525463	0.576651	0.33847	-1.83613	0.682117	0.790625	-0.979042	-1.83613	0.645723	0.802607	0.359387	0.251643	0.631354	-1.83613	-1.83613	0.38254	0.726689	0.750617	0.235631
377	171.012	171.012	171.012	217.402	215.833	220.199	-0.17337	0.34953	0.903302	0.371577	0.723974	0.62732	-0.490165	-0.0707982	0.657805	0.42327	-1.30173	0.886781	1.54659	0.200892	0.348931	-2.28534	0.0204638	0.0227097	0.671905	0.299558	-2.28534	-1.44786	0.864533	0.845558	0.705042	-3.11844	0.172133	-1.02408	0.90867	0.341466	1.01756	-0.305453	-0.987204	-0.0844879	0.0760413	0.827428	0.596866	1.02901	-0.151378	0.152933	-0.0913719	-2.04095	0.953393
378	171.041	171.041	171.041	79.294	68.9728	84.5574	-1.15599	0.755972	0.767392	0.655155	0.951105	0.978357	-1.6443	-0.0197563	0.690687	0.211316	-0.627005	0.249053	1.28482	0.780716	-0.0955084	0.189416	-0.84244	0.408899	-2.2718	0.0717953	-1.95112	0.613233	0.516822	0.599075	0.728899	0.663932	-0.491849	-0.29906	0.112315	0.276323	0.55451	0.604753	-2.04717	0.164074	0.290088	-0.343181	0.501081	0.355953	0.303487	0.271252	0.00576942	-3.9198	0.564662
380	171.066	171.066	171.066	266.639	265.016	282.024	-0.622899	0.143825	0.96584	0.659838	0.631145	1.52064	-2.40816	-0.312722	0.194013	-0.32603	-0.71156	0.759235	0.96361	0.87056	-0.617224	-1.0679	-0.297159	0.492244	-0.704681	0.830144	-1.93071	0.967949	0.124218	0.740987	0.691517	0.654203	0.291901	-0.2624	0.805638	1.13544	-0.559109	0.822138	-0.579376	-0.625237	-0.0521799	-1.94278	0.782325	0.237349	1.07195	-0.611573	-0.581656	-2.10588	0.118273
385	172.098	172.097	172.098	242.986	211.263	277.443	-1.54197	-0.698684	-1.33229	-1.27917	0.158226	0.752699	0.585757	0.740375	-0.189592	-1.37447	-0.210598	-1.44215	1.07158	0.914008	0.735934	0.558775	0.952507	0.879554	0.830842	0.367065	-1.6054	1.12699	-1.11368	-0.837581	-0.95395	-0.908728	-0.674191	-1.30333	-0.994308	1.41024	0.19138	-0.80524	0.0405059	-1.32243	1.4732	-1.32243	1.4038	-0.483336	-0.328319	1.18391	1.36989	1.3194	0.687061
388	172.843	172.842	172.843	33.8147	30.857	34.6636	-0.395085	-1.49086	-0.600776	2.53279	-0.45099	0.0801484	0.15	0.159878	0.421566	0.824151	0.833518	-0.278901	0.314693	-0.442411	-2.01585	0.655087	0.192305	-0.215273	0.446245	-1.24808	-0.999196	1.52704	-1.227	-0.316403	-0.939566	-1.06931	0.0441722	0.593223	0.112426	0.183904	-0.0884491	1.60551	0.771893	0.969711	0.975171	-1.57206	0.755879	-0.391318	0.927641	-2.91924	0.934842	0.293422	-0.116826
390	172.941	172.941	172.941	557.526	514.114	589.142	-0.019126	0.582807	0.6313	1.02718	-1.17382	-0.607965	-0.182258	0.0412987	0.129731	-0.541484	-0.306978	-1.64441	-0.289854	-1.55606	-0.224106	-0.288077	0.0498563	0.1569	-0.218007	3.02673	-0.149017	1.55536	0.379585	-0.617986	-0.610078	0.513772	-2.10216	0.923356	-1.10493	0.570585	0.49451	0.211016	-0.630518	0.652432	1.15243	-0.592171	-1.7268	1.0396	-0.275048	-1.72312	0.265612	1.44363	1.71783
392	172.991	172.991	172.991	220.303	218.464	225.32	-0.0447443	0.841264	0.946601	0.70755	1.12994	1.11913	-1.00029	-0.253872	0.380997	-0.566367	-0.750251	0.233541	0.973713	0.763224	-0.58457	-2.18446	-0.235654	0.293276	-1.26474	1.07869	-2.09805	0.515073	0.361056	0.721196	0.510292	0.692313	0.187028	-0.442215	0.0281059	0.333743	0.520235	0.420372	-0.518944	-0.0913201	0.222834	-1.25261	0.1903	0.138322	0.569444	0.385053	0.11569	-4.32986	0.448538
393	173.009	173.009	173.009	67.2063	43.4603	120.639	0.0040741	1.14838	0.603455	0.511411	1.2155	1.21587	-2.34123	0.173302	0.137058	-0.000208372	-0.845587	-0.575411	1.006	0.792856	0.0977105	-1.07251	-0.120336	0.449043	-0.927732	0.626646	-2.28447	0.186178	0.423389	1.09929	0.675899	0.340795	-0.624168	-1.64205	0.508948	-0.00220564	0.622731	0.658748	-2.99923	-0.0673082	0.365775	-0.743219	0.419528	0.728654	0.709568	0.264776	-0.156715	-0.917651	0.784745
396	173.082	173.082	173.082	294.111	291.873	295.057	-1.26907	-0.542399	-0.819626	-0.875716	-0.103711	0.704227	0.501329	0.356212	0.207238	-1.56175	-0.493532	-1.31589	1.28112	0.958702	0.648815	0.384433	0.90082	0.968	0.907102	0.0395957	-2.20273	1.32683	-0.87072	-0.797977	-0.47877	-0.5608	-0.500618	-1.28643	-0.751272	1.27785	0.441512	-0.428914	0.627685	-0.97579	1.69527	-1.93089	1.64052	-0.306226	-0.897652	1.1347	1.51298	1.43917	0.316645
397	173.101	173.101	173.102	242.847	240.32	246.442	-1.38769	-0.947851	-1.38769	-1.38769	0.444105	0.780287	0.703445	0.763554	-0.431745	-1.38769	-0.428895	-1.38769	0.977558	0.876982	0.788248	0.676594	0.886088	0.846315	0.819975	0.58453	-1.38769	0.986919	-1.08358	-1.08358	-1.08358	-1.08358	-1.08358	-1.08358	-1.08358	1.28104	-0.27078	-1.08358	-0.323273	-1.08358	1.31375	-1.08358	1.25331	0.0721515	0.257847	1.14648	1.24675	1.22468	0.860692
398	173.843	173.842	173.843	33.8203	31.6929	34.6636	0.301907	-0.0965631	0.201653	1.22081	-0.604925	0.307258	0.353706	-1.02807	0.355536	0.493698	0.416972	0.245071	0.339244	0.278695	-3.70604	0.762423	0.355599	-0.078755	0.487907	-1.37834	0.236809	0.535412	-3.82719	0.13448	0.11063	0.160133	0.305417	0.446545	0.295223	0.372701	-2.63242	0.517423	0.346409	0.541425	0.470065	0.0815805	0.268219	0.166884	0.36342	-0.0887283	0.413543	0.362251	0.259694
401	173.987	173.986	173.987	49.8119	46.0181	56.2374	0.477823	0.68033	0.840565	0.639647	0.897247	0.859562	-1.89931	0.552565	0.676103	0.404818	0.066643	0.634147	-1.12879	0.832186	-1.89931	-0.562289	-1.24825	-0.00518723	-0.550365	0.915359	-1.89931	0.715816	-1.5614	1.26029	1.06128	0.893926	0.548653	-1.5614	0.804393	0.452003	-0.38298	0.349341	-0.719864	-1.5614	0.405827	-1.5614	0.665829	-1.5614	-0.215448	0.446349	0.4603	0.258428	0.416121
402	173.995	173.995	173.995	220.202	218.815	223.275	0.442946	0.803503	0.850214	0.523815	0.7681	0.706211	-1.86475	-1.86475	0.60234	-1.86475	-1.22299	0.506448	0.766916	0.69749	0.383836	-0.0375358	0.457116	0.369044	0.0691682	0.683199	-1.86475	0.0891798	0.450069	0.890102	0.883741	0.849284	-0.150885	-0.540981	-0.0885111	0.486814	0.53799	0.209781	-3.47788	-0.0499193	0.364998	-0.963876	-0.109341	0.425703	0.751221	0.486444	0.235322	-2.39288	0.616921
403	174.041	174.04	174.041	50.754	38.825	59.4975	0.237627	0.680172	0.476326	0.70028	0.566599	0.505699	-2.5508	0.787204	0.599235	0.100973	-1.84718	0.378987	0.312391	0.417449	-2.5508	-0.173382	0.224069	0.0581115	-0.354318	0.892699	-0.0516253	0.590279	0.889603	1.05511	-0.263393	0.575088	0.267001	0.261367	0.220976	0.00873789	-1.87936	0.703262	0.259139	-0.0539717	0.448956	-0.781202	0.621623	1.0315	-3.40574	0.772629	-0.432483	-1.32034	-0.280307
405	174.085	174.085	174.085	294.18	292.401	295.057	-1.14591	-0.519693	-1.02302	-0.855062	-0.1206	0.673706	0.504295	0.346161	0.214068	-1.48625	-0.194565	-1.84882	1.27609	0.960305	0.72602	0.431999	0.911702	0.936078	0.90488	-0.0413068	-1.91912	1.26905	-0.776055	-0.944099	-0.619873	-0.524171	-0.294097	-1.56995	-0.279467	1.24465	0.666385	-0.500653	0.583611	-0.49896	1.57219	-2.07988	1.55987	-0.333187	-0.544148	1.18632	1.4482	1.38316	0.370987
407	174.84	174.839	174.84	33.7551	30.857	34.6636	-0.40077	-1.49645	-0.545951	2.46314	-0.494071	0.0904129	0.0741044	0.181774	0.563283	0.853241	0.8395	-0.28859	0.244479	-0.485538	-2.01209	0.58479	0.226061	-0.152848	0.497837	-1.36242	-0.925662	1.54577	-1.20626	-0.227368	-0.942461	-0.85382	-0.0701064	0.540514	-0.0323728	0.234416	0.0572105	1.50839	0.699353	0.982148	1.07298	-1.66858	0.565756	-0.274569	0.868151	-3.00882	0.992541	0.189071	0.0386514
409	174.887	174.887	174.887	539.476	510.542	573.758	1.60526	-0.172597	0.0496158	0.904693	-1.32327	-1.4225	-1.4225	0.846199	-0.93879	-1.4225	0.292281	0.0729251	-0.265189	-1.4225	0.583336	0.626355	1.59392	0.505666	-0.879756	0.517385	0.854447	0.817512	0.597825	1.29495	0.562477	0.0986135	-1.46788	-2.11736	0.479833	-0.447695	0.578951	-1.31056	-0.965862	0.419721	0.370953	-0.838632	0.310339	0.204292	1.16335	-0.409012	0.213517	-0.581928	1.15275
410	174.956	174.956	174.957	27.4286	2.73795	84.2929	0.102277	-0.877423	-0.124363	0.254801	-0.179187	-0.0594888	0.553455	0.346314	0.129883	0.477292	0.69153	0.0818447	0.599274	0.180819	-2.04517	-1.57722	0.571445	0.163159	0.834483	-0.566264	-2.061	2.50354	-0.415883	-0.334216	-0.483065	-0.4591	0.885308	-0.148511	0.222049	0.159141	-0.0952051	0.140978	0.843952	0.94786	-0.248709	-2.69218	0.693222	0.378149	1.52257	-2.47727	1.09073	1.62584	-0.283551
411	175.025	175.025	175.025	85.9457	47.8189	94.33	-0.172036	0.443995	0.638053	0.882202	0.748121	1.01517	-0.576481	0.325254	0.430566	0.0163555	-1.74873	0.269828	0.668909	0.543865	-0.240612	0.407144	0.0710779	0.253295	-3.37467	-0.142777	-1.14932	0.690791	-0.312108	0.225944	0.710964	0.614152	-0.533573	-0.152484	-0.0450689	-0.234121	-0.14739	0.764537	1.46976	-0.119931	0.982665	-2.89781	1.49117	-0.0346221	0.112455	-1.21972	-1.20425	-0.435584	1.27727
412	175.061	175.061	175.061	235.996	234.061	238.196	-1.29291	0.811257	0.552899	0.572081	0.882575	1.31123	-1.1125	0.192021	0.822928	0.0836788	-0.384661	0.173303	1.164	1.0029	-0.698686	-2.15798	-0.140315	0.0706347	-1.35465	0.577334	-1.78767	0.712527	-0.335975	0.39974	0.118069	0.570797	-0.322825	-0.588719	-0.605634	0.653585	0.161341	1.79089	-0.401383	-0.77848	0.672449	-1.67995	0.273508	0.884783	0.103591	0.620512	1.24901	-3.36372	0.33289
414	175.84	175.839	175.84	33.7335	31.0532	34.6636	0.267093	-0.047064	0.0998832	1.11198	-3.38825	0.370839	0.43739	0.47435	-2.1792	0.409426	0.498876	0.229338	0.39927	0.178107	-0.878322	0.766064	0.374148	-0.289888	0.486606	-0.143867	0.241138	0.582074	-4.64122	0.230848	0.0123544	-0.152393	0.204467	0.403935	0.321605	0.25747	-0.454766	0.568973	0.232448	0.479607	0.444587	-0.199279	0.214355	0.198342	0.439805	-0.256041	0.432287	0.0999099	0.156368
416	175.959	175.959	175.959	27.345	21.9535	28.3367	0.192662	-0.903675	-0.200261	0.290878	-0.232396	-0.0800744	0.662902	0.351455	0.17095	0.534798	0.731011	-0.0486102	0.632496	0.104845	-2.02775	-1.49835	0.513022	0.326128	0.907564	-0.698953	-2.10705	2.37842	-0.36624	-0.341811	-0.42516	-0.4572	0.892544	-0.275221	0.14622	0.157032	0.0170809	0.264206	0.921042	0.899555	-0.250361	-2.72978	0.689603	0.397271	1.48824	-2.3172	1.22906	1.63198	-0.41834
419	176.837	176.836	176.837	33.7602	30.857	40.8523	-0.427473	-1.45631	-0.657322	2.80477	-0.5469	-0.184905	0.226882	0.0893655	0.483047	0.422385	0.568219	-0.324813	0.125518	-0.428761	-1.9283	0.728651	0.0520177	-0.0236013	0.668166	-1.11599	-0.675884	1.60123	-0.645134	0.00748629	-1.22068	-1.07114	-0.251243	0.720283	-0.0379128	0.0747112	0.491446	1.3937	0.494906	0.883004	1.29166	-1.56344	0.423395	-0.344025	1.14407	-3.00141	0.923149	0.196308	-0.150731
421	176.901	176.9	176.901	30.4193	28.101	31.5875	0.420943	-0.658827	0.519051	0.355504	0.376256	0.371188	0.293163	0.424776	0.248965	0.00995982	0.138411	0.0591288	0.770005	-0.774211	-3.12116	-0.965949	0.298046	0.837895	0.440429	0.300851	-1.95557	1.61115	1.02244	0.655413	0.854388	1.57077	-0.840982	0.655664	0.37131	0.452415	0.64383	0.113761	-2.23203	-0.788697	0.872401	-1.77821	-0.93491	-0.120788	-0.414495	-0.656694	0.657137	-1.60273	0.922983
422	176.936	176.936	176.936	32.629	30.5405	33.3311	0.458617	0.528293	0.75659	0.945416	0.99313	1.25929	-2.03193	0.818828	0.316285	0.668039	0.286335	-0.524676	-0.964112	0.585924	-0.439226	-2.03193	-1.22757	0.862139	-0.229492	-0.276147	0.743741	-1.49756	0.38684	0.977502	0.619277	0.724854	-1.49897	0.637883	0.126335	0.462405	0.106408	0.81283	1.04985	-0.0390007	0.983044	-0.634072	0.588914	-3.31387	-0.751021	0.329284	-0.68135	-1.3693	0.15934
423	176.952	176.952	176.952	27.3433	24.9916	28.3367	0.181162	-0.627569	-0.373481	0.163636	0.089809	-0.114776	0.338529	0.346026	0.0731064	0.840991	0.676837	0.135993	0.735142	0.341497	-2.24698	-1.41384	0.724329	0.133123	0.579125	-0.725663	-2.14691	2.28992	-0.496397	-0.587387	-0.831091	-0.555117	0.538103	0.00417105	0.468423	0.217147	-0.336107	0.194198	0.664134	0.777365	0.0702178	-2.67214	0.848377	0.159353	1.74193	-1.99185	1.24745	1.82911	-0.515721
424	176.96	176.96	176.96	27.1734	24.9916	28.3367	0.102319	-0.871891	-0.442968	0.373358	-0.429747	-0.0734669	0.742773	0.563981	0.219422	0.538095	0.78117	-0.127351	0.704244	0.0133167	-2.1213	-1.48616	0.554073	0.254007	0.915198	-0.44935	-2.02754	2.26783	-0.245145	-0.359879	-0.333038	-0.564312	0.619306	-0.0560174	0.427272	0.0977271	0.0510288	-0.180901	0.975843	0.984324	-0.553084	-2.56081	0.599876	0.302578	1.65266	-2.39064	1.20344	1.75307	-0.0983101
425	176.962	176.961	176.962	29.7974	28.5872	30.4436	0.12912	0.265454	1.53747	0.363712	1.19321	0.534138	-0.0362999	-1.4651	0.317855	-1.4651	-0.963456	1.17736	-0.683236	0.797896	0.677613	-1.4651	0.526932	-0.0286454	-1.4651	-1.4651	0.225431	1.29092	0.264445	-1.11432	0.822221	0.755584	1.22752	-1.11432	0.919335	0.733144	-0.616893	-1.11432	-1.11432	0.891906	1.22141	-1.11432	-0.588445	0.992029	-1.11432	0.271128	-1.11432	-1.11432	-1.11432
428	177.019	177.019	177.019	258.467	224.755	259.884	-0.397314	-0.206912	0.317565	1.99611	0.643639	1.14152	0.317771	0.456431	1.4245	-0.431318	-1.51348	0.168242	-0.0958863	-2.01855	-0.487715	0.296715	0.185211	0.799527	-0.826108	0.49987	-2.01855	-0.251275	1.19191	0.145478	-1.10049	0.162668	-0.592871	-0.282072	0.72719	2.85137	-1.80896	1.57915	-0.972374	-0.43328	0.564113	-0.608826	0.244529	-0.279913	-0.151722	-0.594604	0.40994	-1.46039	0.845912
430	177.04	177.04	177.041	38.5381	36.9459	47.2312	0.934636	0.327343	0.625643	1.09357	1.12357	-1.64944	-2.18796	0.791316	0.552233	0.239183	-0.385427	0.175284	0.266606	0.304314	-1.44268	-0.555342	-1.88955	1.1402	-0.493222	0.703566	-0.210228	0.5364	-2.17721	0.653167	-0.101252	0.772981	0.0371537	-2.17721	0.333345	-0.129822	0.956138	0.793616	0.326004	0.915579	0.569507	-1.5044	0.398285	-2.17721	0.102764	1.08839	0.000333231	-0.701097	0.609296
433	178.051	178.051	178.052	256.145	253.869	259.905	-0.312546	0.657356	0.51035	0.255789	0.962021	0.785985	-0.974023	0.232822	0.704119	0.103872	-0.559395	0.123266	0.888327	0.896543	-0.122614	-2.462	-0.510094	0.270284	-2.04844	0.996927	-1.52053	1.12198	0.307357	1.09139	-0.0505137	0.627999	0.151652	-1.6759	-0.483116	0.0773022	0.797402	1.19353	-0.908017	-0.484035	0.749959	-2.57966	-0.248701	1.11281	0.383595	0.427956	0.299383	-2.37173	0.943258
434	178.258	178.257	178.259	27.4953	25.9635	57.8423	0.557434	-0.722954	0.307842	-0.307017	-0.634051	-1.37453	-0.179618	0.508639	1.26637	1.52477	-0.334656	-0.180368	-0.338875	-0.177445	-0.264399	-0.100585	-0.0524116	0.596577	-1.2761	-1.32234	-0.512486	3.0162	0.372275	-0.313903	-0.496738	0.083446	-0.123737	0.315792	1.18215	0.729756	0.213172	0.46448	-0.273274	0.221649	-0.248967	-0.904279	-0.0838651	1.28502	1.13869	-1.57057	1.1528	0.971224	-1.61973
435	178.898	178.898	178.898	30.414	28.101	31.2821	0.469992	-0.593769	0.500283	-0.0192946	0.540658	0.964092	0.474294	0.527101	0.319134	-0.101381	0.145025	-0.113934	0.16966	0.486561	-1.35221	-1.49232	-1.27167	0.945342	0.223263	-0.123553	-2.71138	2.01411	0.994528	0.763262	0.984765	0.722784	-1.2149	0.605401	0.407587	0.0153044	0.691847	0.74931	-2.27786	-0.187805	-0.328241	-0.661171	-0.343885	0.208385	-3.06665	-0.108414	0.43509	-0.570344	0.668255
436	178.949	178.949	178.949	27.33	21.9535	28.3367	0.276764	-0.715027	-0.0778699	0.266037	-0.212891	0.00204375	0.52333	0.341263	0.241495	0.526685	0.672457	-0.0140374	0.582622	0.261798	-2.10635	-1.34333	0.494371	0.284814	0.736024	-0.60502	-2.43611	2.30094	-0.244767	-0.44265	-0.508527	-0.547508	0.602707	-0.102284	0.0402773	0.249596	-0.0427444	0.0702923	0.891989	0.751763	-0.326341	-2.84999	0.732068	0.36927	1.51024	-2.15556	1.33089	1.81272	-0.453032
438	178.978	178.978	178.978	27.342	1.03455	78.9959	-0.714599	-0.542549	1.0973	-0.741775	0.860893	-0.0249506	-0.858861	-0.319587	-0.0160608	-0.503838	0.00721368	0.615087	0.0614277	0.397447	1.17207	-1.13902	0.00495517	-0.61094	-0.0574716	-2.44231	1.86829	1.88728	-1.82828	-0.331655	-0.126616	0.200691	2.00065	-0.926194	0.386639	-0.166032	-0.955544	0.240066	-1.00967	2.0033	0.627587	0.771744	-0.7647	0.123118	-0.163047	-1.57734	-0.163125	-0.961089	0.37415
439	179.054	179.054	179.054	256.137	253.869	257.721	-0.262568	0.674866	0.504349	0.277927	0.941498	0.77553	-0.986033	0.237169	0.703092	0.141425	-0.581669	0.124083	0.876326	0.881398	-0.0558791	-2.4487	-0.520352	0.289882	-2.17622	0.951222	-1.43057	1.08323	0.323276	1.03866	-0.0325046	0.613656	0.166808	-1.71878	-0.484402	0.111044	0.779813	1.13272	-0.861804	-0.444524	0.733149	-2.43553	-0.180071	1.0421	0.407147	0.456453	0.341555	-2.62077	0.902626
440	179.056	179.056	179.056	36.3051	33.6836	38.5192	0.199733	0.348392	0.724661	0.143854	0.808743	0.665809	-0.928973	0.306531	0.345238	-0.224399	-1.37148	0.287263	0.812587	0.575537	-0.497391	-0.705043	-0.106175	0.287667	-2.5106	1.84477	-1.92857	0.92185	0.589712	0.782074	1.08573	1.02134	-1.13449	-0.903072	0.151316	0.204294	0.192841	1.22856	-1.44345	0.0476584	0.724776	-1.18567	0.071869	0.439059	0.0558898	-0.118359	0.0456092	-3.27544	0.859476
441	179.057	179.057	179.058	214.276	212.703	218.787	0.098026	0.492336	0.544444	0.445887	0.602944	0.63706	-2.37272	0.405592	0.503581	0.236155	-0.73284	0.290796	0.596009	0.562508	-0.0974524	0.0771602	0.190275	0.343207	-0.587532	0.375446	-3.30825	0.69737	0.433351	0.637483	0.681151	0.789836	0.0775674	-1.64581	0.0575471	-0.612319	0.600112	0.819716	0.0456781	0.273178	0.719671	-0.64362	0.820981	0.747371	0.00829029	0.0557166	0.11726	-3.81313	0.26339
445	179.882	179.882	179.883	287.649	286.17	288.728	-0.332415	0.78481	0.731701	0.773912	0.590514	0.557516	-0.50513	-0.124151	0.428838	-0.505368	-0.406949	-0.534474	0.696368	0.966407	-0.242438	-3.1597	0.031058	1.08634	-0.739346	0.861585	-1.68934	0.730265	0.857575	0.786634	1.38481	0.576314	0.641654	-1.25693	-0.749774	0.323097	1.05033	0.275547	-1.72181	-0.190553	-1.38747	-1.72576	0.445852	0.397233	0.681525	0.439425	-0.363838	-1.8826	1.62468
446	179.903	179.903	179.903	59.27	57.1859	62.1412	-0.123465	0.740882	0.83343	0.119734	-2.20622	0.864924	-0.47115	0.609668	0.973419	0.498707	-1.26677	-0.00328097	0.772713	0.803542	0.450473	-2.20622	-1.5304	0.715973	-0.0671868	0.0752083	-0.644102	1.06012	-0.06954	0.942744	0.666957	-1.52017	0.418757	0.28833	-0.38216	0.718142	0.979972	0.983098	-1.52017	-0.260976	0.845505	-1.52017	0.252551	-1.52017	-1.52017	1.00321	-1.52017	-0.440555	1.00471
447	179.981	179.981	179.981	26.9775	25.4314	29.1277	-0.47903	-0.426659	1.09188	-0.993333	0.842655	0.139694	-0.646961	-0.557383	0.118986	-0.540383	0.161614	0.640453	0.159743	0.46746	1.21938	-0.828606	0.0113264	-1.40574	-0.150798	-2.35548	1.83253	1.69865	-2.07245	-0.136996	-0.0606887	0.263777	1.67679	-1.63741	0.564792	0.0464715	-1.09082	0.389179	-1.41229	1.71031	0.633345	0.912455	-0.796354	0.285896	0.025706	-1.10893	0.0534836	-1.02852	0.488148
448	180.053	180.053	180.053	152.721	146.603	162.897	0.173458	0.756633	0.532207	0.495983	0.413017	0.528432	-2.18979	0.463528	0.316242	-2.18979	-1.54401	0.387907	0.468464	0.413529	0.931566	0.342086	0.31722	0.419624	0.142352	0.505316	-2.18979	0.505822	2.28076	0.0164126	0.272268	0.179913	-0.179112	0.0360634	-0.00537133	-0.111423	0.0433021	0.170692	0.920353	0.0440041	0.0823638	1.07619	0.119498	-0.177302	-0.110211	-0.305981	-0.353555	-0.363686	0.178733
450	180.913	180.912	180.913	28.6968	27.2834	29.8621	0.560097	-0.0406781	0.143871	-0.122727	0.0996286	0.152612	0.348266	0.0735999	-0.835253	-0.494364	0.404014	-4.03168	0.368712	0.432702	0.71055	0.626519	0.61038	-0.104542	0.922029	-0.534069	0.0929576	0.617376	-0.359482	-0.613975	-1.2129	-1.21553	0.899761	0.238779	0.335489	0.407322	-0.140568	-0.188374	-0.378676	0.736857	-0.186202	0.474321	0.93494	0.373993	1.07893	0.0808697	0.905866	1.40756	-0.636442
451	180.973	180.973	180.974	28.6173	21.9535	29.9902	-0.244191	-0.680355	1.59751	0.0793284	1.7142	-0.0409087	-0.544874	-0.460503	0.0512177	-1.29756	-0.505201	1.30826	-0.588042	0.814969	0.272045	-1.38782	0.098932	-0.283365	-0.418533	-1.38782	-0.428045	2.33075	-0.284892	-0.127649	0.403547	-0.409269	0.678262	-0.456911	0.795113	0.406039	-0.0727988	0.310773	-1.24878	1.46142	1.50973	0.184319	-1.66101	0.677357	-1.55378	-0.898267	-0.34049	-2.01548	0.0591893
453	180.982	180.982	180.982	26.9306	25.6782	28.0918	-0.488653	-0.113213	0.897705	-0.68783	0.719846	-0.0925446	-0.088571	0.0539965	0.0271435	-0.428188	-0.0448742	0.507673	0.180481	0.249729	1.13915	-0.47391	-0.128186	-0.4777	-0.169468	-3.50602	1.58846	1.33498	-2.34388	-0.364319	0.24141	0.456898	1.69801	-0.519014	0.524698	0.00636675	-0.718322	-0.0665725	-0.916168	1.94756	0.617295	1.05003	-0.811994	-0.114055	-0.605427	-1.1278	0.185725	-1.2065	0.389661
454	181.037	181.037	181.037	152.846	136.853	166.495	0.0963602	-0.170017	0.761543	1.33686	0.959071	0.846927	-1.16383	0.445667	-1.22201	0.0547245	-1.2276	0.351342	0.75892	0.832334	-0.401222	-0.0573159	-0.185518	-1.0296	-1.79908	1.32867	-1.77714	1.26092	0.805995	0.163109	0.57509	0.609657	-0.485855	-0.208105	0.221107	-0.00311901	0.473303	0.653302	0.270914	0.488805	0.476661	-0.196965	0.33166	-0.0193415	0.136005	0.306445	-0.205107	-0.521126	0.288806
455	181.051	181.05	181.051	222.271	216.486	251.174	-0.106137	0.593069	0.897942	0.638581	1.10506	1.11501	-1.12641	0.0443443	0.587389	-0.202265	-1.24264	0.0302298	1.19945	0.808912	-0.731992	-0.789398	-0.478357	0.164648	-2.35002	0.693293	-1.81886	0.968152	0.0728608	1.01866	1.2662	1.36903	-0.237947	-0.770813	0.0787376	0.237699	0.728578	1.45816	-0.746885	-0.707283	0.432137	-2.30262	0.862818	0.344649	0.200281	-0.0020824	-0.730803	-1.9938	0.782861
459	181.977	181.976	181.977	28.5741	26.9961	30.0556	-0.113562	-0.508623	1.82639	-1.17188	1.7069	-0.463891	-0.230555	-0.433116	0.077503	-0.940678	-0.369705	1.63837	-0.0414942	-0.205419	0.496117	-1.03011	0.231157	-0.600375	-0.985324	-1.12504	0.0216077	2.22172	-0.559412	-0.13032	0.893636	-0.906518	0.818375	-0.950707	0.997594	0.212432	-0.219447	0.746363	-0.436973	0.904559	1.43171	0.384282	-1.26667	0.461746	-1.19067	-0.539845	-0.30648	-2.78539	0.0440459
460	181.992	181.992	181.992	206.159	203.989	214.19	-0.136821	0.627724	0.757105	0.80091	0.436142	0.661327	-1.1502	-0.107726	0.362061	0.185659	-0.601373	0.274384	0.261557	1.09751	-0.902536	-1.08108	-0.14004	0.548504	-2.67632	0.654442	-1.6137	1.74247	0.35123	1.34228	0.597847	1.71628	0.326409	-0.230894	0.275324	-0.141823	0.811424	1.24708	-0.507568	0.256219	0.35714	-1.84478	-0.129536	-0.275622	-0.122877	-1.27398	-0.374649	-1.48743	0.940776
461	182.009	182.009	182.01	323.146	322.694	324.014	0.464934	0.555166	-0.0251737	0.311716	0.825821	0.737483	0.255522	0.259731	0.317308	-0.205279	-0.0242705	0.43126	0.154335	0.630843	0.363907	-3.51208	-0.0221283	0.560489	-1.00215	-1.98411	0.194283	0.712393	0.710544	0.450801	0.162395	0.332206	0.512675	-1.33223	-1.33223	0.264848	0.804909	0.759688	-1.33223	-1.33223	-0.0101556	0.0477308	-1.33223	0.955145	-1.33223	1.09041	1.2102	-1.33223	1.05803
462	182.009	182.009	182.01	294.76	294.175	295.929	0.475258	0.608626	0.0377237	0.425074	0.545324	0.457169	0.337511	0.170353	0.313207	0.0200544	-0.00469105	0.489869	0.070782	0.851642	0.308709	-2.86805	0.173934	0.494831	-1.05099	-2.86805	0.325144	0.686566	0.854251	0.748011	0.52633	0.278867	0.450699	-0.168022	-2.03221	0.00681046	0.189945	0.252986	-1.47851	-2.03221	0.0672761	0.0875868	-2.03221	0.812741	0.471363	0.852742	0.713501	-1.50126	0.896755
464	182.04	182.04	182.04	155.865	142.699	165.374	0.314374	0.424337	0.571825	0.470137	0.64317	0.616639	-1.33353	0.403907	0.495141	0.271408	-3.20484	0.496004	0.583332	0.61599	-0.134434	0.0442657	0.228573	0.404642	-1.80672	0.46825	-1.28593	0.713467	0.730453	0.658401	0.768154	0.776797	-0.996719	-2.3566	0.659358	-0.389068	-1.42091	0.81754	-1.5612	-0.400726	0.699398	-0.530279	0.664502	0.625809	0.618227	0.515219	0.220176	-0.204266	0.62102
465	182.046	182.046	182.046	145.985	134.947	157.719	0.144164	0.541163	0.423357	0.277623	1.18988	1.39699	-0.565176	0.432059	0.40728	-0.887155	0.191796	0.257616	0.107745	0.754103	-1.61164	-1.44299	0.142577	0.501637	-1.62055	0.568255	-2.37764	1.16892	0.70594	0.860447	0.668058	1.75729	-0.43454	-0.382286	0.580632	0.326495	0.0960309	-0.209805	0.131183	-0.389782	0.00592048	-2.00954	1.75589	2.04623	-0.552049	-1.00446	-0.757793	-1.03918	0.107942
466	182.046	182.046	182.046	246.68	244.901	247.934	-0.709376	0.9103	0.824631	0.306166	1.59938	1.43331	-1.23881	0.101669	0.781409	-0.299898	-1.35836	0.206253	0.547099	0.819928	0.229193	-1.78336	-1.5385	0.234668	-1.45813	0.776457	-0.791776	0.407741	-0.174615	0.707759	1.43122	-1.92245	1.14775	-0.15561	-2.06119	0.618654	0.949876	0.952031	-0.297974	-1.26753	0.575507	-0.0456922	-0.415326	1.00665	0.487696	0.284831	-0.131784	-0.366588	0.25619
467	182.054	182.054	182.054	222.162	221.028	223.891	-0.111872	0.603564	0.862557	0.723589	0.77594	0.806241	-3.2414	0.351922	0.576809	-0.500223	-1.13001	0.604724	0.929396	0.367237	0.132189	-0.370517	0.180672	-0.0310423	-1.2231	0.655984	-1.39533	0.432665	0.0817088	1.07446	0.471285	1.05165	-0.325776	-0.314907	1.19895	0.0193923	0.650319	0.789035	-1.65716	-0.508681	1.41502	-1.50632	-0.18901	0.891893	-1.01005	0.411398	-0.818682	-2.15495	0.918616
468	182.082	182.081	182.082	289.396	260.242	306.849	0.443283	0.482425	0.117369	0.304529	0.988744	0.510631	-1.10499	0.449123	1.03104	0.673571	-1.22076	0.355068	0.990819	1.32421	-0.605513	-1.48754	-0.197686	0.294964	-2.81851	0.401507	-1.05334	0.121047	0.538278	0.798627	0.880006	0.816455	-2.41305	0.0838441	0.427366	0.115366	0.487551	1.27781	0.0138519	-0.0109684	0.0590086	-0.528703	-2.99073	0.937897	0.420368	0.157859	0.0637568	-1.60763	0.779741
471	182.946	182.946	182.946	27.194	25.9635	28.1153	0.0771452	0.518273	-0.811821	-0.298332	-0.795749	-0.059447	1.21716	-1.148	-1.39647	0.0335787	0.321082	1.16715	-0.156012	-1.09432	1.12444	1.0625	0.561679	0.63613	1.30661	-2.39584	-0.751462	0.881694	0.185025	-0.589483	-0.644237	-0.838946	1.54126	-0.10793	-0.175182	-0.523858	-0.474215	-0.0443805	0.414271	1.34145	1.23904	0.834182	0.962589	-0.741251	0.147576	-1.17537	0.352885	0.853584	-1.96828
472	182.995	182.995	182.995	206.01	204.157	209.721	0.375364	0.468982	0.588313	0.680143	0.558194	0.880296	-2.45542	-0.4071	0.609036	0.464552	-1.63153	0.534126	0.490466	0.644946	0.372987	-0.0692777	0.457412	0.700468	-0.354014	0.566865	-2.45542	-1.01939	0.524102	0.649678	0.824274	0.728561	0.34013	-0.423159	0.0949642	0.308008	0.645615	0.655462	-3.67475	-0.0117669	0.460947	0.202134	-0.0965199	0.400395	0.420829	0.0269028	0.294175	-2.40185	0.349505
475	184.061	184.06	184.062	132.724	113.638	147.635	-0.747799	1.05491	1.42309	0.352928	1.22161	1.65277	-1.13754	-0.00701643	0.717517	-0.702593	-0.765806	-0.512641	1.29415	1.51081	-1.13754	-0.80157	-0.250389	-0.382304	-1.13754	-0.954815	-1.13754	0.447299	0.350324	0.123226	-0.0021796	-0.923051	0.391983	-0.317785	-0.923051	-0.578296	-0.893974	-0.923051	0.693208	-0.923051	0.0711131	-0.923051	2.78968	-0.829224	0.725228	-0.923051	0.46575	-0.798381	1.96977
476	184.098	184.097	184.098	295.327	278.483	296.497	-0.21896	0.798374	0.752452	0.676451	0.99803	0.92578	-1.22097	0.0744395	0.758149	-0.243379	-1.50439	0.172825	0.732533	0.851397	-0.35464	-1.10888	-0.0272494	0.200344	-2.25463	1.146	-1.86028	0.706612	0.239986	0.645327	0.47683	0.622281	-0.976788	-0.597399	-0.567317	0.230866	0.162849	1.44094	1.24652	-1.44991	0.843112	-1.11895	1.44568	0.523873	0.337249	0.02799	-2.29313	-1.47161	1.16601
477	184.955	184.954	184.955	59.2683	57.1859	62.1412	0.0942835	0.655813	0.763815	0.172436	0.226182	1.28888	-0.158785	0.373585	0.796178	0.343127	-1.42135	0.0369004	0.408383	0.675904	0.37967	-0.508357	-2.21754	0.485491	-2.87863	0.185393	-0.464146	0.762764	0.765547	1.02976	0.5459	-1.78726	0.343702	0.10592	-0.0377031	0.524116	0.776027	1.06414	-1.32048	0.221828	0.774716	-0.359249	-1.00628	-1.78726	0.332428	0.962678	0.474547	-0.3933	0.641219
478	185.013	185.012	185.013	50.0882	46.4625	58.2355	0.417695	0.200534	-0.116566	0.414985	0.621088	-1.02964	-2.02736	1.26724	-2.98771	0.00775666	-0.0679538	0.697402	-0.0740369	0.662481	0.138912	0.103153	0.399863	-0.128275	-0.258066	1.55168	-0.557547	0.764363	2.11686	-0.688984	0.0645521	0.0280993	0.660583	-0.959102	0.648633	0.502657	0.16786	-2.27725	0.540924	0.851289	0.598547	0.332519	0.180408	-2.27725	-1.3811	0.470604	0.452555	0.0796127	0.573952
479	185.028	185.028	185.028	268.282	266.047	280.264	0.867871	0.448552	-0.305648	-0.764209	-0.192246	0.541461	-1.61209	-1.50493	-0.163977	-0.168446	-0.795452	1.10825	-0.530099	2.00984	-0.764687	-0.651886	1.6849	0.570952	-0.989856	1.1212	-0.827128	0.917639	1.33482	0.692215	0.330116	-1.16358	0.572143	-0.969473	1.42755	-0.524229	1.70025	-0.20872	0.604866	0.622061	-2.47258	0.982863	0.156666	-0.618522	0.417792	-1.37138	0.304421	-1.12299	0.386162
481	185.082	185.082	185.082	301.853	300.089	313.846	-0.0406001	0.451109	0.816943	0.439983	1.05773	1.15667	-1.01744	-0.141439	0.460141	-0.265122	-1.01745	-0.00680898	1.04686	0.662117	-0.773161	-0.906208	-0.412107	0.426623	-1.20387	0.898147	-2.84235	1.21023	0.605954	0.542079	1.51921	1.42154	-0.167426	-0.435893	-0.0868712	0.794597	0.82771	1.16467	-0.269974	-0.632986	0.354937	-2.28782	0.473935	0.435801	-0.57266	-0.277675	-0.770718	-1.19117	0.995087
483	186.031	186.031	186.031	268.045	266.315	269.302	0.855731	0.338054	-0.455631	-0.522839	-0.275063	0.0304244	-2.58021	-1.09994	-0.309046	-0.29525	-0.826987	1.0603	-0.630585	1.7074	-0.347463	-0.285371	1.57279	0.645029	-0.666119	1.20083	-0.28486	1.1688	1.53388	0.496977	-0.105091	-2.14562	0.898382	-0.662884	1.41282	-0.168933	1.31614	-0.786848	0.636775	0.615487	-1.90762	1.60275	-0.154398	-0.663468	0.277345	-0.752505	0.458167	-1.02914	0.200331
485	186.114	186.113	186.114	281.293	279.119	282.682	-1.59691	-0.703745	-0.934287	-1.30957	0.329433	0.759783	0.628256	0.712947	-0.227038	-1.67628	-0.208288	-1.29968	1.01827	0.90322	0.69679	0.549839	0.877186	0.864498	0.823656	0.416421	-1.72289	1.09839	-1.39916	-1.34133	-0.770174	-1.0429	-0.164769	-1.24013	-0.597276	1.36053	0.121761	-1.19023	0.165868	-1.22951	1.38266	-1.35828	1.31818	-0.352607	-0.12885	1.11678	1.29396	1.27002	0.694035
486	186.93	186.929	186.93	29.4702	27.1392	30.7486	0.806486	0.0363654	0.358833	0.461063	0.667881	0.499516	0.257375	0.167992	0.366925	-0.402368	-0.468843	0.420361	-0.166751	0.533975	-0.592894	-1.14824	-0.254717	0.800217	-0.668943	1.07679	-3.66075	0.909732	1.22865	0.921177	1.03576	1.15773	-1.72787	0.785105	0.719159	0.47875	0.716022	0.394494	-2.03567	-0.506554	0.537051	-0.8921	-0.878676	0.181297	-1.14565	-0.108761	-0.0951806	-2.02167	0.75024
487	187.007	187.007	187.008	287.648	286.17	289.486	0.126598	0.643349	0.78201	0.614098	1.00971	0.937591	-1.03628	-0.00219355	0.596955	-0.275954	-0.889727	0.297371	0.580176	0.970754	-0.485155	-1.99733	-0.0120564	0.410036	-1.70603	0.904398	-2.28626	0.817939	0.337904	1.06067	0.73179	0.910992	0.254496	-1.02011	-0.482009	0.211964	0.885847	0.657318	-1.0559	-0.487746	0.381307	-2.86386	0.408093	0.624369	0.775599	0.289423	-0.307491	-2.4855	0.846318
488	187.061	187.061	187.061	211.791	209.316	224.506	-0.671917	0.399877	1.14283	-0.141924	0.595829	0.781479	-2.43058	0.0326949	0.577905	-0.467768	-0.468812	-0.631444	1.29914	0.929167	0.285633	-0.174842	0.131928	0.709028	0.412494	-0.260845	-2.68235	0.632481	-0.285839	-0.5416	0.453125	0.456391	0.0790433	-2.11521	-0.146805	1.59749	0.371962	0.85156	-0.292562	-0.896747	1.80348	-1.72083	1.4854	-0.648474	-0.0826376	0.62759	1.21011	-1.0798	0.48592
490	187.098	187.097	187.098	326.641	324.989	327.962	-1.25289	-0.514637	-0.808878	-0.472423	0.00297747	0.680509	0.417066	0.363423	0.117661	-1.54216	-0.431211	-1.11667	1.23629	0.985082	0.460355	0.309199	0.861175	0.997092	0.893927	-0.101067	-2.51141	1.4266	-1.02906	-0.885068	-0.663121	-0.646453	-0.220972	-1.09976	-0.632806	1.29063	0.43968	-0.552073	0.920553	-0.624374	1.55818	-2.07619	1.56426	-0.393067	-1.09899	0.904587	1.52562	1.42786	0.319299
492	187.109	187.109	187.109	182.22	173.73	186.361	-0.0239243	1.14552	1.09052	1.02656	1.0622	1.14995	-0.81472	0.691455	0.661829	0.00548303	-1.45641	0.305363	-0.690882	0.456168	-0.604462	0.0904696	0.1226	0.674551	-1.82422	-0.552825	-2.45628	-0.0589373	0.432673	0.673853	0.0733546	0.356811	-0.768091	-2.6133	-0.544861	1.70422	-0.0196617	1.13294	0.18081	0.481324	0.153648	-1.87475	0.191829	-0.890448	-0.471763	0.877834	0.380739	-0.211393	1.32104
493	187.117	187.117	187.117	281.371	279.241	282.682	-1.88461	-0.456346	-0.548799	-0.868289	0.441003	0.74985	0.642783	0.694056	-0.0245627	-1.88461	-0.891254	-1.88461	0.924	0.848426	0.705978	0.596157	0.826852	0.813039	0.778366	0.481571	-1.03528	0.976276	-1.65154	-1.65154	-0.500777	-0.619656	0.0620254	-1.65154	-0.0774145	1.27817	-0.605037	-0.257624	-0.67688	-1.65154	1.29314	-0.785997	1.24155	0.0977613	-0.00914605	1.10234	1.21829	1.20886	0.782695
498	188.01	188.01	188.01	287.644	285.837	288.884	0.135052	0.657476	0.78533	0.588114	1.03348	0.961527	-0.974625	0.0231224	0.547228	-0.300971	-0.793914	0.285989	0.578332	0.986594	-0.356349	-2.11805	0.0171484	0.376825	-1.6352	0.877277	-2.35922	0.684842	0.220595	0.993454	0.686141	0.878054	0.167474	-0.830968	-0.468656	0.251674	0.820673	0.658259	-1.13922	-0.469574	0.369157	-3.14505	0.420124	0.596313	0.764962	0.385637	-0.186702	-2.31834	0.820776
499	188.035	188.035	188.035	230.84	228.363	233.363	-0.374225	0.650546	0.723229	0.646083	1.08108	1.16559	-1.31888	-0.0174233	0.713139	0.0984155	-1.53577	0.139067	0.933928	0.909341	-0.7089	-1.22851	0.0444735	0.133567	-1.91797	0.703896	-1.84771	1.00704	-0.0271457	0.631073	0.875596	0.750715	-0.18568	-0.409429	-0.116168	0.402684	0.402279	0.985744	0.37783	-0.320587	0.404606	-1.2921	1.04026	0.549382	0.253687	0.0405511	-0.912423	-3.47105	0.734292
500	188.056	188.056	188.056	75.8861	67.2232	80.0129	0.214252	0.601955	0.578922	0.583419	0.682269	0.725879	-1.17622	0.364519	0.577073	0.212072	-0.919071	0.378674	0.555771	0.568283	0.0306235	-0.126565	0.160693	0.430336	-3.46743	0.0551769	-1.66082	0.630191	0.39376	0.535955	0.489606	0.646524	-0.488216	-0.198276	0.192109	0.381247	0.520078	0.679125	-1.44321	0.200094	0.420947	-4.13013	0.517175	0.460808	0.259586	0.330452	0.110368	-0.805039	0.597386
501	188.101	188.101	188.101	326.643	325.471	327.962	-0.894578	-0.389616	-1.03091	-0.361395	0.0842666	0.675287	0.482223	0.426515	0.114958	-1.49774	-0.454807	-1.56517	1.14378	0.936768	0.522001	0.407966	0.830116	0.945807	0.874315	0.00639778	-2.53887	1.28268	-0.928566	-0.656555	-0.617424	-0.352091	-0.151009	-0.803283	-0.512108	1.1655	0.30038	-0.461043	0.834994	-0.408306	1.41081	-2.89552	1.41664	-0.292094	-1.17214	0.883749	1.38799	1.31431	0.334062
503	188.897	188.897	188.898	37.3023	35.4154	39.117	1.59456	1.58887	0.946581	-0.913765	1.10659	-0.913765	-0.913765	0.512876	-0.913765	0.492769	-0.913765	0.793491	-0.294546	-0.913765	0.730263	-0.913765	-0.416758	0.215613	-0.913765	-0.913765	-0.913765	1.86733	-0.384552	1.31625	-1.70355	-0.151517	1.40251	-1.70355	0.584498	0.330446	-0.939897	0.387959	0.794189	0.466984	0.102113	-0.163274	-1.70355	0.149377	1.23756	1.23511	-1.70355	-0.87523	0.347939
505	188.952	188.951	188.952	403.979	402.887	445.561	1.86516	1.14392	1.25183	0.800356	0.976992	0.914095	-0.377865	-0.632924	-0.649485	0.960725	-0.541757	-0.973935	-0.948353	0.41516	0.123822	-1.36467	0.570049	-0.344752	-0.511922	-0.499195	-2.27394	0.0966928	1.57696	1.30328	0.806596	0.736863	0.625359	0.024381	-0.148045	-0.0671768	-0.321559	-0.443992	-0.147657	-0.512919	2.14856	0.251582	0.38951	1.80753	-0.213052	-2.06245	-0.427667	-0.808537	-0.909249
506	188.986	188.986	188.986	198.044	196.206	204.648	-0.0271666	0.801143	0.747143	0.539065	1.02962	0.968627	-0.950839	0.107809	0.665174	-0.204358	-1.03002	0.25308	0.803489	0.927466	-0.325214	-1.74135	-0.4784	0.409268	-2.44827	0.811088	-1.63815	0.780806	0.326445	0.600691	0.405848	0.66735	0.0884369	-0.255701	0.0116282	0.211628	0.512575	0.55076	-0.34478	-0.211034	0.490056	-1.39942	0.181838	0.526289	0.326349	0.32968	0.0899042	-4.3339	0.515513
507	188.986	188.986	188.986	103.929	79.6552	108.431	0.0500621	0.684256	0.748459	0.627924	0.78865	0.779314	-2.13641	0.2475	0.657229	0.0947799	-1.34137	0.393759	0.723683	0.708471	0.285851	-2.13641	-0.280848	0.540455	-0.359229	0.645923	-2.13641	0.414358	0.585036	0.703642	0.735092	0.728911	0.32438	-0.364428	-0.257341	0.443178	0.558362	0.747826	-3.32063	-0.534484	0.374136	-1.0306	0.633664	-0.129496	0.491955	0.407111	0.205529	-2.40739	0.59243
508	189.003	189.003	189.003	287.643	285.837	288.884	0.216501	0.637185	0.7808	0.645977	0.956223	0.863353	-1.12143	-0.00402401	0.579612	-0.039599	-0.802936	0.305797	0.580565	0.900513	-0.408457	-2.49337	0.0583904	0.461212	-1.74003	0.830768	-1.89443	0.687383	0.269339	1.00776	0.789345	0.938441	0.248322	-0.812155	-0.473056	0.161019	0.826417	0.645867	-1.47402	-0.323827	0.385215	-2.85336	0.393868	0.600051	0.732286	0.439908	-0.143256	-2.46584	0.898152
514	189.955	189.955	189.955	403.97	402.908	404.573	1.80012	1.0815	1.2224	0.638558	1.02592	1.01392	-0.349038	-0.186992	-0.501162	1.04598	-0.458056	-0.876948	-1.0713	0.472515	0.308881	-1.27861	0.570944	0.0503702	-1.24686	-0.534086	-2.1176	-0.610451	1.52221	1.26311	0.745576	0.70321	0.593532	0.118231	-0.212997	0.10657	-0.465202	-0.53488	-0.162315	-0.263947	1.91235	0.329635	0.497998	1.68872	0.0195075	-2.52146	-0.534615	-1.01454	-0.882178
515	189.99	189.989	189.99	197.216	196.491	201.714	0.387768	0.765291	0.559693	0.414831	0.663314	0.644488	-2.59182	0.0106796	0.623852	0.196498	-1.72274	0.383981	0.635027	0.696777	0.252301	-0.382672	0.0735933	0.425263	-0.379194	0.666347	-2.59182	0.26854	0.360125	0.831645	0.678529	0.576696	0.207938	-0.73585	0.119413	0.402875	0.561213	0.572865	-3.48057	0.0216583	0.413457	-0.541593	-0.167848	0.531382	0.510886	0.424345	0.240184	-2.5786	0.496701
516	190.051	190.051	190.051	279.837	278.008	280.888	0.0822801	0.723871	0.901753	0.96649	1.17687	1.1109	-1.08316	0.28468	0.486499	-0.060858	-1.19897	0.556394	0.326454	0.595718	-1.14478	-0.458254	0.00688776	0.248523	-2.13333	0.0389537	-2.33313	0.906206	-0.324705	0.794483	0.830071	0.197848	-0.177393	0.0756529	0.0851401	0.123695	-0.0952001	0.655003	1.46781	-1.24564	1.28933	-2.2924	1.74012	0.647391	0.221734	-0.751816	-1.91701	-1.12927	0.615463
518	190.894	190.894	190.895	37.3072	36.0646	39.117	1.67938	1.77368	-0.7827	0.948238	1.23363	0.377796	-0.7827	-0.7827	-0.154152	-0.7827	-0.7827	-0.7827	-0.7827	0.918254	-0.7827	-0.7827	-0.0235851	0.699701	-0.7827	-0.7827	-0.7827	1.93946	-0.775172	1.62054	0.681727	0.950486	1.75876	-0.775172	0.667287	1.31291	-0.176738	-0.775172	-0.775172	-0.775172	-0.775172	-0.775172	-0.775172	-0.775172	-0.775172	1.71359	1.35918	-0.775172	-0.775172
519	190.897	190.897	190.897	245.006	242.985	249.371	-1.19055	0.8379	-0.53475	-0.834181	-0.595104	1.29204	-0.976533	-1.79343	-0.192809	1.15488	-0.624353	-1.24766	1.14361	0.759116	0.106777	0.464058	1.26747	-0.449732	-0.0630394	-0.769613	0.301386	1.94451	-1.12122	0.997422	-0.121081	0.343449	0.12406	-0.135476	0.371276	0.72482	-0.866765	-0.825692	1.71791	-0.125714	0.421352	-1.46666	1.1735	0.631707	1.26238	0.563059	0.542692	1.54101	-0.337301
523	190.949	190.948	190.949	403.972	402.887	441.967	1.86785	1.14972	1.26056	0.810374	0.930093	0.945997	-0.389907	-0.647928	-0.591628	0.973927	-0.542705	-0.984809	-0.979987	0.39563	0.157462	-1.33352	0.567912	-0.382999	-0.538231	-0.514084	-2.2572	0.103476	1.58387	1.31882	0.819884	0.760929	0.625221	0.0313829	-0.134264	-0.0831829	-0.321829	-0.47946	-0.141399	-0.512202	2.11615	0.266913	0.395557	1.80876	-0.178535	-1.97421	-0.411383	-0.896473	-0.938392
525	191.02	191.019	191.02	58.3821	34.6114	63.6719	-0.88735	0.717986	0.996368	-0.128644	1.10875	0.951934	-1.00078	0.190752	0.860864	-0.124013	-0.632831	0.0245924	0.735193	0.972811	-0.30954	-1.82072	-1.2047	0.364695	-1.73336	1.0418	-1.43619	1.31237	0.790725	0.819994	0.556559	0.500107	0.0657616	-1.03588	-0.416699	0.150588	0.766474	0.88687	-2.10323	0.00379017	0.22641	-2.97517	-0.516507	-0.812775	0.224877	1.00665	0.381714	-1.33191	0.710034
526	191.056	191.055	191.056	38.7882	32.4367	40.7829	0.413308	0.0175269	0.772746	0.0608915	0.788101	0.624561	-0.676275	0.511709	0.505925	0.244299	-2.69525	0.306958	0.635926	0.897169	-0.963982	-0.44371	-0.209424	0.676391	-1.11555	0.46649	-2.16818	1.35037	1.5298	0.288403	0.68846	1.8007	-0.558346	0.377182	-0.44174	-1.05426	-0.061757	1.49348	-0.775171	-0.55928	1.45712	-1.3988	-0.161804	0.903408	-0.89418	-1.22696	0.194472	-2.06516	0.35489
527	191.108	191.108	191.108	364.489	363.539	365.293	0.633832	0.606766	1.10888	0.857852	0.828364	0.641979	-1.44599	0.665661	0.707033	-0.221276	-1.33037	0.525885	-1.65101	0.879848	-1.29947	-0.784273	-0.168835	0.400247	-1.58057	0.96022	-1.30059	0.965825	-0.0233033	-0.236165	1.27129	0.713996	-0.0460667	-0.787857	0.0702548	1.23667	-0.171333	-0.342454	0.13964	0.0953959	0.306921	-1.26289	0.782406	0.802159	-2.18473	0.343618	-0.426433	0.168993	1.5926
529	191.952	191.952	191.952	403.981	402.908	404.573	1.97015	0.965936	1.14037	0.590515	0.783366	0.609911	-0.0627793	-0.269854	-0.722641	1.33463	-0.466025	-1.92174	-0.409618	0.975794	0.31836	-1.27086	0.350481	-0.258348	-0.969828	-0.221123	-1.55155	-0.915128	1.36908	1.15137	-1.23941	1.06184	0.657856	0.614105	-0.269815	0.345635	-0.112924	-0.0667459	-0.261429	-0.51473	2.16675	0.532218	0.484125	1.6494	-0.570602	-1.53908	0.235551	-1.01722	-0.829527
530	192.023	192.023	192.023	58.9682	43.0378	63.6719	-0.924724	0.765362	0.953852	0.00900478	1.08218	0.885643	-1.02716	0.223128	0.894584	-0.0741739	-0.616295	-0.11056	0.773151	0.937412	-0.192365	-1.69357	-1.31316	0.384397	-1.93889	1.05682	-1.31369	1.23906	0.606459	0.664612	0.457611	0.419671	0.205518	-0.786718	-0.185149	0.22483	0.620972	0.706487	-3.81204	0.198635	0.337082	-1.47768	-0.261123	-1.05943	0.310488	0.783699	0.382918	-0.866583	0.590592
531	192.059	192.059	192.06	38.8591	36.6617	40.6782	0.495417	0.0862551	0.74285	-0.0154189	0.774668	0.572053	-0.646735	0.538528	0.60067	0.294183	-2.01072	0.265467	0.722792	0.918488	-1.02577	-0.389929	-0.350607	0.706079	-1.8678	0.468726	-2.27153	1.39234	1.14718	0.853737	1.00465	1.20111	-1.25548	-0.0445858	0.520214	-1.25548	-0.840294	1.16226	-1.25548	-1.25548	1.11159	-1.25548	0.745285	-1.25548	-1.25548	0.463817	0.536652	-0.564434	0.518483
532	192.946	192.946	192.946	403.97	402.889	404.575	1.80515	1.15479	1.17959	0.879353	0.957195	0.933434	-0.316619	-0.641472	-0.912507	1.00034	-0.421749	-1.00877	-0.98941	0.460021	0.255859	-1.16084	0.581495	-0.325324	-1.17482	-0.0527721	-2.11589	-0.0870586	1.40518	1.1963	0.831433	0.710743	0.60372	0.132307	-0.634216	0.164916	-0.134924	-0.1101	-0.208769	-0.716974	1.77384	0.348201	0.417699	1.53514	-0.140085	-3.05743	-0.415465	-0.54535	-0.646787
534	193.024	193.023	193.024	59.0552	57.1859	62.1995	0.207602	0.768462	0.721356	0.533933	0.799682	0.826679	-0.245991	0.115677	0.789962	0.457512	-0.167258	0.0859185	0.767153	0.775604	-2.10194	-0.18692	-1.37571	0.20961	-2.10194	0.354279	-2.10194	0.868274	0.876808	0.915538	0.450343	-1.53963	0.576556	0.0126863	-1.53963	0.5773	0.874998	0.929493	-1.53963	0.36462	0.739858	-0.433801	0.154209	-0.143703	-1.53963	1.00684	-1.53963	-0.970993	0.860097
535	193.035	193.035	193.035	33.9174	31.1732	35.2868	1.02162	0.429314	0.688616	0.435429	0.930399	0.792345	-0.611559	0.34379	0.23717	-0.501216	-1.70964	0.625905	0.373488	0.840221	-0.485302	-1.48017	0.0213583	0.76732	-1.21037	0.677323	-2.72492	0.538869	0.835832	0.579061	1.29158	1.32757	-1.02903	-0.499157	0.366296	0.293644	0.0757223	0.734738	-0.491672	0.645548	0.63762	-2.15798	0.641778	0.136419	-0.992717	0.103979	-0.894696	-1.82252	1.23388
537	193.087	193.087	193.089	357.152	356.053	387.443	0.242209	0.419249	0.613988	0.812885	0.875242	0.948747	-0.464172	0.476193	0.433634	-0.655222	-3.62649	0.548314	0.207399	0.515664	-0.768713	0.0264767	0.331505	0.563495	-1.01903	0.0410506	-0.984197	0.46178	-1.00452	-0.601637	0.0638732	-0.0884409	-1.29614	0.432917	-0.19663	0.110266	-0.675197	-0.459639	2.26137	0.283808	1.25894	-1.33905	1.60817	1.23621	0.237457	-0.959822	-0.582992	0.733542	0.553042
538	193.816	193.815	193.816	33.166	6.52898	54.2977	0.359776	-0.571972	0.169169	1.17812	0.247245	-1.06836	-0.839454	0.921311	-1.15397	-0.0266828	0.014868	0.750584	0.581546	0.14215	-0.809155	-0.83436	0.179448	0.693575	0.427322	0.758679	-2.89092	1.77108	0.743899	-0.589343	0.541508	0.304594	0.654851	-1.33305	0.514676	0.434911	-0.301987	1.30509	0.411001	0.919538	0.568236	0.443985	0.296314	1.16779	-2.32696	-0.516769	0.545085	-1.53468	0.60806
540	194.046	194.046	194.046	211.218	195.578	217.613	0.0736487	0.570082	0.550887	0.445884	0.776225	0.731285	-3.57406	0.234723	0.578714	0.0949218	-0.503794	0.218027	0.796067	0.721818	-0.064927	-0.75601	-0.160719	0.335097	-1.53833	0.675161	-0.75191	0.54721	0.374007	0.70875	0.446139	0.625978	0.167455	-3.83233	0.0844301	0.266192	0.573625	0.820038	-0.314295	-0.0331783	0.621557	-1.01904	0.252635	0.384309	0.319247	0.301129	0.06766	-2.11019	0.576625
541	194.046	194.046	194.046	294.153	292.506	295.276	0.311724	0.529021	0.88456	0.500906	0.990412	1.12829	-1.35938	0.116005	0.421931	0.0284199	-2.22729	0.391162	0.453317	0.405298	-0.093191	-1.09324	-0.222135	0.630168	-1.45644	0.932224	-2.11281	0.841044	1.17379	0.598972	1.27526	1.06426	0.121988	0.825321	0.0505752	0.389763	0.194398	0.981062	-1.95715	-0.37467	-0.170342	-1.80093	0.0391621	0.217279	-0.0493247	0.127645	-0.541747	-2.76731	0.873508
542	194.046	194.045	194.046	248.999	246.684	250.863	0.450061	0.738236	1.66251	0.729922	-0.453848	1.9002	-1.95109	-1.46668	-0.298856	0.0765711	-1.15732	0.103492	-0.681057	-0.813702	-0.767666	0.22109	0.601549	0.258582	-1.33544	0.958486	0.82532	0.399642	1.67147	-1.07716	0.0578535	0.406382	-0.165942	-0.233242	-0.428794	-0.155853	-1.11499	1.80807	-0.0190956	-0.448537	0.325401	-0.809634	-0.00513501	0.320628	3.0574	-0.686385	-0.685628	-0.493743	0.392152
547	194.927	194.927	194.928	33.8744	30.857	37.2303	-0.37315	-1.26688	0.279137	-1.00268	-0.615488	-0.0115068	0.587388	0.419776	1.42037	0.48292	-0.0668471	0.144331	0.124007	-0.228643	-1.47083	-2.28942	-0.0105606	1.11447	0.231468	2.13096	-0.695711	1.09688	1.32322	1.18297	0.578422	0.809867	-1.78608	0.855825	-0.0965575	-0.261222	0.754921	1.07863	-0.759417	-1.42127	0.928751	-0.574577	-0.848185	-0.400415	-0.645365	-0.874928	-0.591429	-1.86693	0.918821
549	194.997	194.996	194.997	40.3008	30.8615	42.3944	-0.220979	-0.0893119	0.687545	2.1106	0.896729	1.00806	-0.0407596	0.803428	0.0603527	-0.653736	0.685619	1.74855	-1.24986	0.0346563	-0.708779	-0.93902	-0.177463	0.432604	-1.85218	-1.12369	-1.31162	-0.100759	-1.56722	0.515834	0.269802	0.382981	0.458264	-1.56722	1.00035	0.358653	-0.853579	0.404662	0.787286	0.827568	0.687335	-1.56722	0.589949	-0.584068	-1.56722	0.567051	-1.56722	0.312671	0.657271
550	195.049	195.049	195.05	212.221	195.905	249.207	0.310674	0.602381	0.675204	0.563188	0.723373	0.707518	-2.54782	-0.0548624	0.570912	0.308607	-1.78558	0.374528	0.740407	0.648395	0.0844765	-0.168483	0.108626	0.487067	-0.46857	0.729187	-2.54782	-0.0614202	0.499924	0.732778	0.478103	0.673671	0.205798	-2.30644	0.290928	0.257437	0.73396	0.854339	-2.30644	0.296716	0.71487	-0.174866	0.132323	0.531005	0.56386	0.563981	0.250763	-1.75946	0.438276
551	195.049	195.049	195.049	294.153	293.054	294.882	0.344997	0.48699	0.592422	0.441287	0.654536	0.714893	-0.3524	0.197551	0.467625	0.231184	-1.90383	0.400568	0.4442	0.322258	0.157924	-0.100868	0.0928612	0.676771	-2.57878	0.694087	-2.57878	0.594495	0.784264	0.861151	1.17367	0.9038	0.148279	0.6819	0.381315	-0.0922787	0.855429	0.449968	-0.84299	-0.32946	-0.0735289	-0.628453	0.0148903	0.162555	-1.10942	0.27869	0.19128	-3.45705	1.22186
552	195.051	195.051	195.051	34.4573	32.1807	35.8225	0.687032	0.299359	0.451541	0.292636	0.524037	0.309495	-0.0624125	0.234106	0.32577	-0.26562	-3.95511	0.422019	0.431713	0.614897	-0.0966964	-0.646762	0.136939	0.478764	-0.608562	0.976095	-0.984556	0.435317	0.547484	0.80582	0.707297	0.767456	-0.066026	-0.296372	0.305656	0.275322	0.505684	0.614078	-0.990515	0.0259349	0.41862	-1.29989	0.0493239	0.192009	-0.102032	0.352438	0.117167	-4.18145	0.51233
553	195.052	195.052	195.053	204.243	183.751	211.838	-0.355717	0.292719	0.755474	0.721618	1.10498	1.16149	-1.35689	0.517748	0.521291	-0.116562	-1.16944	0.265888	0.688077	0.74834	-0.98553	-0.705782	-0.060012	0.337653	-1.79865	0.673271	-2.3829	1.14295	0.380562	-0.338832	0.61564	0.667131	-0.0815307	-0.0458792	0.209105	0.160513	0.299258	0.612139	0.348589	0.145273	0.562897	-0.449204	0.47992	0.386486	0.203906	-0.0515866	-0.586885	-0.324181	0.333571
557	195.082	195.082	195.082	278.287	277.35	279.102	0.585701	-1.19403	-1.19403	0.745433	-1.19403	-1.19403	0.85392	-1.19403	-0.304171	1.06987	0.831133	0.805043	1.02182	-1.19403	0.750624	-1.19403	1.36718	0.502406	0.906896	-1.19403	0.821452	-0.405107	-1.84357	0.673809	0.362838	0.715286	-1.84357	0.356644	0.295017	0.6149	-0.843794	0.654107	-1.18335	-1.84357	0.402542	0.275551	0.597108	0.598772	1.21083	0.876846	0.362753	-1.03195	0.400134
565	195.811	195.811	195.811	568.468	554.17	599.529	0.410223	-0.49418	-1.30409	0.161368	-0.0492116	-1.20682	-0.285588	0.249582	0.173342	0.558393	0.545873	1.20926	0.650451	0.227488	-1.51363	-2.03185	0.591057	0.299443	0.171797	0.454394	-1.26437	2.44705	0.967244	0.437552	-0.00150095	0.469719	1.88846	0.308104	0.943798	-1.45318	0.432599	-0.635025	-0.248494	0.240555	-0.381081	-2.06953	-0.111672	0.0713386	1.63922	-2.13639	1.43891	0.290708	-0.114459
570	195.992	195.991	195.992	32.6016	31.3858	33.2152	0.255526	0.0532546	1.46574	0.175988	0.242037	1.00568	-1.32494	1.07756	0.581452	0.769367	-0.59637	-1.6657	-0.11529	0.651944	-1.24083	-0.649385	0.772737	1.16087	-0.866465	-2.18218	-0.400548	0.829551	-0.773007	0.934126	-0.0696136	-0.60184	-0.76423	-0.733689	0.483452	-0.0933563	0.408133	0.57246	0.0237434	-0.0762752	1.47249	-0.180103	0.874945	0.0756456	-0.012634	0.687863	-0.725492	-3.84964	0.177969
572	196.056	196.056	196.056	204.38	202.519	209.904	0.253346	0.419738	0.50578	0.493895	0.578114	0.605846	-2.6617	0.486138	0.451294	0.326821	-1.73283	0.38725	0.503465	0.5315	0.0709676	0.13503	0.316955	0.434387	-0.513559	0.479353	-2.6617	0.589904	0.563259	0.50476	0.598415	0.662098	0.32311	-0.814145	0.376628	0.418126	0.351471	0.687891	-1.93273	0.326266	0.593927	0.0418294	0.602784	0.447473	0.0679266	0.246185	0.127485	-2.20229	0.415483
575	196.089	196.089	196.089	277.875	277.045	279.048	-0.210211	0.508619	0.63253	0.361354	0.323787	-0.426735	-0.00381123	0.345487	0.84557	0.760681	-1.19351	0.00488411	0.365688	0.48617	0.505554	-2.12669	1.04012	-2.12669	-2.12669	0.325527	0.537281	1.17109	-0.237076	1.25154	-1.10948	0.740203	0.355403	-1.14229	-0.0793653	0.524374	0.688754	-1.2616	-1.09498	-2.01934	0.891772	-1.29946	-0.249242	0.955283	1.89728	0.244174	0.294012	-0.79471	-0.349682
576	196.811	196.811	196.811	34.367	6.52706	124.342	0.238374	-1.08294	0.554197	2.48364	-0.0696497	-1.08536	-1.5243	-1.5243	0.39755	0.136686	-0.122532	0.0131005	0.190463	0.0992399	-0.713057	1.36063	-0.899909	-0.132443	-0.854905	1.67199	0.696831	0.166699	-0.121267	-0.653036	-0.947409	-0.467887	1.09153	-0.0893744	0.394003	0.00707807	-0.384057	0.717001	0.189236	2.77231	0.351088	-1.51769	0.874752	0.259721	-1.51769	1.77579	-1.51769	-1.0135	-0.702546
577	196.944	196.944	196.944	25.2566	24.6254	44.8851	-0.845338	-1.11777	1.07634	-1.12043	0.486274	-0.0210623	-1.05589	-0.175991	0.160968	-0.715738	-0.110156	0.483306	0.379735	0.0985099	1.19011	-1.12043	0.0989669	-0.788446	-0.187273	-1.12043	2.26197	2.14277	-1.07136	-0.492209	-0.617175	0.453022	2.29078	-0.680463	0.257977	-0.100364	-1.27334	1.59615	-0.905744	0.821176	0.840441	0.462012	-0.648802	-0.828741	-0.918742	-1.317	0.718099	-1.18736	0.471952
579	197.046	197.045	197.046	152.386	146.766	163.485	-1.0492	0.713841	0.95557	0.860002	0.925887	1.04922	-1.66104	0.471674	0.824029	-1.43194	-1.08282	0.466364	0.98663	0.774158	0.173394	0.290417	-0.121227	0.557089	-1.98442	0.0510305	-1.64621	-0.122451	0.368709	0.544088	0.853634	0.745576	-0.249562	0.112611	0.209953	0.3394	0.584517	0.799286	-0.770749	0.147626	0.453695	-2.6728	0.609763	0.466107	0.383617	0.279241	0.0243458	-2.50189	0.654833
580	197.068	197.068	197.068	165.313	162.299	169.869	0.428482	0.469842	0.424334	0.589315	0.635358	0.689639	-0.822934	0.0283419	0.715447	-0.364448	-1.49476	0.238834	0.578589	1.22379	-0.770533	-0.533669	0.0185328	0.195918	-1.56898	1.00488	-2.83454	1.14856	0.738655	0.760109	0.844453	1.57468	-0.474384	-1.61025	0.531229	0.497238	0.225287	0.670791	-0.0604942	-0.211965	0.983615	-1.94808	1.02155	0.304919	0.237525	-0.447647	-0.679602	-1.02227	0.950939
582	197.068	197.068	197.068	103.091	101.95	104.863	0.471313	0.699395	0.670503	1.87581	0.613318	-0.215277	-1.63888	-0.124575	-0.789965	-1.39326	-1.59367	-0.502948	0.317345	0.613636	0.265313	1.13959	0.469613	0.288408	-0.056337	1.50525	-1.33524	-1.27933	-0.506343	-0.113657	0.5928	0.125803	-1.2911	-0.599672	1.0855	-0.257234	0.060118	0.491599	-0.636543	1.84735	0.753541	1.69911	-0.466083	0.26665	-1.00959	1.82846	-1.45233	-0.641246	0.443229
583	197.068	197.068	197.068	56.2019	47.2519	82.1908	0.354683	-0.0644975	0.712747	0.336391	0.540983	0.866139	-0.872014	0.611881	0.157926	0.614552	-1.04099	0.457433	0.611679	0.517201	-1.43396	-0.982595	0.326827	0.800321	-1.73752	0.677719	-2.65467	1.19976	0.656434	0.668087	0.516682	1.01146	-0.15604	0.372695	0.442761	0.218765	0.299713	0.338852	-0.426606	-0.524472	0.499147	-1.28528	0.883708	0.611568	0.426901	-0.199804	-0.320202	-0.805727	-0.0332417
584	197.082	197.082	197.082	313.803	311.921	314.965	0.264918	0.626537	0.942099	0.619416	1.00161	0.964587	-1.06195	0.137388	0.52653	-0.258131	-1.33705	0.1687	0.664435	0.68378	-0.436269	-0.575936	-0.524125	0.342608	-1.6944	0.846644	-2.79557	0.89419	0.614177	0.595524	1.63178	1.33969	-0.00390892	-0.491124	0.00643269	0.532886	0.903944	0.986888	-0.0216917	-0.407876	0.479492	-1.88386	0.729241	0.619417	-0.434304	-0.320853	-1.48093	-1.74652	0.91638
585	197.092	197.091	197.092	277.716	249.123	278.687	-0.579946	0.14009	-0.579946	-0.579946	-0.579946	-0.579946	-0.579946	-0.579946	1.95572	-0.579946	0.174176	-0.579946	1.75287	-0.579946	-0.579946	-0.579946	0.551065	-0.579946	-0.579946	-0.579946	1.75042	2.37485	-0.422196	2.73881	-0.422196	2.0496	-0.422196	-0.422196	-0.422196	-0.422196	-0.422196	1.69171	-0.422196	-0.422196	-0.422196	-0.422196	-0.422196	-0.422196	2.38598	-0.422196	-0.422196	-0.422196	-0.422196
591	197.808	197.808	197.808	569.21	552.482	599.529	0.64424	-0.306671	-0.7127	0.241466	0.283407	-1.09797	-0.175884	0.143765	-0.0518502	0.0223753	0.113188	0.793279	1.29636	0.259082	-1.61309	-2.31022	0.4495	0.315935	0.222558	0.381722	-1.34019	2.44169	0.306958	0.701841	0.752661	0.977813	2.00073	0.861846	0.457125	-1.01893	0.681164	-0.869546	0.190285	0.334559	0.777502	-2.10332	1.09377	-0.112541	0.184646	-2.32829	-0.921796	-0.0693815	0.258602
593	198.113	198.113	198.114	350.244	349.441	350.742	0.678732	0.48347	1.04347	0.388995	0.677013	0.692946	-0.560816	0.386595	0.519616	-0.623263	-2.61713	0.247975	1.02135	1.04894	-1.4277	-0.657143	-0.184129	0.306956	-1.07789	0.867733	-1.76935	0.553629	0.386755	0.557086	0.898171	0.874516	0.00573422	-0.0852573	-0.12158	0.315052	0.517439	0.830381	-1.26184	0.028948	0.704662	-4.13223	0.118964	0.237632	-0.294455	0.401828	-0.41299	-0.552402	0.681565
594	198.808	198.808	198.808	34.2378	6.42113	112.933	-0.207615	-1.06201	-0.581901	-0.0868032	2.40732	2.11927	0.201502	0.102993	0.184272	-0.340307	1.20693	-0.462236	-0.159263	-0.0836128	-0.656199	-0.823665	0.843342	-0.30311	-0.040084	-0.688168	-2.14032	0.569666	0.301535	1.31454	0.142834	-0.614082	0.361422	0.617118	0.437119	-0.0623815	-0.0621203	0.554913	-0.0512514	0.197381	-0.0316304	-2.15813	0.96855	-0.0147833	-2.15813	-0.759953	0.0573514	0.245451	0.453031
598	199.043	199.043	199.044	315.884	314.291	316.771	0.331646	0.0967055	1.54554	0.134788	0.237449	1.45115	-0.6015	-2.75585	-0.0539846	0.473862	-2.00104	0.133599	-0.160915	1.09714	-0.472845	-0.568408	0.0229309	-0.185858	-0.536568	1.3681	0.35629	0.0877652	0.613527	-0.724406	-0.615259	-0.328216	0.446111	-1.72028	0.13752	0.892643	-0.0606457	-0.512522	-0.160588	-1.0961	-2.15688	-0.280717	0.976965	2.11108	-0.117617	1.24685	-0.429295	0.625611	-0.334754
599	199.098	199.097	199.098	341.99	317.944	345.035	-0.32547	0.538557	0.371583	1.03149	1.10532	1.06929	-0.913275	0.247697	0.34873	-0.664818	-1.49012	0.495478	0.945179	0.846479	-0.653738	-0.0931169	-0.418744	0.468714	-1.29258	0.580063	-2.86625	0.669532	-0.36152	-0.521072	0.846625	0.665249	0.13356	-0.135185	0.0937269	-0.360943	0.410905	0.939493	1.57512	-0.0204567	1.59333	-1.94207	0.994996	1.08537	-0.702848	-0.745965	-0.899219	-0.448328	0.449137
605	199.805	199.805	199.805	20.9766	6.25131	43.8075	1.17273	-1.43646	-0.487919	1.14044	0.0932532	0.0238757	-1.43805	0.636958	-1.19683	1.53685	-1.19067	0.566576	0.837393	-0.433389	-0.0798594	0.1351	0.00625174	-0.76606	-0.930304	1.21448	-1.11432	1.70996	0.468225	-0.597836	1.20515	1.35918	-1.27217	-0.140305	-1.02476	-1.34464	0.00491924	0.993048	-0.0703054	-1.34464	-0.137973	-1.18773	-0.785291	1.43098	0.31377	0.589549	0.257289	1.74499	1.70958
607	199.805	199.805	199.805	536.207	522.959	551.859	0.442305	-0.72584	-0.145519	-0.135123	0.996515	0.714614	-1.26272	2.02112	-0.760726	-0.133913	0.547196	-0.366155	0.872941	-2.02658	-1.12305	-0.818496	0.258594	2.19258	-0.406242	0.280658	-0.117714	-0.304436	-0.428161	0.226577	-0.375569	0.331612	1.31393	-2.49397	0.21314	1.69182	0.532239	1.43765	0.277754	0.878616	0.457551	-2.42307	-0.0200321	0.111102	-0.448548	-1.12543	0.578549	-1.04766	0.00211528
609	199.805	199.805	199.805	568.869	552.422	599.529	1.08757	-0.429788	-2.0264	0.0823292	0.0238266	-0.296207	-0.259198	0.806392	0.219609	0.71271	0.578238	-0.0720931	0.0360069	-0.176951	-1.25168	-1.97979	0.151907	0.604767	0.378203	0.552353	-1.19717	2.45537	0.247441	0.628009	0.659151	0.0851588	2.22184	1.1355	0.337151	0.342543	1.24942	-0.387812	0.0777657	1.09679	-2.05165	-1.27249	0.906565	-1.16571	-0.153026	-1.26616	-0.174928	1.07373	-0.543036
611	200.093	200.092	200.093	199.421	178.573	200.197	-0.793281	-0.706835	-0.793281	-0.793281	-0.793281	0.575234	-0.793281	-0.793281	0.098888	-0.793281	-0.252954	-0.793281	1.22883	1.25487	2.73037	1.60708	0.709261	-0.688156	0.227899	-0.440634	-0.597276	0.599681	-0.954291	-0.545493	-0.257198	-0.852738	0.111255	-0.954291	-0.954291	1.90601	0.12356	-0.308265	-0.424245	-0.954291	1.04824	0.127257	0.493189	0.0184104	-0.954291	3.17626	1.26675	0.380293	0.170819
612	200.129	200.129	200.129	312.914	311.188	314.111	-1.33094	-0.364731	-0.830474	-0.753993	0.346367	0.667419	0.65801	0.65264	-1.19824	-1.20078	0.0721172	-1.3921	1.00421	0.84711	0.766057	0.56355	0.911985	0.846777	0.784662	0.329784	-2.3834	1.00398	-1.58376	-1.21754	0.0958373	-1.58376	0.427045	-0.457896	-0.134842	1.11861	-0.394165	-1.58376	-0.462727	-1.58376	1.13607	-1.58376	1.17625	0.194975	0.330451	1.00256	1.07221	1.07348	0.712048
613	200.129	200.129	200.129	368.635	367.305	382.775	0.272864	0.786929	0.758036	0.235917	1.05741	1.13445	-0.197278	-0.223403	0.540777	-2.12379	-2.15187	0.216561	1.26705	0.877761	-0.15186	-1.29061	-0.276709	0.454588	-0.703627	0.780485	-1.48366	0.219975	0.369728	0.643517	1.36695	-0.0656352	0.542297	-2.81243	-0.921341	-0.296858	0.784963	1.04314	-0.969199	-0.293591	-0.0106647	-1.72716	0.565818	0.665995	0.0301587	1.21826	0.765806	-1.74073	0.0763283
614	200.805	200.805	200.806	34.5852	32.4639	92.6227	0.2712	-0.119421	0.684916	1.49693	-0.325627	-1.27955	-1.7515	-0.575838	0.643028	0.361666	0.771893	-1.7515	0.474094	0.267886	-1.7515	-0.797499	-0.89607	0.754443	1.34169	0.877718	0.478529	0.824523	-1.29826	0.198491	0.322793	0.164471	-1.29826	-1.29826	0.448613	0.509014	-0.27875	-1.29826	-0.678411	1.55212	1.04233	1.35103	0.489763	-1.29826	-1.29826	1.54764	-1.29826	0.0486417	0.827478
615	200.859	200.859	200.859	573.671	548.649	599.529	0.13431	-0.893215	-0.0415674	-0.626036	0.554026	0.798374	-0.474959	0.193644	-0.835717	0.204366	0.879753	0.800018	1.28479	0.438522	0.220435	-1.26894	1.59939	-0.0418789	-1.04296	-1.95438	-1.61586	1.68789	-0.812972	-0.147994	-0.301115	0.40518	-1.10819	0.847587	0.474339	2.47767	-0.881713	0.214891	0.421691	-0.156949	-0.547095	0.321562	-0.363918	-0.909361	0.391288	-1.87679	0.0363769	0.298686	-0.465176
618	201.019	201.019	201.019	363.814	363.158	364.256	0.0101876	0.741965	1.03167	0.713463	1.1049	1.32099	-1.01972	0.635481	0.784523	-0.615184	-1.24664	0.51463	0.819991	-0.0266081	-0.462599	0.274183	-0.793907	-0.449032	-1.06929	0.457554	-2.9108	0.184242	0.705618	0.673709	1.15456	0.963197	-0.172276	0.230198	0.398594	-0.423266	1.13028	0.544836	0.328783	0.414522	0.999742	-0.887329	-0.400422	-0.406962	-0.519267	0.182212	-0.910543	-0.848043	0.315463
619	201.076	201.075	201.077	250.703	248.585	254.911	-1.63413	-0.908888	-0.909195	-0.853278	-0.396606	1.46945	-0.243395	0.774503	0.664673	-1.25375	0.413111	-0.838917	1.4954	0.518039	0.524035	0.39633	0.648539	1.10819	-0.0250283	-0.237886	-1.96649	1.25529	-0.921236	-0.592198	-0.382591	-0.593231	-0.74265	-1.08845	-0.74486	1.58025	0.22579	-0.227204	0.0361059	-0.948689	1.61768	-1.52923	1.90489	-0.46208	-0.51611	1.25235	1.67506	1.38916	0.00889073
620	201.113	201.113	201.113	355.673	352.85	356.821	-0.960721	-0.371128	-0.337389	0.112617	0.196348	0.670547	-0.108324	0.280429	0.44192	-1.28064	-0.841866	-0.934541	1.13167	1.14992	0.325988	0.0831209	0.794699	0.943738	0.393493	-0.158809	-3.02676	1.49569	-1.09017	-0.664478	-0.100822	-0.160562	-0.947762	-0.95438	-0.475326	0.903871	0.144795	-0.185959	1.30569	-0.42671	1.60321	-1.65817	1.97081	0.497218	-1.65622	0.640835	1.20545	1.36229	0.389052
621	201.113	201.112	201.113	283.166	281.045	317.476	-0.188067	0.629595	0.879863	0.760679	1.02739	1.18495	-0.923129	-0.507101	0.567597	-0.574885	-1.85093	0.0595223	1.24841	0.735391	-0.67731	-0.190103	-0.190453	0.137392	-2.03977	0.807022	-1.80846	0.912404	0.132055	0.402499	1.43096	0.932977	-0.0963862	-0.699156	-0.140487	0.361048	0.548066	1.13196	0.198467	-0.123281	0.0221684	-2.49802	1.13401	0.996622	-0.206054	-0.357827	-0.809268	-1.71868	0.748542
624	201.802	201.802	201.802	33.7551	6.14885	65.7008	-0.0483989	-0.963333	0.51639	0.263918	-0.32652	-0.356722	-0.0634076	0.206352	0.926064	1.24678	0.595478	-0.537472	0.288631	0.992215	-1.9868	-1.98554	0.544403	-0.135703	1.27431	-0.817864	-1.35989	1.72712	-0.141587	0.233135	-1.17483	-0.437376	0.83051	1.51827	-0.612603	0.389738	0.601521	1.37992	0.340566	-0.619025	0.926644	-2.14652	0.147122	-0.681644	0.081241	-2.45828	0.0644948	0.779954	0.473309
625	202.002	202.002	202.002	33.8275	31.3853	34.6636	0.629643	0.92006	-0.174283	0.757922	0.802736	1.15221	-0.0512397	-1.60233	1.01868	0.704932	0.488981	-1.60233	0.953141	0.496652	-1.60233	-1.60233	0.38027	0.139968	0.260091	0.497401	-1.60233	-0.965519	1.10889	1.07987	0.970779	1.06113	-1.03828	-1.03828	0.695698	0.826669	1.10937	-1.03828	-1.03828	-1.03828	-1.03828	-1.03828	0.801446	-1.03828	-1.03828	0.997001	0.589082	-1.03828	1.01503
626	202.072	202.072	202.072	60.9577	51.3577	66.1211	-0.34335	0.127171	0.700192	0.768321	0.966811	0.914583	-0.113577	1.11649	0.640774	0.662101	-1.58238	0.480531	-0.954899	0.854662	-0.676369	-0.175894	0.742649	0.197798	-2.32933	-0.763441	-1.97306	0.740225	0.553792	0.268812	0.0795764	0.630286	-0.372107	1.18043	0.274746	-0.663219	-0.0369435	0.198898	0.81839	-0.115634	0.617031	-2.37421	0.91262	-1.86879	1.29782	-1.63272	-0.895981	1.21491	0.365431
627	202.108	202.107	202.109	218.467	183.857	221.154	-1.5577	-0.450308	-0.783658	-1.05141	0.255678	0.693825	-1.5577	0.957927	0.0777684	-1.5577	0.154124	-0.94435	1.01697	1.01356	0.783389	0.680117	1.02814	0.942689	0.768592	-0.0561446	-1.5577	1.1439	-1.73194	-0.730364	-0.740372	-0.769948	-0.491654	-0.650569	-0.972211	1.52653	0.367089	-0.394332	0.175273	-0.618101	1.54566	-1.73194	1.75295	-0.0134997	-0.0906042	1.44609	1.54879	-0.308691	0.354951
628	202.117	202.117	202.117	356.131	355.159	356.781	-2.25521	-0.30257	-0.336216	0.294785	0.373725	0.769082	0.245346	0.44447	-0.664223	-1.91761	0.101043	-1.20171	1.36761	0.7026	0.412785	-0.42662	0.691358	1.3046	0.775722	-0.1281	-1.45112	1.20026	-0.515025	-0.881378	-0.219673	-0.293979	-1.26352	-1.16755	-0.729137	0.957121	0.550811	0.0909303	1.18592	-0.73299	1.60482	-1.14632	1.63896	0.531072	-1.0177	0.836453	1.35767	1.20669	0.481096
630	202.903	202.903	202.904	37.2715	36.0646	38.541	1.1896	1.10185	0.858219	0.806437	0.98714	-1.42868	0.499751	-1.42868	-1.42868	-1.42868	0.203725	-0.0380617	-0.954696	0.85006	-1.42868	0.0573637	0.584159	0.67076	0.533252	0.541187	-1.42868	0.681347	-1.27725	1.31319	0.728759	0.828496	1.08913	-1.27725	0.718098	1.00099	0.650069	-1.27725	-0.69373	0.287417	0.632916	-1.27725	-0.637587	-1.27725	-1.27725	1.26175	0.948646	-0.595659	0.254995
631	202.998	202.998	202.999	33.8267	31.3853	34.7443	0.705578	1.06414	-1.16691	0.807744	1.06137	1.43763	-1.16691	-1.16691	1.30314	-1.16691	0.576055	-1.16691	-0.26017	0.690141	-1.16691	-1.16691	0.570143	0.800003	0.278168	0.846612	-1.16691	-0.545244	1.09394	1.08305	0.926142	1.03889	-1.10357	-1.10357	0.613601	0.761778	1.09777	-1.10357	-0.632751	-1.10357	-1.10357	-1.10357	0.855651	0.76211	-1.10357	0.96052	-0.294147	-1.10357	0.975912
632	203.002	203.002	203.002	276.119	274.883	293.882	0.187649	0.716404	0.803247	0.62413	0.877283	0.917004	-0.511485	0.224475	0.673704	-0.110346	-1.83962	0.382458	0.428572	0.886975	-0.369363	-1.64658	-0.0780324	0.55473	-1.76115	0.656622	-2.31271	0.696032	0.341188	0.881525	0.658032	0.931891	0.244576	-0.900566	-0.110875	0.196651	0.672221	0.749657	-1.18093	-0.336605	0.193075	-2.78783	0.267103	0.188968	0.865894	0.094913	-0.0357003	-2.46962	1.16435
633	203.002	203.002	203.002	242.993	240.993	245.676	0.147277	0.831504	0.930481	0.692214	1.15972	1.01719	-0.966251	-0.212614	0.653041	-0.843155	-1.3735	0.227732	0.596918	0.916907	-0.320943	-1.567	-0.106532	0.177588	-1.67483	1.01315	-2.0697	0.770808	0.59668	0.712126	0.679348	0.792282	0.261176	-0.0464031	-0.041218	-0.0866136	0.459064	0.731091	-0.854457	-0.251828	0.316179	-0.976691	0.349514	0.3554	0.551756	0.382079	-0.334994	-4.19033	0.368977
635	203.093	203.092	203.093	271.339	253.793	274.186	-1.72792	-0.204243	-0.665449	-0.944345	0.418751	1.24106	-0.546701	0.908588	0.527217	-1.78345	-0.145697	-0.786907	1.33555	0.281758	0.547085	-0.171508	0.94157	1.13168	0.362592	-0.323029	-1.78345	1.38684	-1.51761	-0.762901	-0.961857	-0.344697	-0.92348	-1.68745	-1.02735	1.02286	0.770065	-0.0965318	0.637352	-0.9719	1.55343	-1.5226	1.65518	0.0956946	-0.436073	1.19257	1.46998	0.687389	0.526601
642	204.03	204.03	204.03	215.148	214.131	217.117	0.0266205	-0.0572893	0.205752	0.501171	0.830183	0.910775	-1.69741	0.36621	0.290559	0.287541	-0.186157	0.44876	0.426413	0.498391	-0.116012	-0.13622	0.209019	0.424066	-0.480644	0.447053	-3.78258	0.583794	0.183882	0.454644	0.563898	0.472813	0.165893	-2.87981	0.501086	0.299416	0.337112	0.442443	-0.00932522	0.165811	0.371949	0.0420312	0.548614	0.434384	0.737879	0.139533	0.0976934	-1.95813	0.519362
643	204.067	204.067	204.067	322.544	320.828	323.788	0.150547	0.692418	0.696708	0.303133	0.988751	0.713158	-0.590595	0.201731	0.745498	0.111266	-1.43855	0.308004	0.908836	0.849782	-0.211349	-1.98383	-0.480229	0.318827	-2.03079	0.818376	-1.96478	0.893086	0.519072	0.865979	0.61859	0.534702	0.266592	-0.805061	-0.741117	0.658444	0.546677	1.30091	-0.438756	-0.600254	0.577424	-1.16207	0.391939	0.734909	0.383444	0.475631	-3.23274	-1.98836	0.696794
644	204.124	204.123	204.124	189.301	186.843	216.597	0.783649	0.713924	0.41315	0.820979	0.666352	0.542231	-2.09598	0.574544	0.502427	0.599622	-1.22656	0.447563	-1.37193	0.0215093	0.371525	-0.329538	-1.52893	0.48421	-0.301891	0.847001	-2.09598	1.16211	0.608959	0.405419	0.358468	0.43824	0.249009	0.306135	0.313786	0.348429	0.184195	0.615392	0.2631	0.200945	0.0365087	-0.0157228	-0.463569	0.477119	0.416263	-0.014375	0.042026	-2.65112	0.856357
647	204.957	204.957	204.957	29.6774	25.1245	30.2463	0.297846	0.434058	1.27082	0.319509	1.29266	0.466566	0.35239	-1.59411	0.320807	-1.59411	-1.01221	1.00264	0.178089	0.767585	0.824366	-1.59411	0.312121	0.0353596	-1.59411	-1.59411	0.288089	0.81984	0.288762	0.364468	0.414733	0.166989	0.755861	0.171236	0.508021	0.434097	0.308352	-2.13933	-0.0780175	0.615721	1.0428	0.305544	-1.46343	0.684112	-2.13933	-0.1235	0.212941	-2.13933	0.383619
648	204.981	204.981	204.981	174.39	171.468	195.294	0.200742	0.539438	0.642478	0.569407	0.604444	0.669244	-1.38765	0.3591	0.48616	-0.233803	-2.33527	0.343982	0.57731	0.657091	0.132809	0.0895333	-0.043218	0.460575	-0.403419	0.646217	-3.06245	0.487284	0.732832	0.994244	0.621124	1.27076	-0.667132	-0.0147501	-0.0801	0.356587	1.03545	1.05142	-0.167149	-0.195495	0.304198	-2.24076	0.285397	-0.0025182	0.284772	0.49204	-0.736661	-1.13888	0.353874
649	204.981	204.981	204.981	129.276	112.431	147.795	0.232495	0.477534	0.522278	0.383403	0.743158	0.650182	-0.319693	0.338126	0.490702	0.0242851	-0.376309	0.397256	0.326827	0.512875	-0.281433	-0.464181	-0.0953353	0.272207	-4.03912	0.545498	-0.928004	0.587244	0.506203	0.479389	0.59724	0.61869	0.288263	-1.33257	0.438402	0.0610353	0.529744	0.585847	-0.51165	0.227834	0.385307	-3.00867	0.430172	0.519306	0.380782	0.375969	0.103139	-3.00867	0.425447
651	205.035	205.035	205.036	153.676	134.326	163.796	-0.156224	0.568861	0.540421	0.544251	0.547713	0.526006	-2.4246	0.712128	0.956046	0.528893	-1.69629	0.33417	0.780198	0.638836	0.67747	0.174458	0.596561	-2.4246	-0.0780233	-0.958505	-0.491886	0.104119	-0.0901227	1.0909	0.487508	0.417854	-1.78009	-1.78009	-0.101908	0.308549	0.797939	0.797395	-1.27895	0.49428	0.50638	-0.128779	-0.69166	-1.78009	1.38407	0.978102	0.151141	-1.1906	0.693393
652	205.035	205.035	205.036	106.996	93.5758	124.95	-0.95431	1.15572	1.17624	-0.95431	1.22881	1.22285	-0.95431	-0.95431	1.19767	-0.95431	-0.353837	0.94886	1.21307	1.14689	-0.95431	-0.95431	-0.95431	0.643319	-0.95431	0.485236	-0.95431	-0.521725	0.171389	0.963882	0.916909	0.867181	0.456528	-0.372507	-1.43434	-0.207041	0.856023	0.915423	-1.43434	-1.43434	-1.43434	-0.610732	0.761381	-1.43434	0.8045	0.783889	0.580145	-1.43434	0.894584
662	206.046	206.046	206.046	246.636	243.624	250.541	0.00508335	0.511371	0.797315	0.967563	1.11624	0.939793	-1.12884	0.537422	0.50158	0.0815229	-0.946307	0.631058	0.106355	0.454686	-0.551937	-0.0563699	-0.425308	0.295349	-2.04079	0.160669	-2.85224	0.895786	-0.684335	-0.175247	0.817965	-0.529249	-0.866011	1.26786	-0.372112	0.179681	-0.0766099	-0.562751	1.92624	-0.346339	0.983857	-0.947503	1.98028	0.306499	-0.697674	-0.647264	-1.35048	-0.838886	1.63165
663	206.046	206.045	206.046	196.689	195.149	212.432	-0.0372745	0.352635	0.815033	0.553097	0.561554	0.714127	-1.59038	-0.268324	0.0807164	-0.929863	-2.60639	0.535262	0.357697	0.125115	-0.114946	1.18304	0.208045	-0.691114	0.790458	1.71558	-1.69642	-0.0576557	-0.983273	-0.684612	0.269874	-0.117333	-0.168732	0.676337	0.523873	0.53635	-0.490422	0.163661	1.50495	0.366713	0.579789	-0.988701	1.57857	-0.22072	0.151112	-0.959162	-1.62602	0.845366	0.501703
664	206.102	206.102	206.103	218.907	217.182	225.43	-2.06974	-0.0464412	0.950278	0.698916	0.850256	1.1134	-1.26257	-0.366998	0.676203	-0.0823487	0.257594	-0.356227	0.99025	0.342262	-0.662483	-1.85752	0.0298644	-0.452479	-0.430566	1.08358	-1.15946	1.75423	-0.180127	0.497114	0.891537	0.68116	0.896458	-1.50557	-0.446109	0.829694	0.353606	0.615261	-0.106668	-0.661687	0.487217	-2.34809	0.439785	0.841285	0.635048	-1.48827	0.223603	-1.67781	1.00641
665	206.87	206.87	206.87	33.1857	31.0532	34.157	0.0713366	0.628628	0.669541	0.973048	0.349985	0.581804	0.0992137	-0.0146869	0.147399	-0.105905	-1.56942	0.396125	0.574005	-2.39061	0.802737	1.12467	-1.20883	0.371399	0.194148	-2.39061	0.864119	-0.168089	-0.446281	0.365477	0.733955	0.791537	-0.829465	-0.242192	0.503915	0.434671	0.183251	-0.173748	0.994902	-2.82674	0.775607	0.322282	0.652121	-2.82674	-0.185011	0.600983	-0.825682	0.103991	0.977834
666	206.973	206.973	206.974	27.0413	25.5072	51.0183	-0.54582	-0.436763	1.01844	-0.603973	0.821152	-8.04008e-05	-0.777701	-0.288973	0.0334482	-0.414093	0.0124462	0.579121	0.0428666	0.382788	1.16183	-0.940416	0.020934	-0.542453	0.014754	-2.95366	1.73878	1.67738	-1.87042	-0.336355	-0.11571	0.180368	1.93983	-1.01203	0.454037	-0.148197	-0.926547	0.267686	-1.0298	2.02592	0.637099	0.881039	-0.783968	0.0658189	-0.209489	-1.4514	-0.238096	-0.984143	0.407269
668	206.997	206.997	206.997	176.524	173.436	180.875	-0.450496	0.71209	1.06439	0.0293036	0.607427	0.76815	-1.76191	0.356863	0.734248	0.0479037	-0.798154	0.791999	1.41754	0.1694	-1.76191	0.752063	-1.34922	0.327825	0.451778	0.864356	-1.76191	-1.21172	-0.201427	0.668919	0.859487	1.30193	0.269755	-2.55165	0.721464	0.609377	0.225288	1.34999	-2.55165	0.2434	0.729246	-0.317962	0.2555	0.0149247	0.327144	-1.01449	0.258384	-1.61353	0.00926577
669	207.066	207.066	207.067	284.661	266.384	285.502	-0.733383	0.708672	0.474454	0.713786	0.551553	0.716804	-2.87647	0.733654	0.949933	0.758357	-1.01487	-0.534928	0.52848	0.690938	-0.121589	0.958222	-0.821043	1.08042	-0.64351	-1.36923	-0.966726	0.216482	-0.376038	-0.284933	-1.02256	-0.0674054	-0.796256	1.01066	-0.262723	0.640093	0.374573	0.413606	2.33782	1.14213	-0.606302	0.54092	1.64461	-0.0829362	-0.503096	0.963087	-1.22067	-2.54769	0.174513
671	207.086	207.086	207.086	301.203	299.472	302.127	-1.28867	-0.108009	1.00347	0.663871	0.990217	1.11701	-0.972084	-0.883321	0.507022	-0.418177	0.0212111	-0.133364	1.19263	0.5156	-0.984591	-1.97202	0.14971	-0.29381	-0.488894	1.05752	-1.48252	1.80719	-0.232227	0.261489	0.903729	0.647373	1.02001	-1.12697	-0.319131	0.998041	0.250422	0.66329	-0.360771	-1.11777	0.367471	-2.68955	0.480333	0.758697	0.592146	-1.25964	0.0584325	-0.947603	1.08282
672	207.105	207.105	207.105	219.433	217.883	225.43	-2.13569	-0.0969918	1.26963	-0.669738	1.00098	1.42531	-1.06142	-0.576969	0.923175	-0.506975	0.506563	-0.21827	0.865146	0.294496	-0.343893	-1.17001	0.123761	-1.65368	0.00877982	1.20456	-0.491592	1.30283	0.290915	-0.25357	0.782727	0.73956	-0.971657	-0.181898	-0.290607	0.428448	-0.98675	0.543496	-0.134555	-1.08302	-0.280077	-1.88381	0.031158	0.755301	1.0266	-1.41898	0.999927	-1.90436	1.33183
673	207.811	207.811	207.812	33.3524	31.6229	34.5181	0.287056	-0.189637	0.366069	0.111195	-3.3056	0.194011	0.559034	0.546647	0.6057	0.844704	0.855533	-0.559285	0.602688	0.246857	-1.12743	0.123245	-2.06846	0.376989	0.355782	-0.0520084	0.510632	0.716272	-3.13166	-0.289218	-0.659313	-3.13166	0.609852	0.534236	0.131374	0.143251	0.169773	0.563577	0.546226	0.185037	0.192885	-0.0599969	0.542003	0.288168	0.664772	-0.316061	0.453639	0.353471	0.363866
684	207.976	207.976	207.976	27.1308	25.638	28.8979	-0.432101	-0.384658	1.02415	-1.00136	0.866461	0.0225178	-1.04643	-0.413102	0.107811	-0.596075	0.00325112	0.496693	0.141742	0.43951	1.2781	-0.787285	0.129198	-0.736204	-0.0580911	-2.58807	1.84424	1.6897	-1.77016	-0.169183	-0.0570842	0.382054	1.80118	-1.31245	0.567875	-0.245956	-1.40492	0.348943	-0.928305	1.9222	0.526555	0.954841	-1.28833	0.160259	-0.0643695	-1.15739	-0.0139042	-0.888554	0.449778
685	208.062	208.062	208.062	281.706	262.84	282.55	0.35408	0.985133	1.0397	0.598473	1.20175	-1.27956	-0.774608	-0.144709	1.21828	-0.202686	-0.550088	0.118976	1.46904	0.0641287	-0.561542	-1.44306	-0.302711	0.506688	-1.68384	1.25384	-1.89838	0.0310887	0.310536	1.21343	0.508602	1.05162	-0.24911	-0.676853	-0.158588	-2.36459	0.695118	1.55778	-1.11473	-0.0884526	0.418841	-1.94807	0.346738	0.0576836	1.13905	0.738532	0.251427	-2.10555	-0.15931
687	208.845	208.845	208.846	30.9239	28.6387	31.7965	0.261392	-0.798774	0.321577	0.061157	-0.0419678	0.170783	0.711648	0.0705423	-0.575583	-0.293787	0.457266	0.513968	0.663057	0.200102	-2.14117	-1.54013	0.707033	-0.0669621	0.71531	0.0918129	-1.99765	2.51037	0.198209	-1.24265	0.0689146	0.102763	1.5008	-0.126833	0.320028	0.222895	-0.228914	-1.3367	0.80083	0.63743	-0.152931	-1.19505	0.557727	0.301623	0.997668	-0.806296	0.853305	1.42054	-3.1828
688	208.977	208.977	208.977	27.0865	25.6933	28.0776	-0.594482	-0.478888	0.746853	-0.555145	0.543371	-0.0550885	-0.60489	-0.134718	-0.201869	-0.63149	-0.303435	0.829075	0.0307678	0.390271	1.48453	-0.300538	0.0268827	-0.635773	0.111821	-2.98753	2.07706	1.24322	-1.58924	0.0174144	-0.0439619	-0.198531	1.39994	-0.745137	0.878979	-0.808113	-0.770414	-0.0053293	-1.124	2.11385	0.334691	1.55307	-0.594989	0.383982	-1.52502	-0.292978	-0.601189	-1.09897	0.362247
691	209.068	209.068	209.068	225.479	222.704	228.533	-0.615211	0.616526	0.669325	0.999016	0.873924	0.806176	-2.1836	0.793966	0.490673	-0.053117	-1.23093	0.224281	0.606241	0.582793	-0.593451	-0.481952	0.228364	0.338441	-1.44395	0.584748	-2.27258	1.06032	-0.223851	0.497693	0.547604	0.616626	0.120477	-0.0200626	0.278047	0.0380893	0.146413	0.539623	0.755224	0.266605	0.557351	-0.0132679	0.847905	0.119692	0.0737289	-0.030945	0.103365	-2.49403	0.493722
692	209.08	209.079	209.08	326.659	325.471	327.608	-2.53209	-0.114741	-0.630978	-0.469282	0.380521	0.214538	0.173818	0.452744	-1.27896	-0.648555	-1.14783	-0.71858	1.08388	0.848994	1.19482	0.484952	0.900159	0.917083	0.864827	0.41229	-1.50491	1.11731	0.406092	0.0131977	-0.367703	-1.05739	-0.744225	-0.706234	-0.0387373	0.990631	0.210013	-2.4849	1.0476	-0.412795	1.18583	-2.4849	1.13548	-0.164825	-0.465565	0.809134	1.1805	1.08164	-0.259321
693	209.809	209.808	209.809	33.2991	30.3163	34.5181	-0.0182209	-0.586013	0.160061	-0.194433	-4.07047	0.483033	0.421651	0.449722	0.555575	0.850151	0.822298	0.285946	0.482277	-0.0373589	-0.317757	-0.234111	0.209026	0.152771	0.216639	-0.710461	0.417303	0.662374	0.157361	-1.4096	-0.746602	-0.127819	0.67185	0.981739	-0.852081	-0.494845	-0.443224	0.973061	1.28501	-0.441632	0.35635	-1.56802	0.759048	-0.124306	0.759228	-2.76938	0.752379	0.0607372	0.00959054
696	210.008	210.008	210.008	40.3723	37.9027	41.4045	0.990336	0.886878	-1.72145	0.54612	0.877481	-1.72145	-1.72145	0.397326	-0.877563	0.773356	-0.741694	0.359128	0.708094	1.07936	-0.0210316	0.238448	-0.783512	0.81937	-1.72145	0.18413	0.646773	0.802811	-1.64889	1.26902	-1.64889	0.662192	1.27121	-1.64889	0.182026	-1.64889	-0.575944	0.520948	0.482507	0.41053	0.132049	0.61006	-0.807983	0.595023	0.830826	0.346016	-1.64889	-1.02917	0.405389
697	210.842	210.842	210.843	30.9508	28.6387	32.1804	0.322349	-0.88638	0.378438	0.0468786	-0.0280804	0.117217	0.702974	0.0922669	-0.539833	-0.122727	0.396308	0.551565	0.588903	0.380525	-1.98913	-1.526	0.637404	-0.1826	0.615073	0.151651	-2.20065	2.49385	-0.468443	-0.424321	0.0400978	0.122293	1.65956	-0.171435	0.451159	0.111745	-0.297747	-0.288778	0.449371	0.610305	-0.0713649	-1.35167	0.643033	0.279367	0.973171	-0.932879	0.823159	1.46428	-3.43632
698	211.061	211.061	211.061	305.963	304.215	308.651	0.144716	0.708574	0.699347	0.216904	0.96004	0.104949	0.386419	0.732691	0.147142	-0.0222104	0.213196	0.0494407	-1.19567	0.835966	-1.31476	-0.630599	0.284637	-0.318344	-3.10376	0.776283	-1.16527	1.49032	0.111804	0.451288	-0.475496	-0.427287	-1.7394	-0.911903	-0.706971	1.86585	-0.258704	-0.320775	1.74941	0.74154	-1.4152	-0.981158	0.166788	0.394566	-0.914463	0.470396	1.39721	-0.0579479	-0.881876
699	211.061	211.061	211.061	234.32	210.507	237.593	-0.88906	0.834698	1.00783	0.956319	0.891779	1.17819	-1.81166	0.399152	0.876216	-0.350456	-1.9782	0.220468	1.1666	0.439706	-0.0996358	-0.491525	-0.399677	0.253375	-1.06973	1.10587	-1.43544	-0.804824	-1.75774	0.885855	1.06548	0.640622	0.205111	-1.70759	0.174227	0.106009	0.834877	1.47777	-0.625518	-0.488263	0.617759	-0.750361	-0.60444	0.193075	-0.174426	0.581642	-0.54465	-2.57678	0.5507
700	211.084	211.084	211.084	193.308	192.295	196.789	-0.132425	0.716798	0.59467	0.822021	1.30103	1.46164	-1.5104	-0.1222	0.346545	-0.0815511	-1.2332	0.280865	0.644054	0.954336	-0.616123	-0.349761	0.042198	0.035889	-1.72348	0.178193	-2.45686	0.847757	0.815214	0.525504	1.06209	1.4661	-0.362862	-0.0765053	0.14399	-0.0245844	0.285484	1.25167	-0.366683	-0.586699	0.852196	-1.08429	0.607285	1.1539	-0.0586837	-0.224198	-0.612646	-2.96108	-0.260507
702	212.002	212.002	212.003	248.711	229.648	267.635	0.664313	0.465706	0.713529	0.496684	0.405342	-0.0152432	-1.55726	-1.55726	-1.00046	-1.55726	-1.55726	0.542927	0.613339	0.534105	0.0732698	1.61842	-0.209047	0.431745	0.971206	1.21205	-1.55726	0.268401	0.680229	-1.46731	0.757107	0.526172	-0.338292	-0.110004	-0.0716612	0.576884	0.272808	0.207177	0.418428	1.17813	-0.262137	-2.06383	-0.840281	0.768512	-2.06383	1.09765	-0.0787756	1.01592	0.823837
703	212.84	212.839	212.84	30.9434	29.01	32.1804	0.24428	-0.334756	0.194562	-0.00944814	0.0541872	0.0901778	0.72003	0.192683	-0.37223	-0.171374	0.400636	0.594384	0.440688	0.437506	-3.19325	-1.28311	0.633972	-0.0659373	0.672749	0.189488	-1.48663	2.0514	0.385804	-0.27781	0.30797	-3.08116	0.812558	-3.08116	0.372207	0.368624	-0.377852	0.333444	0.573984	0.51085	0.261281	-0.0967728	0.504714	0.389414	0.638821	0.0303649	0.585069	0.771099	-0.816518
704	212.877	212.877	212.878	31.2502	29.5193	32.2075	-0.358333	0.825327	-1.76624	0.533672	-0.40195	-0.276672	-1.14667	0.325807	-1.84543	0.142607	-0.778689	-0.593557	0.567186	-0.124708	1.05425	2.07925	-0.284931	-0.255368	-0.333009	-0.155388	2.02448	0.768369	0.347641	0.214758	0.305434	0.145249	-0.422319	0.118978	0.154749	-0.179262	0.476913	0.327954	-0.336024	0.515778	0.166589	0.928013	-0.601999	0.13087	-0.0930473	1.32475	-4.26983	-0.764278	0.440788
705	212.887	212.887	212.887	31.5474	29.5624	32.7689	0.585747	0.217133	0.818798	1.03117	0.791631	1.10184	-2.11659	0.244071	-0.0198917	-0.319317	-2.48468	0.82419	0.296161	0.642464	-0.634615	-0.452002	0.676921	0.531297	-0.493813	-1.01909	-1.20286	0.981434	-0.59126	0.20141	0.774044	0.735942	-0.130459	0.511996	0.542505	0.545663	0.261269	-1.24978	0.766087	0.280267	0.344766	-0.459867	0.62771	-4.16131	-0.338106	0.0442267	0.384349	-0.306451	0.527399
708	212.911	212.911	212.911	547.102	525.327	555.443	-1.97007	-0.491124	-0.143719	0.216794	-0.411444	-0.160225	-1.97007	0.966286	1.64022	-1.73603	0.57516	0.750001	0.386519	-1.08499	0.698608	-0.0175986	0.389373	0.906851	-0.278733	0.142151	1.52008	0.0719615	0.358016	-0.195321	0.462077	1.56259	0.0229213	-2.05276	0.764627	0.61475	1.30907	-1.61738	0.564563	0.00616674	0.220923	0.601703	-0.0418469	0.220653	0.29323	-2.3304	0.771735	-1.66137	0.173287
709	213.017	213.017	213.018	38.5984	29.7779	40.6782	0.444058	0.585964	0.509223	0.206693	0.540111	0.589982	-2.69836	0.557715	0.769608	0.373521	-0.0192583	0.496824	0.76175	0.710069	-2.69836	-0.0621565	-0.191022	0.518287	-0.166802	-1.25085	-0.571231	0.594228	0.787168	0.481138	0.553244	0.558117	0.385099	0.00658389	-0.19282	-0.284278	0.507599	0.885076	-0.782312	0.23259	0.31087	-4.29402	0.359264	0.178128	-0.289134	0.0545492	0.212546	-0.986975	0.683176
710	213.113	213.113	213.113	359.803	359.004	373.7	-0.468059	1.08463	0.809695	0.717304	0.90423	0.842363	-1.02314	0.0684788	0.159504	-0.614376	-1.61646	0.565033	1.28479	0.700568	-0.883625	-0.0601532	-0.467098	0.241692	-1.38483	0.703032	-2.46756	0.90398	0.357205	-1.23338	1.40563	1.19297	-0.288676	-1.21209	0.239726	0.565869	0.453961	0.671737	-0.0523356	-0.0192475	-0.0369723	-1.57149	0.70627	1.12488	0.00807228	-0.827449	1.00336	-1.22761	0.871315
711	213.889	213.889	213.89	50.5429	46.7234	57.9144	0.173562	0.557314	0.603469	0.358188	0.312406	0.526428	-2.58874	0.143405	0.740147	0.490267	0.800781	-0.370804	0.334739	0.457956	-2.58874	0.477242	-1.6873	0.621057	-0.0345516	0.231139	-0.437333	0.879373	-1.84794	0.797883	-0.0263295	0.332518	0.689671	-1.84794	0.250815	0.734279	-0.988371	-1.84794	0.779911	0.0960228	0.556359	-0.700094	-1.20759	0.830987	0.927169	0.933565	0.201814	0.403043	0.964103
715	214.145	214.145	214.145	340.794	339.679	341.512	-1.45809	-0.322169	-0.444104	-0.467044	0.590718	0.581724	0.587912	0.483299	-0.125599	-2.47485	-1.29622	-1.45436	0.953642	0.779011	0.971638	0.697944	0.870079	0.761825	0.739618	0.251961	-1.16966	0.942723	-0.504666	-1.63977	0.201937	-0.432589	0.482674	-0.56624	-0.0286325	1.10361	0.175742	-2.07332	0.182023	-2.07332	1.08815	-2.07332	0.934125	0.116137	0.132163	1.10955	0.960365	1.0284	0.553798
716	214.837	214.836	214.837	31.1918	29.1866	31.5875	0.303177	0.434944	0.344105	0.458869	-0.265789	-2.61896	-2.61896	-0.196179	-0.411499	0.529501	0.686883	0.916009	0.719559	0.560728	0.0782832	0.151664	-1.51779	0.295399	0.3443	0.478602	0.262413	1.06473	0.0251087	0.479971	-2.38202	-0.848656	0.72918	-2.38202	0.608079	0.340195	-0.0667891	-0.12477	0.576643	0.32923	0.260505	-0.150322	0.201598	-2.38202	1.33796	0.0907486	0.151868	0.66679	-0.0339853
717	214.875	214.874	214.875	31.5474	29.6869	32.5795	0.482444	0.168678	0.284086	0.380517	0.336009	0.216525	-2.82199	0.544962	0.324554	0.824244	-1.92859	0.435948	-1.49557	0.972025	-0.323375	0.500967	-1.49078	0.436163	0.22557	0.358888	0.645153	0.923575	1.12579	0.596862	-1.87287	-0.238584	-0.0162168	1.125	0.466925	-1.87287	0.660691	-0.0764328	0.302714	0.963865	-0.0629502	0.698149	-0.960406	0.0119683	0.49486	0.471954	-1.87287	-1.06321	0.799212
718	214.884	214.884	214.884	31.565	29.5624	32.2075	1.49118	0.430946	-0.102436	0.164844	0.206972	0.391666	-1.51976	-0.427595	-2.35754	0.478057	-1.10263	0.205862	-1.01634	1.24187	-0.197305	0.953457	0.734623	0.635046	-0.133681	-1.61045	0.234353	1.29886	-0.51186	0.461032	0.731248	0.389559	-0.0478717	1.07777	0.434746	0.179269	-0.243288	-0.317868	0.690636	0.0704107	0.0959068	0.0940489	0.700917	-3.84021	-0.317499	0.892745	-1.73703	-0.084977	0.567137
720	215.033	215.033	215.033	34.8192	32.5774	36.711	-0.141101	0.470518	1.02143	-0.136853	0.460457	0.18395	-0.870381	0.15407	0.969844	0.93308	-1.40506	0.330152	-0.235817	0.237688	0.935028	-2.3891	-0.600555	0.589873	-0.174307	0.540372	-2.26265	1.38935	1.05843	1.12438	0.940917	-0.0992783	-0.96326	-1.38812	-0.707068	1.02095	0.234441	1.65309	-1.41686	-0.479839	0.242478	-2.27977	-0.541899	-0.544423	-0.152282	0.410389	0.20031	-0.643545	1.84339
721	215.093	215.092	215.093	284.12	270.902	285.51	-0.0949807	-0.151858	0.345022	0.44015	1.35982	1.15801	-1.3792	0.624464	0.625733	-1.06469	-0.477665	-0.681219	1.6675	0.305067	-0.527699	-0.263814	-0.73712	0.520259	-0.970651	0.341717	-2.43271	1.39387	-1.29823	-0.0597244	1.47312	0.584828	-0.491052	-1.86123	-0.442925	0.693124	0.144507	0.968374	0.826594	-0.741447	-0.545772	-1.57651	0.981393	1.52282	-0.268851	0.283284	0.786669	-0.494588	1.54288
722	215.104	215.103	215.104	146.908	131.518	171.713	0.492768	0.382582	0.509586	0.472688	0.584821	0.576532	0.363024	0.493647	0.536861	0.409987	-1.42993	0.500333	0.495386	0.418368	0.211684	0.176634	-2.24008	0.527656	-2.24008	0.508792	-2.24008	0.488806	0.521281	0.401419	0.544987	0.597281	0.0771052	0.0755051	0.23438	0.028233	0.428681	0.739174	0.0253178	-0.094036	0.326006	-0.499975	0.512798	0.154787	0.0577988	-0.348725	0.0170924	-4.56648	0.492612
723	215.129	215.129	215.129	383.365	382.591	384.177	-1.27869	-0.472498	-1.40809	-0.298642	0.44532	0.512549	0.454487	0.442754	0.10794	-1.399	-0.649522	-1.2052	1.18923	0.934826	0.592336	0.325877	0.85949	1.0375	0.905006	-0.234246	-2.24147	1.38004	-1.33213	-0.943204	-0.812269	-0.432197	0.0146518	-0.940778	-0.437241	1.19283	0.387583	-1.6893	1.07597	-0.423056	1.48687	-1.37934	1.42935	-0.0108846	-0.843785	0.938786	1.82305	1.36188	0.28066
725	215.886	215.886	215.887	50.3514	46.7234	57.9144	0.462107	0.757707	0.83276	0.640893	0.530787	0.511365	-1.75148	-0.172904	0.99694	0.684628	-1.06301	-1.75148	0.203243	0.70372	-1.75148	0.722585	-1.02211	0.455987	0.297877	0.414781	-1.75148	1.04858	-1.58587	0.946811	0.108983	0.437576	-1.58587	-1.58587	0.303396	0.812524	-0.961442	-1.58587	0.673321	0.365873	0.686674	-0.12354	-0.78952	1.02472	1.1071	0.958021	0.0834937	-0.980742	1.08735
726	216.036	216.036	216.037	34.8235	32.1807	35.8225	-0.240604	0.634017	0.748277	0.210736	0.623069	-0.323321	-2.62927	-0.443163	0.830955	0.752823	-0.645677	0.430591	0.184986	0.376377	0.981356	-2.62927	-0.291219	0.691111	0.015523	0.570093	-0.796269	0.948872	-1.59923	0.860041	0.642717	0.341183	0.820715	-1.59923	0.57071	0.357747	-0.841718	-1.59923	0.16026	0.644387	0.780572	-0.285368	0.474014	-1.59923	-1.59923	0.820456	-1.59923	0.343202	1.24451
729	216.124	216.124	216.124	260.95	258.877	262.43	-1.28376	-1.28376	-1.28376	-1.28376	0.277201	0.516225	0.784373	0.590925	-0.442397	-1.28376	-0.522416	-1.28376	0.981549	1.26583	0.921569	0.574759	1.17115	0.827039	0.756217	0.147244	-1.28376	1.13704	-1.07823	-1.07823	-1.07823	-1.07823	-1.07823	-1.07823	-1.07823	1.28109	-0.307736	-1.07823	-0.232399	-1.07823	1.32728	-1.07823	1.41904	0.0918433	0.440137	1.12251	1.22164	1.3856	0.806632
730	216.132	216.132	216.133	383.315	382.525	384.097	-0.518451	0.054194	-0.752832	0.388898	0.265015	0.614209	0.658798	-2.70857	-1.63818	-0.34213	-0.122105	-0.962254	1.41631	1.01183	0.866751	-0.148617	0.842256	1.02722	0.182871	-0.67388	-0.692597	1.23126	0.118562	-1.60728	-0.315407	-2.33245	0.610695	-0.551507	0.0793723	1.12611	-0.991958	0.127081	0.570269	0.295029	0.961681	-0.421099	1.05803	-0.0815734	-2.33245	0.622095	1.66814	0.943765	0.611489
733	216.889	216.889	216.89	34.2903	27.4365	37.1771	-2.35072	-0.257219	-0.366013	0.515112	-0.377265	-1.0863	-2.35072	0.285595	-0.805819	0.132017	-0.366108	0.586926	-0.0821877	1.03651	0.526685	1.16863	0.901439	-0.249082	1.54504	0.745943	0.550132	0.297408	0.210301	0.626545	0.79566	-1.40907	-0.399086	-1.39084	1.36975	0.455738	-2.5799	-0.631556	0.00182731	0.903129	0.195229	0.736284	-0.379898	0.983953	-1.54647	0.416772	0.528135	-1.64579	0.85572
734	216.91	216.909	216.91	34.7266	30.2668	37.1592	0.0793033	-0.609648	1.28434	-0.0672506	0.230131	-0.0768628	0.279369	0.307548	0.130006	0.147638	0.343958	-0.122366	-0.714915	0.478492	0.669139	-1.71361	0.343767	0.446589	0.660741	1.0253	0.409232	-3.53091	0.516632	-0.251793	0.510146	1.01928	0.871686	0.266108	-0.232085	0.457463	0.0404573	-0.457664	-0.325355	0.288329	0.786507	-2.69562	0.322982	0.430538	0.441852	0.459302	0.655133	-1.7539	-0.0471704
735	216.919	216.919	216.919	32.458	29.7789	35.6223	0.322205	0.65816	0.851868	0.912751	0.352036	0.00228298	-3.72771	-0.947418	0.12861	0.445521	0.27961	0.557057	-0.257386	0.431416	-1.42874	0.22892	-0.238177	0.838678	0.146981	0.354249	0.29565	-0.206563	0.606224	0.459595	0.746813	0.651346	-0.211226	0.407468	0.327607	0.327982	0.681661	-2.34503	0.525796	0.375248	0.657439	0.0986745	0.331269	-2.34503	-2.34503	0.34226	-0.00420347	-1.61896	0.856809
736	216.937	216.937	216.937	29.7993	27.1392	30.9914	-0.346704	-0.526864	-0.0345353	-0.0709159	-0.25089	-0.110719	0.425061	0.317366	0.215417	0.944455	1.00349	0.071764	0.741965	0.0710934	-1.79641	-0.553741	0.690144	-0.480658	0.887659	0.169692	-3.10631	1.73964	-1.06819	-0.861714	-0.587777	-1.0675	1.24216	-0.506412	-0.597217	-0.363647	-0.561146	0.0247064	1.73187	1.18243	0.282006	-1.24551	1.32943	0.372513	1.63777	-1.91514	0.467951	1.67534	-0.0847128
737	216.981	216.981	216.982	192.679	189.949	215.269	0.473942	0.591378	0.679088	0.638078	0.805348	0.251756	-0.464474	-1.36221	0.39686	0.192305	-2.08912	0.468606	0.545243	0.789902	0.119182	-0.214843	0.372282	0.184056	-0.631171	0.86713	-3.07816	0.464831	0.531586	0.752285	0.81907	0.715713	0.425651	-0.151516	0.136293	0.46835	0.489595	0.556263	-3.17549	0.0666874	0.113355	-0.276412	-1.81745	0.537278	0.848322	0.431111	-0.130351	-2.05665	0.565471
738	217.018	217.018	217.018	324.315	323.18	325.222	0.219591	0.624638	0.838793	0.832986	1.13664	1.23599	-1.516	0.182742	0.384871	-0.191785	-1.22453	0.166345	0.390077	0.878841	-1.27544	-0.939664	-0.261595	0.206674	-2.29575	0.773701	-1.28198	1.11486	0.166339	0.855846	0.448153	0.797898	0.622493	-0.462968	0.148083	0.117106	0.433798	0.349574	-0.157474	0.541295	0.726463	-1.36552	0.61834	0.351933	0.854324	0.0696056	-0.723704	-3.97664	0.555488
739	217.03	217.03	217.03	34.7347	32.4367	36.1834	-0.0957331	0.448356	0.925131	-0.0695088	0.447996	0.201698	-0.660921	0.187874	0.863755	0.866807	-1.20762	0.355459	-0.154808	0.24333	0.875047	-3.00175	-0.427714	0.568252	-0.0712395	0.530854	-2.01589	1.19062	0.674298	0.674378	0.650275	0.189854	-0.170361	-3.77401	-0.0501598	0.656953	0.339179	0.91275	-0.580893	0.0174166	0.324461	-1.3343	-0.00291861	-1.65105	0.162091	0.456246	0.332924	-0.156348	1.00952
741	217.049	217.048	217.049	33.9653	31.6793	35.2868	0.720212	0.441526	0.707277	0.440599	0.597224	0.230978	-2.29777	0.249228	0.300973	-0.13714	-2.29777	0.394332	0.749126	0.752232	0.123127	-0.54379	0.331571	0.585057	-2.29777	0.657631	-0.423564	0.716711	0.688538	0.901349	0.7004	0.79589	0.0666058	-4.02946	0.316183	0.105721	0.67302	0.808314	-1.20704	-0.378241	0.425081	-0.7668	-0.20279	0.181483	0.189012	0.273126	0.409254	-0.899873	0.635186
743	217.108	217.108	217.108	303.637	287.513	342.579	-0.653141	0.08929	0.177297	0.231296	0.828408	0.952112	-0.838942	-0.946532	0.443584	-1.10233	-0.558651	-0.34452	1.47724	1.02206	-0.259486	-0.248251	0.666241	0.879	-0.328136	-0.0268786	-2.93202	1.47236	-1.91198	-0.389664	0.387607	-1.51765	0.216383	-0.730795	-0.327632	0.911128	0.758926	0.45465	0.505295	-1.55699	1.00375	-2.00241	1.43708	-0.251137	-0.234558	0.488889	1.66626	0.549326	0.681692
744	217.12	217.119	217.12	171.961	159.245	180.217	-2.26009	0.870133	0.284174	1.15421	0.87542	0.692091	-0.617686	0.873288	0.735832	-0.183478	-1.80125	0.172667	-0.141216	1.5267	0.315265	0.106558	-0.913425	0.583958	-1.29299	0.717601	-1.17913	-0.518634	0.912331	0.738288	0.665943	0.602206	-0.0710971	-2.55342	0.0486887	0.670843	0.649935	0.766737	-0.335092	0.541655	0.126635	-0.508504	-1.73418	-1.10394	0.336951	0.936794	0.348944	0.347723	0.728052
746	217.854	217.854	217.854	543.622	525.362	577.855	0.711919	-1.13912	-1.28989	0.483459	-0.54325	-0.586764	0.237795	0.019931	-0.361344	1.48181	0.278242	1.62218	-0.907053	-1.15329	-0.685602	-1.49857	1.05935	0.376012	0.871885	1.37696	-1.34248	0.987822	-1.00852	0.621768	0.610637	-0.141325	-0.0468862	-2.31407	1.51587	-0.153239	-0.827552	0.0419647	-0.582854	-0.462568	0.649584	-0.825982	-0.453809	0.64176	2.04594	-0.23253	0.241263	-1.31367	0.466666
749	218.049	218.049	218.05	150.507	131.398	167.01	0.684222	0.498633	0.255685	0.263201	0.322683	0.424496	-2.55865	0.303219	0.320147	0.556864	-2.01128	0.364996	0.526182	0.859876	0.23169	0.726039	0.0698347	0.426048	-0.319605	0.225113	-2.55865	0.389266	0.395686	0.28039	0.264951	0.25892	0.00861691	0.863116	0.174951	-0.0792347	0.386543	0.596472	0.0874562	0.35931	0.215595	0.123628	0.737572	0.285957	0.165462	0.813075	-3.80762	-2.36411	0.207202
750	218.104	218.103	218.104	187.782	185.605	195.943	0.138167	0.410345	0.424965	0.367535	0.550387	0.621912	-0.00761994	0.421032	0.512322	0.078589	-2.33663	0.277945	0.37643	0.552204	-0.0907473	-0.0616218	0.186784	0.572928	-0.39909	0.477452	-3.52316	0.449873	0.231714	0.354196	0.459952	0.76482	0.0877345	-0.0124873	0.226423	0.422131	0.380333	0.400474	-4.29218	0.301194	0.256424	-0.654133	0.943212	0.986553	0.0459406	0.0435561	-0.108047	-0.30371	-0.0189302
752	218.874	218.874	218.874	30.4317	28.9417	31.5875	1.41489	0.0905498	-0.226054	0.0778551	-0.249419	-0.350211	-0.41499	-0.35488	-0.569318	1.52518	-0.0707168	-3.17902	-1.0067	1.46462	0.0267851	-0.57821	0.863115	-0.0478563	0.248573	0.17972	-0.0071849	1.16328	0.330109	-0.110821	-1.79849	-1.79849	0.642656	-1.79849	0.565808	0.35041	0.151758	0.17878	0.405839	0.674223	0.219372	0.132914	0.921479	-1.79849	0.715032	0.50029	0.495964	1.745	-1.79849
753	218.934	218.934	218.935	29.9759	28.0816	30.7201	-0.0469029	0.293762	-0.566197	-0.290224	-0.2294	0.255106	0.64143	0.345914	0.699757	1.23435	0.720596	0.179273	0.716968	-0.846452	-1.90124	-1.95052	0.578558	0.0579843	0.733012	-1.32813	-1.34551	2.04786	-0.545929	-0.215911	-0.775019	-1.14107	0.535707	-1.96954	0.0318601	-0.97128	-0.398624	0.344327	1.58037	0.922878	0.203769	-0.493485	1.15863	1.21464	0.391763	-1.88025	0.286441	1.99889	-0.337789
754	218.997	218.997	218.997	237.306	235.82	240.896	0.259526	0.727119	0.81713	0.765761	0.908822	1.03344	-1.14555	0.0909038	0.635787	-0.366473	-1.53385	0.165002	0.783049	0.979198	-0.385169	-0.712527	-0.145269	0.326626	-2.53643	0.693361	-1.86795	0.507499	0.475234	0.651555	0.419081	0.794222	-0.0427096	0.10033	0.16607	0.133471	0.53739	0.738301	-0.308546	-0.0589781	0.221968	-0.716525	0.271354	0.0862333	0.383275	0.299952	-0.215389	-4.449	0.185038
755	218.997	218.997	218.997	149.504	143.817	160.548	0.229271	0.51635	0.602878	0.561284	0.672215	0.640034	-2.18741	0.366184	0.496525	0.205483	-1.57988	0.399934	0.613878	0.565252	0.27685	0.144125	0.29178	0.41274	-2.18741	0.585691	-2.18741	0.561627	0.414005	0.547323	0.626164	0.605056	0.305643	0.0868557	0.290225	0.259808	0.457763	0.686389	-2.27825	0.248815	0.265329	-1.97576	0.535336	0.465873	0.454934	0.352121	0.08013	-3.16362	0.502511
756	218.997	218.997	218.997	188.936	186.843	196.941	0.307785	0.671435	0.708382	0.663101	0.785266	0.784252	-3.22988	0.0946081	0.589293	-0.0473007	-1.35655	0.280968	0.553993	0.68606	-0.0932627	-0.210703	-0.0486718	0.247263	-0.583659	0.613171	-1.92408	0.508527	0.543515	0.78196	0.583833	0.735789	0.145901	0.24564	-0.29215	0.387394	0.574267	0.673427	-2.55369	0.00451441	0.305957	-0.293608	0.503629	-2.21716	0.715206	0.526812	0.0602205	-2.70697	0.539904
758	219.046	219.045	219.046	33.9209	31.6793	35.163	0.916697	0.738091	0.888612	0.710059	0.801924	-1.7314	-1.7314	0.308486	-1.07619	0.0462209	0.214957	-1.7314	0.942419	0.945105	0.104644	-0.0490036	-0.880864	0.808314	-1.7314	0.865274	-0.00143685	0.642302	0.633915	0.796013	0.64766	0.70075	0.208736	-2.71916	0.453908	0.334652	0.668149	0.71405	-1.96748	-0.133095	0.452858	-0.681002	0.00588771	-2.71916	0.330522	0.434419	0.489547	-0.2485	0.638682
759	219.051	219.051	219.051	210.599	208.725	214.061	-0.069568	0.650988	0.68182	0.653382	0.86766	0.92618	-2.74659	0.769118	0.779519	0.286004	-1.73552	0.669842	0.690654	0.589741	-0.113784	-0.639747	-0.200333	0.558674	-0.525902	0.580212	-1.34798	-1.32438	0.0528994	0.395026	0.376289	0.842783	0.200953	-2.88549	1.07325	1.15519	0.0858085	0.519163	-2.23043	0.102083	-0.162688	-0.704097	0.156528	-0.163921	0.764285	0.285461	0.860507	-1.88462	-0.0689655
763	219.947	219.947	219.948	336.999	336.053	338.222	0.335699	1.16609	0.935261	0.615075	1.43807	1.15907	-0.746805	0.0614994	0.389173	-0.480375	-1.64959	0.493744	-0.188637	0.0581971	-0.351903	-0.999505	0.0713692	0.726703	-1.90459	0.135498	-2.18358	0.919525	1.29792	0.919847	0.913043	1.07716	-0.0235001	0.442454	0.910834	1.14548	0.482508	0.537988	0.821374	-0.546117	-1.46136	-0.477442	-0.24218	-0.704109	0.0279579	-0.749417	-1.34089	-1.84679	0.676841
766	220.871	220.871	220.871	30.4317	28.9417	31.6056	0.497892	0.484883	-0.151732	-0.412209	-0.343203	-0.725112	0.0308092	-1.33086	-1.81476	0.539556	0.397842	-0.613628	-1.56543	0.372825	0.067892	1.57785	0.850232	-0.973	0.182986	-0.0373848	0.340663	2.62387	0.162961	0.213475	-0.436248	-0.650162	0.822355	-2.82578	0.466418	0.362175	0.0435405	0.262327	0.443449	0.446915	0.20279	0.304569	0.400625	-2.82578	0.752646	0.430656	0.680913	0.791794	-1.69237
767	221.067	221.067	221.067	84.435	71.8675	93.7175	0.233684	0.193784	0.669648	0.591655	0.565653	0.841834	-1.04722	0.62962	0.485641	0.498123	-1.295	0.622354	-0.101218	0.603719	0.207224	-3.10716	0.340054	0.447081	-0.438326	0.348473	-1.96892	0.679299	0.252697	0.158565	-0.29258	0.731243	-2.13385	-0.142924	0.584406	0.948837	0.256584	0.711399	0.56271	-2.13385	-2.13385	-1.07725	0.510444	-0.25986	0.931338	0.75138	0.517218	0.671254	0.0423959
771	221.903	221.903	221.903	562.539	538.315	584.299	-0.515819	-0.411866	-0.705523	-0.496093	-0.481108	-1.65273	-0.155454	1.65941	0.550123	-0.951728	0.302305	0.776995	-0.123585	1.84278	-1.18574	0.414535	-0.109572	0.303833	1.04956	0.367802	-1.93194	1.45382	-0.320368	1.31965	-0.242371	0.28696	0.742989	-0.604197	0.808132	0.719545	1.68316	0.183428	1.33901	-0.301274	1.69841	-1.06752	-0.618435	-1.60614	-1.46277	-1.47754	-0.448737	0.0284689	-0.845663
773	222.868	222.868	222.868	30.8113	26.252	31.5875	-0.180954	0.266737	0.187557	0.044871	-0.702454	-0.230121	-3.87123	-0.35958	-0.710755	0.796306	0.181197	0.600313	-0.423908	0.748483	0.17035	0.204392	0.322442	0.355254	0.175468	0.792993	0.254588	1.37805	0.314647	-0.111927	0.304142	-2.0314	1.17032	-2.0314	0.671908	0.378212	0.125708	0.269227	0.585202	0.818391	0.129239	0.201677	0.775991	-2.0314	0.0316411	0.580787	-2.0314	0.990448	-1.03371
774	222.886	222.886	222.886	30.6305	28.3771	31.2732	-2.53313	-0.214634	0.224202	0.408941	-0.83659	-0.681604	0.567082	0.0959983	-0.341293	1.28072	0.69965	-0.225264	0.841344	-0.128299	-1.15228	-0.874173	1.05146	0.0127782	1.63309	-0.95643	-0.52827	1.6567	-1.02414	-0.451312	-0.247527	-0.482203	1.29881	-3.55976	0.271829	-0.0808356	-0.143435	-0.136424	0.790815	0.726424	0.0608368	-0.2529	0.847701	0.00645493	1.09591	-0.761653	0.479128	1.63339	-0.770034
775	222.887	222.887	222.887	192.927	190.755	198.784	0.222641	0.847058	-0.0165317	-0.103799	-0.0245354	0.291737	-2.08735	-0.445471	0.479273	0.80409	-1.20074	0.225669	0.756566	0.5914	0.59546	-2.08735	0.0476198	0.563937	0.604202	-2.08735	0.517642	1.50585	0.660527	0.403783	0.69332	0.421285	0.432586	0.201254	0.524979	0.270662	0.644817	0.552392	-1.96272	-1.96272	0.118806	0.277378	-1.33111	0.830115	-0.344309	1.13509	0.845328	-1.96272	0.483752
776	222.899	222.899	222.899	27.3345	24.8716	28.3367	0.54368	-1.26602	0.332546	-0.100541	0.215087	0.057556	0.0586255	0.509355	-0.741752	1.06376	0.691781	-0.450223	0.944764	0.922831	-1.43648	-1.44675	0.253087	0.216106	0.859626	-1.34173	-1.91091	2.02561	0.520511	-0.522846	-0.51749	-0.0923486	1.0605	0.948991	-0.0444141	0.121553	0.339476	0.843209	-0.0221104	0.294651	0.345162	-2.01912	0.392958	0.456271	-0.572145	-0.992843	1.42448	1.78812	-2.55821
777	222.992	222.992	222.992	79.9829	71.2771	88.4144	0.287797	0.374965	0.450078	0.176482	0.712188	0.823301	-0.0945247	0.278895	0.514187	-0.0365094	-0.327435	0.38521	1.017	0.592167	-0.599319	-0.054276	-0.0908278	-0.0179827	-3.43624	0.410917	-2.11211	0.746026	0.90905	1.04455	1.13557	1.26827	-0.0610358	-0.653818	-0.168048	-0.39229	0.542294	0.91136	-0.4552	-0.253884	0.516904	-2.78217	0.810067	0.339952	0.193506	-0.392743	-0.413387	-1.70375	0.257019
778	222.992	222.992	222.992	146	137.483	158.27	-0.762143	1.32582	-0.762143	-0.762143	1.44517	1.07426	-0.762143	-0.762143	1.46087	-0.762143	-0.141042	1.1911	1.63239	1.38927	-0.762143	-0.762143	-0.762143	0.530029	-0.762143	-0.762143	-0.762143	-0.762143	-0.245234	0.792825	1.08601	1.06625	0.556842	-1.14707	-1.14707	-1.14707	1.04316	1.1257	-1.14707	-1.14707	-1.14707	-1.14707	0.520974	-1.14707	0.774172	0.942845	0.869991	-1.14707	0.986205
781	224.057	224.056	224.057	223.658	221.668	226.78	0.0624226	0.890749	0.90578	0.579599	1.34772	1.07169	-1.94634	0.130857	0.915873	-0.0416285	-0.739524	0.200911	0.155104	0.608796	-0.475032	-1.59239	-0.100336	0.340224	-1.92445	0.696207	-1.72384	0.637611	0.279328	0.643083	0.499838	0.604467	0.083655	-0.0710727	-0.102314	0.414322	0.408751	0.417373	-0.181624	-0.185612	0.403547	-0.885826	0.257175	0.559363	0.0583455	0.554478	-0.00213339	-4.51184	0.341154
782	224.062	224.062	224.062	331.359	317.699	333.104	0.262343	0.391384	0.172366	1.00924	1.10391	0.527836	-1.0707	-0.0199438	0.738682	-0.34986	-3.05818	-0.250405	1.21456	0.931739	-0.455834	0.118866	0.508879	-0.0139194	-0.681289	0.774311	-1.76238	-0.0915953	0.209399	0.725632	0.338379	0.667397	0.0756419	-0.393964	0.251173	0.578656	0.351775	0.688939	0.177522	-0.409403	-1.1026	-1.93201	0.83055	0.0112057	0.675793	0.0781172	-0.202383	-0.264879	0.785641
783	224.079	224.079	224.079	139.432	109.604	153.534	-1.00868	0.964464	1.00196	-1.00868	1.46105	1.25865	-1.00868	1.09597	0.431992	0.132081	-0.533938	0.685117	-0.664549	1.27558	-1.00868	-1.00868	-1.00868	1.089	-1.00868	0.88075	-1.00868	-1.00868	-0.624133	-0.285722	-0.624133	-0.624133	-0.624133	-0.624133	-0.624133	-0.624133	1.71388	-0.624133	1.96952	-0.624133	-0.624133	1.51691	1.25384	-0.624133	1.34221	-0.624133	-0.624133	-0.624133	1.52443
785	224.093	224.092	224.093	285.235	268.42	285.896	0.0173231	0.0584287	0.305118	0.971008	0.467491	0.435921	-0.243847	0.515782	-0.191686	-0.351106	-3.70978	0.384919	0.0191842	0.57757	-0.412803	0.275628	-0.533677	0.868124	-0.516257	1.12644	-1.03175	0.967968	0.11097	-1.84766	0.0342848	0.277759	-0.350383	0.95794	0.86723	0.883365	0.351068	-0.414042	2.0235	0.831623	0.258795	0.41095	-0.0666834	1.09319	-2.08174	0.493875	-0.21217	-0.146597	0.316327
786	224.866	224.866	224.867	35.3805	33.2461	41.2558	-1.49912	0.114458	0.324809	-0.0159389	0.129151	0.41892	0.0349558	-1.31454	0.426392	0.39852	-0.269719	-3.41928	0.532519	0.275839	0.198379	0.547297	0.926924	0.35034	0.769649	-0.52896	0.176872	1.42254	-2.44531	-0.181058	-0.797146	0.42409	0.239478	0.431812	0.744228	0.499219	0.468101	-2.44531	0.939162	0.504743	0.5704	-2.44531	-0.104258	0.65868	0.725999	0.250998	0.523334	0.688745	0.478064
788	225.008	225.007	225.008	41.8355	39.2093	44.2139	0.292625	0.185053	0.453974	0.658683	0.749026	0.757691	0.249222	0.4817	0.364797	0.27456	0.112891	0.463959	-2.13509	0.510307	-0.0872969	-3.2964	0.512101	0.430671	-1.00521	0.328055	-0.882205	0.580889	0.72212	-1.03996	0.187141	-0.0904654	0.235866	-1.92162	0.672512	-1.92162	0.421049	-1.92162	1.08302	-0.020162	0.661469	-1.92162	0.938576	0.814428	-0.366695	0.174955	-0.52134	0.104608	0.861811
789	225.088	225.088	225.088	185.64	183.135	192.832	0.0641237	0.263322	0.434701	0.480614	0.727031	0.704791	-2.46674	0.260866	0.309659	0.516587	-0.239191	0.223682	0.786083	0.627408	-0.10519	0.0191359	0.186159	0.315662	-1.03933	0.288845	-3.14849	0.790268	0.422332	0.529373	0.826713	1.11274	-0.34718	-0.777782	-0.113756	0.477414	0.59561	1.23362	-0.251978	0.0422229	0.0983696	-1.87572	1.05381	-0.242091	0.454445	0.104569	-0.307827	-3.4889	0.536334
790	225.113	225.113	225.114	283.863	282.327	284.895	-0.214272	0.888882	1.10246	0.743397	1.32099	0.885709	-1.07417	0.10408	0.447197	-0.343883	-2.14526	0.428744	0.885941	0.886158	-0.464219	-0.410627	-0.443182	0.203992	-1.76351	0.249329	-1.94847	0.660717	-0.581845	-0.274812	-0.259147	0.983867	-1.06137	-0.3287	0.0179437	0.33378	-0.465305	1.01451	1.40917	-0.850556	2.00961	-1.08459	1.9208	0.528035	-0.449176	-0.687935	-0.693695	-1.51326	0.87003
795	226.862	226.862	226.862	35.4164	33.2461	36.3567	-0.540342	0.298527	-0.117179	0.0197576	0.189371	0.663227	-2.29521	-0.754222	0.604652	0.621991	-0.499307	-0.923962	0.782344	0.539401	0.470742	0.785511	-1.18834	0.634475	1.01363	-2.29521	0.445288	1.54487	-2.25798	-0.0973497	-0.775034	0.471861	0.204977	0.491927	0.795049	0.553781	0.510684	-2.25798	0.957946	0.580273	0.612529	-2.25798	0.357805	0.711048	0.807082	0.269372	0.596887	0.586192	0.516991
796	226.918	226.918	226.918	28.7947	27.1166	29.6822	0.232122	0.336969	0.304947	-0.3952	0.0297937	0.069436	0.353238	0.0169716	-0.795047	-0.0569533	0.34617	-4.08797	0.516746	0.390101	0.773736	0.598415	0.618442	0.032488	0.469163	-0.676027	0.212362	0.710093	-0.325233	-0.205474	-0.450679	-0.190374	0.88124	0.158697	0.35692	0.0619079	-0.370527	-0.329121	-0.612334	0.592745	-0.68241	-0.300159	0.674743	0.565765	1.10622	0.645293	0.778437	1.34885	-0.146333
797	226.966	226.965	226.966	29.1324	22.7796	30.2207	-0.259148	1.34816	-0.843442	-0.206219	-0.158034	0.0904164	-0.561648	0.557338	1.04072	0.505768	-0.19666	-0.471452	-0.55993	-0.749168	0.749102	1.07224	-0.817729	0.253226	-1.10213	1.47739	-2.67048	1.50168	-0.3097	0.408094	0.23361	0.00586413	-1.99286	0.219247	0.118431	0.381495	0.224401	1.02248	0.233911	0.0239566	0.653224	2.12037	-0.0396877	-0.176723	-1.83572	1.31429	-0.366697	-2.49672	0.389381
799	227.035	227.035	227.035	351.369	349.281	352.087	0.472193	0.334468	0.949316	1.3016	0.216432	0.941208	-0.245902	-0.0363072	0.599527	-0.983164	-2.57291	0.476379	0.591282	0.717321	-0.192475	-0.484417	-0.226773	0.226209	-1.20708	0.474754	-2.26769	0.91603	-0.217214	0.671003	1.14227	0.739615	-0.542592	0.353917	0.0962168	0.3824	-0.803543	1.18968	1.08533	-0.314102	0.720808	-1.01903	1.75609	0.620182	0.114585	-0.97369	-1.98447	-0.434203	0.343445
800	227.104	227.103	227.104	48.1547	42.9733	55.5631	0.768421	0.407622	0.502373	0.46362	0.665431	0.582589	0.1626	0.281873	0.260142	0.062593	-1.69179	0.3358	0.733161	0.713298	-0.219465	-0.782138	0.166382	0.495951	-2.72364	0.646798	-2.39019	0.558571	0.718743	0.920305	0.967516	0.805496	-0.0861692	-0.00239009	0.21282	0.0957542	0.795859	0.470439	-4.04153	0.191431	0.156517	-1.10211	0.133703	0.0225144	0.303395	0.107318	-0.0155516	-1.16957	0.561569
801	227.104	227.103	227.104	214.431	181.512	217.689	-0.902373	0.545528	0.780993	0.327032	2.0594	1.51649	-1.23847	0.221819	0.542059	-0.465636	-0.913945	-0.524595	1.44034	0.870913	-0.522818	-0.569986	0.422822	0.0441339	-1.14594	-0.142473	-2.10284	-0.242448	-0.35407	1.14094	0.810489	1.08489	0.337417	-2.13872	-0.854367	1.07681	0.493373	1.33383	-2.12706	-0.307309	0.613494	-1.21585	-0.754957	0.394411	0.276049	0.22978	0.415282	-0.950905	1.16636
802	227.115	227.115	227.116	41.0902	37.3933	48.9046	0.684722	0.490972	0.649112	0.40795	-1.17932	0.703705	0.223047	0.590293	0.570299	0.558818	-1.2265	0.628947	0.707084	0.748696	-1.39372	0.0555183	0.292801	0.504139	-0.903352	0.475682	-3.21789	-0.370997	0.568428	0.444884	0.489203	0.573734	0.192561	0.49894	0.320798	0.216469	0.357271	0.440864	0.193095	0.148247	0.352815	-4.00062	0.549793	-2.15669	0.230058	-0.184481	0.149137	-0.0102366	0.32186
803	227.129	227.129	227.129	439.717	435.96	440.357	0.0478215	0.441907	0.775686	1.64133	0.877656	0.871	-0.132887	0.491948	0.632942	-0.555816	-1.2022	0.73164	-0.50652	-0.0295681	-0.93518	-1.69596	-0.622989	1.72144	-0.63876	0.13804	-2.27813	0.2266	-1.09358	-0.85229	0.265342	-0.353026	-0.947084	0.444362	-0.155909	-0.117831	-0.419799	-0.587364	2.55639	0.0214356	1.16791	-0.666105	1.546	0.273025	0.703279	-0.976435	-0.1529	0.36244	0.682804
804	227.129	227.129	227.129	390.569	389.65	391.237	-1.3109	0.365482	1.19668	1.12779	1.27937	1.24097	-0.867495	0.517342	0.36165	-0.420598	-1.432	0.700532	0.307201	0.820085	-0.735197	-0.48534	-0.0767075	0.314273	-1.2447	0.851547	-2.33339	-0.176597	-1.65157	-0.0272447	0.300173	0.35169	-0.559727	-0.00281078	-0.354308	1.14748	0.557937	0.559013	1.30314	-0.0104044	1.30578	-1.27353	1.3356	0.916492	-0.68936	-0.372836	-0.55721	-0.753898	0.655456
805	227.129	227.128	227.129	292.36	291.848	326.291	-0.369637	0.641498	0.880616	1.1992	1.3963	1.40764	-1.2698	-0.160659	0.182596	-0.196373	-1.6884	-0.0590933	0.476147	0.732754	-0.384199	-0.531923	0.107688	0.111058	-1.86676	0.755199	-2.01226	0.648414	-0.298601	-0.00134396	0.372801	0.372717	-0.274998	-0.715367	-0.643169	0.224801	-0.497033	0.649307	1.40823	-0.932757	1.38451	-1.63314	1.81443	1.22211	0.676391	-0.269233	-1.37812	-1.23901	0.657913
806	227.14	227.14	227.14	213.792	212.748	215.834	-0.583852	0.692535	0.184812	1.28973	0.583695	0.82951	-1.09008	0.313702	0.356863	-0.685107	-1.85698	0.366859	-0.180376	0.545217	0.845117	1.37133	-0.0209245	0.775595	-2.14407	0.636672	-1.81186	-0.418391	0.34821	0.292247	0.00897727	-0.311806	-0.622963	-1.27394	-0.864567	-0.00833503	-0.579805	1.09429	-0.625672	0.951872	0.068942	-0.884893	0.127941	-1.19397	0.0852358	1.28717	-0.255745	0.506912	2.38723
807	227.905	227.905	227.905	90.1579	81.2896	97.6727	0.162419	0.69366	0.652561	0.495647	0.75875	0.692574	-2.56069	0.0753128	0.398711	-0.230859	-1.72314	0.180898	0.633049	0.593243	0.461628	1.15841	-0.0477884	0.140908	-0.25109	0.150314	-2.56069	0.126176	0.679553	0.613226	0.376197	-0.552372	0.27311	-0.291451	-0.0430884	0.0551419	-0.0605859	1.14427	-2.87207	0.884539	-0.473773	0.0975308	0.379506	-0.463249	0.757348	0.957168	-0.255343	-3.01446	0.573418
808	227.967	227.967	227.969	29.1328	26.5939	30.2207	0.157985	0.147909	0.197259	0.245226	0.279374	0.511892	0.0581091	0.636339	1.00823	0.677354	0.069236	0.141495	0.0366815	0.00845561	-2.00738	-2.4689	-0.308607	0.630138	-0.167297	1.13459	-2.25236	1.26427	0.0749781	0.846701	0.534391	0.477584	-1.70438	0.475499	0.256623	0.832425	0.528291	1.2143	0.670425	0.121802	1.1279	-0.886917	0.189063	0.282314	-1.17062	-1.8081	0.164096	-2.81879	0.945361
809	227.997	227.997	227.998	174.628	170.063	200.478	0.187256	0.458022	0.521391	0.738645	0.591782	0.561816	-0.070978	0.331406	0.475784	0.119114	-2.2169	0.356862	0.426333	0.482498	0.0518026	0.0260466	0.176747	0.25072	-1.31252	0.680072	-3.30952	0.473614	0.32529	0.479487	0.528809	0.533719	0.20649	-0.0580877	0.0983705	0.250212	0.569504	0.521774	-3.15408	0.555336	0.246243	-0.487719	0.313318	0.26567	0.33307	0.670875	0.00575367	-3.2671	0.371836
810	228.161	228.161	228.161	366.657	365.334	367.64	-1.1782	-0.684423	-0.550832	-0.128773	0.980163	0.142369	0.296017	0.370052	0.0188463	-1.56966	0.0172692	-2.38496	0.987477	1.02756	0.517189	0.41771	1.02484	0.750978	0.551534	0.169399	-1.92761	1.15306	-0.719369	-1.2055	0.230789	-0.466822	0.932311	-0.742903	0.136361	1.43657	0.169489	-2.11887	0.0210616	-0.619947	1.27506	-1.71702	1.39111	-0.54779	-1.17229	1.03518	1.17641	1.56249	0.105994
811	228.161	228.161	228.161	442.632	442.05	442.979	-0.261225	-0.261225	-0.261225	-0.261225	-0.261225	4.3425	-0.261225	-0.261225	-0.261225	-0.261225	-0.261225	-0.261225	0.882003	-0.261225	-0.261225	-0.261225	-0.261225	-0.261225	-0.261225	-0.261225	-0.261225	-0.261225	0.178149	0.863798	0.87739	0.804039	0.380913	-0.225456	0.0958948	-0.649158	0.977397	0.457783	-2.55683	0.468861	-1.10147	-0.228046	0.8079	0.302777	0.144555	0.967192	0.535864	-2.55683	0.208219
813	228.903	228.903	228.903	30.1322	27.8693	30.9914	-1.91561	-1.20566	1.62731	-1.03427	0.310902	-0.234437	0.518247	0.109603	0.607617	1.01271	0.692537	0.229161	0.327794	0.0381074	-0.690969	-1.91561	0.825417	0.630427	0.697731	-0.25481	-1.57424	1.19803	0.223797	0.034895	-1.04248	-0.865155	1.54703	-1.32184	-0.252464	1.45058	-0.0979939	0.854087	-0.0970183	-0.644633	1.06918	-0.540647	0.427899	-1.32184	-0.137449	-0.760992	1.65664	0.385261	-1.32184
814	228.964	228.964	228.964	29.1431	26.6171	30.2207	0.377943	0.186419	0.000336882	0.158836	0.363933	0.462601	0.184228	0.595491	1.06508	0.708487	0.270157	0.0714381	0.194391	0.191023	-0.807638	-1.97355	-2.54976	0.39486	-0.245514	1.18564	-2.03815	1.20375	0.0651107	0.739886	0.430059	0.333543	-2.36725	0.624721	0.458042	0.843886	0.605609	1.44332	0.612509	0.277452	0.984066	-1.02347	0.401617	0.0347826	-1.52287	-1.93066	0.495581	-1.76486	0.657812
817	229.054	229.054	229.054	380.795	379.57	381.987	0.351905	0.312274	0.131866	0.579271	0.52905	0.875693	-3.49393	-0.27455	0.483814	-0.0847601	-0.268161	0.442589	1.07448	0.673607	-0.653802	0.67206	-0.285872	0.423697	-1.78982	0.652053	-0.44774	0.0962756	0.537779	0.0298328	0.816395	1.27039	-0.885447	-0.904594	0.859445	-0.134444	0.21835	0.225157	-0.535566	1.11617	0.472162	-3.0776	-0.212098	0.647224	-0.535291	0.148514	-1.82244	-0.421693	0.71961
818	229.108	229.108	229.108	314.355	278.093	344.345	-1.73218	0.0922338	-0.0400374	-0.538391	-0.460837	0.136182	-0.488399	-0.329489	0.352167	-1.89637	-0.231943	-0.154336	1.275	1.29109	0.915346	0.124363	1.03699	0.71747	0.610559	0.407245	-2.34037	1.25371	0.0224319	-0.29553	-0.29239	-0.191235	0.317837	-1.77242	-1.68134	1.1403	-0.0227308	0.0290792	0.618471	-2.20831	0.952061	-0.46633	1.72054	0.0234014	-0.623102	0.706372	2.11553	0.667613	0.215933
819	229.145	229.145	229.145	404.013	402.739	410.462	-0.0499494	0.269	0.411421	2.23095	0.706803	0.725315	-1.42797	-0.38038	0.166915	-0.560207	-1.50918	0.969653	0.0154016	0.218377	-1.11333	0.0263868	-0.38594	0.227174	-0.259714	1.05018	-2.3185	0.987596	-0.459364	-0.0462637	0.414277	-0.491288	-1.34679	-0.439793	0.0559872	-0.703394	0.380574	0.26486	1.04638	1.4687	0.431339	-2.01632	1.02319	0.765379	-0.811583	0.910633	1.42233	0.750312	0.634024
820	229.156	229.155	229.156	206.538	183.272	223.275	0.0834345	0.839622	0.489914	0.821793	0.853208	0.751662	-1.18408	0.605094	0.76758	0.321763	-2.08981	0.432904	0.340255	0.540919	0.0848066	0.306123	0.527011	0.0676404	-1.24928	0.465699	-2.71424	-1.06202	0.47792	0.611616	0.218293	0.28201	0.284535	-0.562864	-0.01635	0.745167	0.488712	0.899346	-2.43049	0.527023	0.435995	-0.854601	0.0883431	-0.0919867	0.579815	0.798923	0.380888	0.20641	0.832481
823	230.013	230.013	230.013	183.335	180.676	191.817	0.143436	0.50095	0.792173	0.481034	0.729663	0.647067	0.0189543	0.158394	0.0930813	0.041288	0.0306058	0.233151	0.384883	0.477758	-0.191687	-0.185921	-0.758217	0.451076	-1.21058	0.40772	-3.93597	0.691141	0.214231	0.748245	1.25631	1.94801	0.263915	-1.19271	-0.989455	0.222698	0.365231	0.745299	0.493827	0.169876	1.41318	-2.17901	-0.0591108	-1.91268	-1.02908	-0.256193	-0.0980727	-0.572848	-0.293768
825	230.14	230.139	230.14	278.124	252.191	278.875	-1.07425	-0.450556	0.157526	-0.048761	-0.0467094	0.248349	0.77007	0.640379	0.824877	-0.4916	-1.83991	-0.279582	0.899816	0.831012	0.667406	0.485996	0.84742	0.437366	-0.68143	0.428842	-3.12757	0.801308	-0.473833	0.126334	0.306565	0.32291	0.19907	-0.526074	-2.63851	0.924637	0.871067	-0.489984	0.835766	0.298892	0.254339	-0.114267	0.514597	-0.829793	-0.517644	1.38271	1.34203	0.831002	0.440899
826	230.801	230.801	230.802	33.3069	30.8393	34.5181	0.51452	-0.0662998	-3.31131	0.0763176	0.717741	-0.218588	-0.039999	-0.315559	0.663247	0.522409	0.917091	0.276513	-0.0617101	1.27658	-0.724687	-1.29641	0.654338	0.742819	1.0631	-1.15416	0.161733	-0.397683	-0.71288	0.211001	-0.227802	0.580006	0.693115	-0.316608	0.768469	0.603684	0.347758	0.477251	0.42292	0.772634	-0.0349703	-0.582522	0.753201	-0.704068	-0.0578913	0.0445135	-0.252787	-2.04223	-3.50376
828	230.9	230.9	230.9	30.0217	27.8693	30.9914	-1.40849	-0.943557	1.46935	0.176055	0.00466441	-0.101327	1.92819	0.891735	0.962623	-0.947691	0.720296	-1.40849	0.16032	-0.590767	-1.18558	-0.566764	-0.220168	1.30101	0.814632	0.692394	-1.40849	-0.33995	-0.676161	-0.33993	-0.797549	0.147887	0.56165	-0.444549	-0.261327	0.82959	1.78483	1.36776	-0.288035	0.632099	-1.29944	-0.673849	-0.610719	-1.44491	-0.402312	0.472096	1.68044	-0.187678	-1.44491
829	230.997	230.996	230.997	241.626	239.731	244.232	0.0989329	0.672163	0.836703	0.713824	1.30424	1.3419	-0.95731	0.033086	0.597064	-0.0505432	-1.00844	0.131899	0.132887	0.884331	-0.639162	-1.65307	-0.222957	0.347417	-2.1284	0.707836	-1.93524	0.79283	0.515051	0.717036	0.958787	0.82184	0.191986	-0.611077	0.183011	-0.0121337	0.199062	0.593577	-0.698824	-0.199328	0.272651	-0.846788	0.289561	0.00953443	0.507049	0.145041	-0.470247	-4.13956	0.579938
830	230.997	230.997	230.997	210.843	210.061	214.415	0.182768	0.41772	0.549367	0.864867	0.557526	0.705057	-2.59274	-0.121309	0.204462	-0.0540631	-1.74376	0.312775	0.829297	0.480762	0.109774	0.0236621	0.243526	0.429515	-0.120035	1.00271	-2.59274	0.310869	0.197315	0.341359	0.169435	0.30416	0.602868	-2.74015	0.275893	1.0418	0.501591	1.00184	-2.74015	0.211163	0.410806	-0.33696	0.534843	0.0983439	0.459662	0.499282	0.54475	-1.94039	0.155761
831	231.016	231.016	231.017	182.026	180.676	190.488	0.50495	0.887727	0.925664	0.576355	0.659183	0.656175	-2.14204	-0.256514	0.181728	0.109962	-1.32632	0.361894	0.746964	0.543775	0.249456	0.194116	-0.345671	0.569726	-2.14204	0.46178	-2.14204	0.725187	-1.74386	0.881081	1.15692	1.18329	0.120658	-1.74386	0.173082	0.764985	0.422447	0.86089	-0.846001	0.593195	1.04108	0.0508886	-1.03125	-0.478711	0.0391717	0.337214	0.601743	-1.08774	0.528
832	231.124	231.124	231.124	317.588	316.607	329.036	-1.11236	-0.398985	-0.429187	0.545298	0.988964	1.3212	0.447233	0.257361	0.494371	-2.22037	-1.02584	-1.08141	1.273	0.532481	0.00827887	0.346101	1.05615	-0.476621	0.285883	0.119933	-2.02127	1.08978	-1.95028	-0.203446	-0.437924	0.0487772	0.149802	-1.80472	0.210221	1.01562	-0.142319	-0.451325	0.853102	-0.395097	1.20458	-2.05419	0.844316	1.58074	-0.684372	-0.176467	1.78426	0.53467	0.629824
839	232.029	232.029	232.029	122.325	108.296	134.32	0.747168	0.914062	0.760624	0.729021	0.95621	0.934402	0.0549133	-0.0225471	0.904919	-0.504132	-0.0577838	0.779295	0.927504	0.922357	-1.53576	-1.53576	-1.53576	0.868134	-1.53576	-0.594559	-0.640785	-1.53576	-0.30547	0.293055	0.651408	0.709292	-1.73472	-0.469287	-1.73472	-1.73472	0.68536	0.707741	0.0545327	0.533755	-1.73472	-1.73472	0.675504	0.904922	0.65	0.626958	0.627325	-1.17391	0.700796
840	232.915	232.915	232.915	29.752	27.1392	30.9914	-0.436721	-0.958278	-0.29678	-0.276752	-0.900018	-0.7969	0.352151	0.23656	-0.151706	1.1811	1.32051	-0.0395173	0.912312	0.0577253	-2.14647	-0.903157	0.986613	-0.775966	1.50163	-0.60364	-0.351051	2.08835	-1.06881	-0.572986	-1.06401	-0.695884	1.702	-1.44074	-0.370512	-0.328066	-0.318589	-0.250132	0.992497	1.08561	-0.469649	-1.05959	0.834844	0.0599817	1.72549	-1.25164	0.858679	2.27165	-0.275764
841	232.923	232.922	232.923	29.2468	26.6171	29.8848	0.40072	0.310124	0.277649	0.311024	0.487552	0.466977	0.365964	0.193103	0.0640808	-4.25865	0.172428	0.108401	-0.0977475	0.415322	-0.000531107	0.172416	0.231942	0.229038	0.0906877	0.401739	-0.950403	0.60816	0.0187251	-0.073056	0.944004	-2.12124	0.0266698	1.0174	1.15751	0.609422	0.227807	0.126133	-1.38784	0.30951	-0.813593	-0.118562	1.27982	0.953648	-2.36624	0.575127	0.0994259	-0.306912	-0.427962
843	232.935	232.935	232.935	28.2228	27.5012	30.7486	0.533227	0.758733	-0.979854	0.827757	0.187175	1.04759	1.30341	1.03411	0.23316	0.533113	-1.35503	0.0396328	0.0998836	1.40813	-0.275153	-1.07007	-0.946805	-0.210248	-0.553223	-0.510647	-2.70795	0.603069	0.706365	0.276031	1.45834	1.15858	-0.634321	0.886539	-1.99854	-1.67745	1.03178	-1.20821	-1.45611	-0.0730143	0.811104	0.359349	0.268962	0.96274	-0.187443	-0.171382	0.274327	-0.315642	0.570486
844	232.976	232.976	232.976	187.638	186.843	192.49	0.417961	1.08445	0.708427	0.743217	0.834638	0.841044	-0.379263	-2.85197	-1.77826	-0.800764	-0.13248	0.252396	1.17671	0.861438	0.492622	-0.0344635	0.430165	-0.181382	-0.662843	0.630072	-0.479544	-1.17216	-0.706301	1.08779	1.4428	0.556215	0.170782	-2.54014	0.392264	0.471708	0.623539	0.684328	-0.20935	0.370486	0.453454	0.250496	-1.49399	0.526378	0.30056	0.579572	0.201312	0.0151383	0.670452
845	233.013	233.013	233.013	181.424	179.566	199.222	0.363076	0.584736	0.624689	0.605433	0.744434	0.686939	-2.2057	-2.2057	0.573767	0.0373223	-1.41628	0.472189	0.450169	0.526248	0.214332	0.121051	0.423037	0.467534	-0.00224468	0.558073	-2.2057	0.582608	0.585211	0.73301	0.718297	0.81496	0.339495	-0.235653	0.290508	0.582593	0.587761	0.525631	-2.53705	0.444874	0.576754	-0.119476	-1.39227	0.818262	0.0443163	0.590952	0.250489	-1.69347	0.573891
849	234.803	234.802	234.803	33.1854	30.8393	34.5181	-0.5395	0.578419	0.533425	0.59914	-0.153235	-0.263031	-2.62195	0.0731961	-1.29355	0.951226	1.05088	0.0602938	0.7166	1.19442	0.0637494	-0.394531	-1.4911	0.532994	1.08264	0.223575	0.738628	-1.64229	-2.05232	0.10312	0.0911869	0.546122	0.779554	-2.05232	0.502914	0.431818	-1.2209	0.637101	0.41434	0.792183	0.69918	0.0431634	0.489684	-2.05232	-0.0230788	0.424978	-2.05232	0.698041	0.293939
851	234.86	234.859	234.86	30.869	28.6387	31.8321	0.0288284	-0.813153	-0.117484	-0.221623	-0.144768	0.109673	0.101885	0.602478	0.285897	0.10503	0.650761	-0.342901	1.17431	0.558875	-1.82078	-1.28454	0.444766	0.935546	0.968166	-0.972613	-2.31404	2.06569	0.496628	0.340303	0.568759	0.620945	-0.315596	-4.42389	0.154161	0.179466	0.511595	0.699129	-0.639126	0.177134	0.522567	-0.502817	0.021442	0.167488	0.220469	-0.234497	0.328902	-0.445863	0.564204
852	234.869	234.869	234.869	30.9311	28.6387	31.7965	0.792093	-0.037797	0.809908	1.21332	0.977412	1.21026	0.244009	-0.23617	-0.459866	-0.78189	-2.57813	0.890241	0.127993	0.768495	-0.96849	-0.776393	0.718137	0.346163	-1.10669	-0.686456	-1.42841	0.962262	0.931477	0.5248	1.16863	1.30376	-0.159078	0.58257	0.86373	1.01097	0.0858233	-0.665642	0.992981	-0.36141	-0.142632	-2.13782	0.771677	0.0180418	-0.44967	-0.53441	0.229031	-0.517528	-1.60969
854	234.912	234.912	234.912	29.83	28.0816	30.9914	-2.29562	0.792682	-1.19262	0.27447	-0.325064	0.0647498	-0.00865452	0.496085	0.276833	1.24611	0.973625	-0.314243	0.164746	-2.3799	-0.376899	-0.00058097	0.267096	0.487176	1.6097	-0.275412	-0.644973	1.16069	0.18536	0.315593	0.0938751	-0.798133	0.343956	0.174193	-0.395937	-0.230378	-0.109542	-0.980651	1.3148	0.134175	-1.20538	-0.695159	1.50056	0.580914	0.494267	-2.90794	0.640988	1.81925	-0.061263
855	234.935	234.935	234.936	26.2975	24.3105	27.4189	0.471608	-0.233595	-0.215902	0.562413	0.591538	0.864142	-0.622844	0.879307	-0.167081	-0.621606	-0.0940993	0.664633	0.781294	-1.765	-1.8362	0.1783	-0.908621	0.841997	0.344546	2.38622	-1.57675	-0.524298	0.684487	0.0734994	0.225242	0.833296	-0.72638	0.334671	1.1478	1.69	-0.265191	1.48121	0.777346	-1.58318	0.355559	0.0282235	0.32332	-0.521339	-0.582574	-1.20462	0.728881	-2.97315	0.384119
862	236.8	236.799	236.8	33.0484	31.1706	34.5181	0.126132	0.43657	1.22019	0.499759	0.233956	-2.16134	-2.16134	-0.269992	-1.02175	0.576867	0.967866	0.692782	1.03483	1.09552	-0.0976009	-0.0845851	-1.15133	0.0404028	0.927157	-0.287289	0.70248	-1.31927	-1.95563	0.236616	0.266578	1.22643	0.653691	-1.95563	0.82009	0.34672	-1.35486	0.151372	0.25737	0.459971	0.971706	0.019744	0.142731	-1.95563	0.190116	0.241964	-1.95563	0.484868	1.00217
863	236.857	236.856	236.857	30.8924	28.1778	31.8321	0.0428849	-0.707373	-0.0833806	-0.462103	-0.0643819	0.252721	0.262775	0.540429	0.295376	0.0692211	0.68024	-0.449819	1.15055	0.60363	-1.60232	-1.23431	0.415793	0.888129	0.90915	-1.11342	-2.45594	2.06214	0.79539	0.48495	0.854527	1.02004	-1.37638	0.895666	0.0585968	-0.241414	0.800587	1.28883	-2.16064	-0.216524	0.751873	-1.59326	-0.663914	-0.252654	0.147834	-1.16554	0.274217	-1.58235	0.89223
864	236.866	236.866	236.866	30.9799	28.7361	32.1804	0.789978	0.239528	0.850976	0.972205	0.948238	1.04183	0.431135	-2.90024	-0.869911	-0.177517	-0.824094	0.803653	-0.10575	0.607958	-1.68747	-0.179528	0.723121	0.508371	-0.680067	-0.80347	-0.459185	0.770246	0.852504	-0.035004	0.960325	1.2651	0.014902	0.685552	0.803196	0.990726	-0.185019	-1.55824	0.932467	-0.124532	0.17262	-1.59237	0.751553	0.0539782	-0.216231	-0.424214	0.351468	-0.230248	-1.25188
866	237.931	237.931	237.931	209.262	207.6	212.187	1.41218	-0.649782	1.14565	-0.649782	1.18611	-0.649782	-0.649782	-0.649782	2.52213	-0.649782	-0.0854615	1.42414	-0.649782	1.40391	-0.649782	-0.649782	0.0882989	-0.649782	-0.649782	-0.649782	-0.649782	-0.649782	0.828209	0.93114	0.978504	0.665749	0.954581	0.221079	0.655317	-0.136548	0.971716	0.476377	-2.3217	0.767829	-0.331473	-0.04937	-0.67884	0.265055	-0.00161929	-0.035243	0.530933	-2.3217	-0.112965
867	238.078	238.078	238.078	331.98	331.262	333.882	0.220783	0.682224	0.587285	0.901258	0.365414	0.535514	-0.292654	-0.00795178	0.063033	-0.0978596	-3.58821	0.213123	0.862447	0.862761	-0.0500595	-0.286763	0.00950687	0.147445	-1.11569	0.76184	-1.4282	0.654762	0.447043	0.388703	0.873328	0.358586	0.390534	-0.32935	-0.151662	0.570191	0.256336	0.444592	-0.221654	-0.116975	-0.15855	-0.398324	-0.470871	0.554732	0.288492	0.223721	-0.259604	0.00813591	1.0407
868	238.854	238.853	238.854	30.9045	26.8116	31.6056	0.806431	-0.472054	0.384013	0.233919	0.440327	-0.561679	-1.3173	0.362808	0.0862028	0.756142	0.450056	-0.334061	0.033332	1.14566	-0.639048	-0.617132	0.831179	0.11797	0.509115	-3.06917	-0.952551	1.80583	0.365469	0.436256	0.0482175	-1.08126	-0.745175	-4.30049	0.566697	0.167083	0.288435	0.645728	-0.0337784	0.444563	0.733123	0.265221	0.247883	-0.0517377	0.444431	0.207449	-0.4573	0.19067	-0.241239
871	238.892	238.892	238.892	29.0433	27.5012	30.505	0.663856	0.974081	0.150446	0.581813	0.507252	0.711178	0.59409	0.342851	0.471733	0.0342367	-0.132249	-0.882737	0.318178	0.835903	1.23478	-1.63943	-2.24902	0.363676	-0.0212934	0.516433	-1.04465	-2.33113	1.16592	0.366823	0.669101	0.441244	0.823399	0.146029	0.667273	-1.17725	0.48305	0.0728011	-0.750352	-0.476926	-0.282832	-0.268861	0.497049	0.629616	-1.01466	0.510347	-0.0735254	-3.92078	0.791128
874	238.964	238.964	238.964	27.4597	25.9808	27.6095	0.261326	0.140654	1.0724	0.422895	1.07781	0.00211038	0.110083	0.431708	0.53592	-2.339	-1.52909	0.964295	-1.30288	0.834351	0.121865	-0.0847216	0.553553	0.500021	0.114391	-2.339	-0.339486	0.790803	0.500869	0.00940275	0.462541	0.327382	0.347039	0.285002	0.686044	0.706758	-1.47007	0.713234	0.0897381	0.838087	0.980699	0.526049	-0.0655915	0.577475	-0.44193	0.0407545	0.388908	-2.54891	0.06532
876	239.761	239.76	239.761	33.3123	31.1706	34.2842	-0.804263	-2.87885	0.548679	0.0258346	0.115476	0.318993	0.502745	0.284991	-2.55943	0.660219	1.06391	0.684957	0.742079	-0.0267829	-0.622421	-0.0722646	0.739567	-0.440458	0.561393	0.266347	0.0837486	0.80553	-0.424406	0.0250565	-1.18322	1.80589	1.25577	-0.749496	0.806396	0.785653	-0.704621	-0.359407	0.853047	-2.70601	0.667624	-0.885745	0.463228	-1.0919	-0.0395216	-0.310918	-0.61312	0.362321	-0.65711
882	241.108	241.108	241.109	292.36	290.038	293.278	-0.134467	0.474904	0.770657	1.45979	1.24182	1.30005	-0.911214	0.398987	0.370833	-0.421598	-1.61607	0.187204	-0.0789142	0.639017	-0.697747	-0.163988	-0.207493	0.437623	-1.63819	0.404172	-2.5186	0.703227	-0.34374	-0.242563	0.686392	0.193658	-0.464347	-0.407035	-0.811064	0.0743245	0.305259	0.364845	2.10444	-0.202213	0.585877	-1.32589	2.14	1.19482	-1.14143	-1.02969	-0.701786	-1.31799	1.35784
883	241.108	241.108	241.109	355.104	354.575	355.913	-1.4166	0.63669	0.470784	0.79639	1.08823	0.702598	-1.4166	0.670734	-0.144426	-0.738717	-0.430253	0.646582	0.543445	2.06363	-0.989673	-1.4166	0.377868	0.711258	-1.12237	-0.478577	-1.4166	0.862212	-0.867395	-0.165403	-0.523114	-0.205558	1.26197	-0.529291	0.1273	-1.03649	0.624689	-0.316302	-0.654162	-0.620869	-0.869317	-1.41709	-1.31495	-0.0465282	-0.584946	0.291472	2.479	-0.146124	0.97823
884	241.12	241.119	241.12	262.56	252.074	264.095	-1.67868	0.72104	0.716601	0.543873	1.04638	0.994474	-0.975155	0.28741	0.825636	-0.15945	-1.07022	-0.291883	1.14139	0.841458	-0.0187762	-1.73563	-0.564649	0.209053	-1.33204	1.07421	-1.57554	1.0005	0.417214	1.05794	0.759462	0.841439	-0.038356	-1.98365	-0.57582	0.554803	1.08262	1.09953	-1.48868	-0.14905	0.805862	-1.78275	-0.176677	0.621747	-0.0132495	0.715106	0.0344029	-2.54725	0.687051
891	241.884	241.884	241.885	80.0783	74.5641	83.995	-1.47711	0.77276	0.775035	1.02368	0.93464	0.701224	-1.47711	0.0648905	0.827396	0.433608	-1.03905	-0.310519	-0.777661	0.985062	0.856515	-1.47711	-1.47711	0.811477	-0.319077	0.866258	-1.47711	0.779329	-1.20945	1.41463	0.136617	0.28295	-0.191439	-1.20945	-1.20945	0.673513	1.00541	0.382525	-1.20945	-1.20945	-1.20945	-1.20945	0.352241	0.434607	0.553881	1.16252	0.643367	-1.20945	1.27563
892	241.921	241.921	241.921	161.439	156.896	171.713	-0.177417	1.19025	0.997991	-1.33653	1.10725	1.1451	-1.33653	-1.33653	0.625525	-0.163979	-0.577703	0.825466	1.14193	1.04579	0.491263	0.166056	-0.810572	0.380875	-1.33653	-1.33653	-1.33653	0.63138	0.889614	0.610311	0.622065	0.545271	-0.120768	-2.23621	-2.23621	0.52035	0.584715	0.578738	0.642668	-0.246459	0.476486	-0.305979	0.610604	0.561465	0.474044	0.461111	0.373056	-1.71799	0.585572
893	241.977	241.977	241.977	187.189	184.493	192.73	0.155069	1.26791	1.14944	0.737489	1.22433	1.29119	-1.49988	0.191326	0.75047	-0.130266	-1.13005	0.612017	0.723489	0.19829	-0.0564657	-0.655991	0.0998586	-0.507371	-1.48365	-0.069492	-2.49156	-0.376163	0.396238	1.2751	1.64166	1.60782	0.0968815	-0.111005	0.457412	-0.123021	0.426003	1.3579	-2.06443	-0.195466	0.0659398	-0.138505	0.269971	-0.57183	0.672787	0.683294	-0.951672	-2.078	-0.0894923
894	242.013	242.013	242.013	207.929	206.323	209.388	0.297768	1.10569	0.663809	0.551926	0.0372543	0.397125	-2.14961	-2.14961	0.682037	0.392565	-1.37728	0.1881	0.635774	0.554018	0.910927	0.272249	0.0166964	0.253435	-0.208108	0.724426	-2.14961	0.350399	0.734485	0.223866	0.805013	-0.00723395	0.506638	-0.158986	-0.260887	0.196929	0.341765	0.821849	-3.09975	0.410455	0.26264	0.125475	0.0131029	0.577774	0.432767	1.328	-0.035844	-2.64591	0.369637
895	242.14	242.14	242.14	302.34	301.33	303.025	-1.30243	-0.376283	-0.858769	-1.06311	0.321231	0.914601	0.122775	0.300605	-0.292596	-1.91863	-0.655805	-1.06506	1.16328	1.03543	0.852483	0.785624	1.08152	0.791588	0.665917	0.372716	-1.91863	1.04355	-1.63283	-0.400006	-0.254075	-0.748656	-1.17847	-0.855446	-0.248347	1.39649	0.675247	-0.216349	0.152533	-0.979948	1.26209	-1.63283	1.38626	-0.110794	-1.63283	1.6593	1.40706	1.06344	0.261448
896	242.176	242.176	242.177	391.209	390.447	392.25	-1.33226	-1.07593	-0.738446	-0.294831	0.434058	0.194418	0.310007	-0.00495095	-0.0692491	-1.53769	0.459793	-1.53769	1.79049	0.843203	0.451682	-0.280668	0.919263	0.743396	0.704123	-0.337399	-1.53769	1.89638	-1.25336	-0.826608	0.0747853	0.484119	-0.420025	-1.25336	-0.669309	2.10573	-0.059686	-0.914486	0.234627	-1.17087	2.03929	-1.25336	0.551741	-0.174118	-1.08521	0.726204	1.36951	1.25571	0.759497
897	242.944	242.944	242.945	29.1046	21.9535	29.9821	0.365998	-0.42132	-0.419965	-0.269792	-0.195737	-0.0977234	0.0530613	0.680513	1.00109	1.29084	0.546274	-0.165754	-0.0763089	0.214224	-1.0929	-1.97343	0.0119703	0.441366	0.126375	0.724838	-2.69322	1.94961	-0.00261633	0.401088	-0.221022	-0.629931	-0.127728	0.933585	-0.00526997	0.14485	0.556944	1.16947	0.0674777	1.1444	0.466151	-2.12925	0.33283	-0.0301758	-0.387368	-3.01943	1.23945	0.588909	0.068359
898	243.018	243.018	243.018	106.733	90.0524	125.376	-0.949204	1.34044	-0.949204	1.22068	1.26409	1.16557	-0.949204	-0.949204	-0.949204	-0.949204	-0.375528	1.17422	-0.118074	1.27534	-0.949204	-0.949204	-0.120695	0.735388	-0.949204	1.25476	-0.949204	0.67585	0.576329	0.582954	0.599951	0.631601	-0.160083	-2.57321	0.333932	0.307537	0.479076	0.288145	0.683091	0.301239	0.462328	-0.0811531	0.522776	0.369094	0.433616	0.345257	0.117718	-2.57321	0.255741
900	243.034	243.033	243.034	346.376	345.346	347.345	0.0976057	0.242355	0.720924	0.415403	0.871946	0.846742	-0.324702	0.472289	0.691725	-0.727612	-2.9518	0.469916	1.2281	0.516144	-0.151769	0.320975	0.12624	0.209916	-1.63959	0.647925	-1.83327	-0.249458	0.320306	0.530596	1.43745	1.15391	0.219965	-1.17534	0.40557	0.420487	0.212105	1.42383	-0.346982	-0.0558233	-2.19571	-1.85302	0.288272	0.753127	0.0514184	0.429347	-0.374488	-2.38837	0.248152
901	243.063	243.062	243.063	50.1465	46.1041	92.8655	0.721305	0.492202	0.504749	0.0658114	0.858399	0.473972	0.0292525	-0.738167	0.695401	0.158727	-1.50566	0.38161	0.695617	0.69849	-0.454805	-3.2122	0.13836	0.690376	-1.10785	0.786572	-1.09213	0.719961	0.736899	0.749899	0.41597	0.525194	0.170516	-2.01043	-0.304847	-0.00332444	0.68848	0.672384	-1.52973	-0.340208	0.45961	-1.26273	0.361151	0.527002	0.493245	0.3545	0.359819	-3.3329	0.524619
902	243.124	243.123	243.124	283.363	278.483	291.811	-0.207453	0.528584	0.858803	1.13553	1.16951	1.22522	-1.19398	0.229163	0.354111	-0.0499132	-1.59035	0.34921	-0.217034	0.739849	-0.72195	-0.115162	0.0146564	0.460368	-1.75779	0.520063	-2.49731	0.765876	-0.578732	-0.415417	-0.123011	0.232986	-0.237932	-0.512216	-0.16254	0.529131	-0.22342	0.632638	1.80665	-1.15885	0.944172	-0.755738	2.1451	1.23862	-0.857959	-1.17731	-0.470922	-0.734596	1.45637
903	243.124	243.124	243.124	342.332	325.369	343.43	-0.638706	-0.33216	0.275534	0.773532	0.636399	-0.466836	-0.177021	0.50594	0.680926	-1.7255	-1.16832	0.0239528	0.884372	0.934089	0.0778545	0.023091	0.536692	0.928976	0.0225482	0.218303	-3.15191	1.13826	-0.479737	-0.797847	-0.101627	-0.571055	-0.517561	-0.591915	-0.345683	1.26984	0.159433	-0.543774	1.67696	-1.24927	1.37055	-2.29873	1.83974	-0.576818	-0.867523	0.332147	1.0525	0.80891	0.820665
904	243.135	243.134	243.135	279.52	261.403	280.869	0.129176	0.639561	1.11888	0.161385	0.888199	0.475501	-0.798305	0.242185	0.687733	0.0736219	-0.95666	0.318498	1.33178	1.01827	-0.0753475	-2.37845	-0.514424	-0.681982	-1.80948	0.856438	-1.50691	0.780335	0.408172	1.05821	1.09016	1.34959	0.269141	-1.92172	-0.863639	-0.572913	0.781934	0.968223	-1.33057	-0.946857	0.867543	-1.34738	-0.384736	0.971437	0.277644	0.361471	0.323089	-2.07065	1.21606
905	243.16	243.16	243.161	433.081	432.286	434.253	-0.605649	-0.371842	-0.701086	-0.63128	0.250397	0.191814	0.347152	0.229887	-0.212802	-0.928862	-0.589165	-0.809678	0.730979	1.07617	0.613368	0.458885	0.965906	1.04789	0.865621	-0.300449	-3.15322	1.52597	-1.02614	-0.537311	0.525603	0.292885	-0.0680158	-0.315364	0.497469	1.25502	0.545686	-0.543812	1.03871	0.0625495	0.587092	-1.52086	1.1482	-0.681756	-0.651981	0.933881	0.781816	1.29104	0.240598
911	243.947	243.947	243.947	29.101	26.0606	30.2207	0.419729	0.362127	-0.333767	0.491892	-1.42645	0.523571	0.72304	1.044	0.876262	0.644856	-1.15008	-3.26326	0.382708	0.234195	-0.453354	-0.378748	-0.69733	0.543746	0.394931	0.582941	-0.572855	1.05184	-1.01563	-0.535862	0.353962	-0.00558182	-1.71452	0.266974	0.830456	0.281308	0.663848	1.02138	-2.23413	0.755766	0.726518	-0.316732	0.585014	-1.33645	-0.710238	-1.50507	1.09962	-0.226807	0.66938
914	244.888	244.888	244.889	29.8949	27.66	30.9055	0.622775	-0.380119	0.164928	0.29873	0.330336	0.378483	0.518432	0.141401	0.254533	-0.0655767	0.0408644	0.407582	0.10848	0.55234	-0.866411	-1.33813	0.113182	0.6308	0.0162243	0.614989	-3.79088	1.24704	1.24064	0.916106	0.9169	1.20127	-1.21944	0.799927	0.633185	-0.00147874	0.799532	0.24664	-2.10652	-0.713631	0.342004	-1.80368	-0.861602	0.0187056	-0.512428	-0.455808	0.186303	-1.60394	0.911673
915	244.964	244.964	244.964	27.4222	24.9916	28.6797	0.168221	-0.336278	-0.15019	0.673953	0.126256	0.469794	0.177536	0.347304	0.131948	0.249235	0.315535	0.0917161	0.37787	0.141729	-2.06006	-0.807656	0.444569	0.22566	0.317067	1.15942	-3.3689	1.30527	0.13761	0.206238	0.568197	0.640214	-1.9574	0.605488	0.453689	0.969014	-0.0658723	0.397638	2.16261	-0.214871	0.607575	-1.86794	1.35718	0.867572	-0.440786	-1.82995	-0.603965	-0.785152	0.396837
916	245.013	245.013	245.013	256.217	253.869	258.262	0.311316	0.616965	0.906728	0.992461	1.01894	1.0303	-0.891957	-0.0246639	0.358765	-0.498404	-1.30445	0.395775	0.693514	0.779688	-0.694065	-0.759519	-0.0743251	0.271516	-2.70282	0.868648	-1.75621	0.461792	0.46478	0.55541	1.03397	1.13915	0.209372	-0.678056	0.0195485	0.28555	0.449133	0.892068	-0.841556	-0.178555	0.611441	-1.61701	0.709206	0.507173	0.659662	0.312932	-2.5589	-2.50316	0.527108
917	245.044	245.043	245.044	34.9363	32.5774	36.0739	0.604358	0.470481	0.878423	0.167947	0.802424	0.763451	-0.945214	-2.61343	0.427542	0.277371	-0.14996	0.760918	0.846835	0.53718	-0.901149	-2.61343	0.198477	0.452603	0.120785	0.499079	-0.779966	0.195273	0.640811	0.420516	0.68152	0.766294	0.266229	-2.47927	0.450886	0.644141	0.381809	0.682527	0.15414	0.229522	0.599563	-0.652316	0.498113	0.631584	-2.47927	0.312616	-2.47927	-0.381029	0.646896
918	245.049	245.049	245.049	339.039	310.608	340.009	0.233195	0.570638	0.954698	0.730238	0.939559	0.407779	-1.68555	0.536744	0.145184	-0.21244	-2.27619	0.201268	0.83987	0.562425	-0.426448	-0.290113	-0.385297	0.276617	-1.49528	1.49502	-1.80522	0.68329	0.276291	1.02028	1.19493	1.25221	-0.0319196	-0.187306	0.152997	-0.581518	0.184045	-0.00398876	-1.78344	0.136417	0.523018	-2.39862	0.111095	0.618521	-0.130135	0.453404	-1.06334	-2.05582	0.947235
921	245.115	245.114	245.115	93.7419	85.3569	104.913	0.454307	0.716442	0.497716	0.929334	0.836382	0.695361	-0.495399	0.604948	0.641289	-0.0533568	-1.55824	0.61445	-1.1581	0.617774	0.43445	0.716684	0.523838	0.587793	-2.13031	0.0786656	-2.13031	-1.42373	0.825959	0.681739	0.703722	0.433217	0.310705	-0.150242	-2.18681	0.661274	-0.0648865	0.87438	-0.122834	0.86393	-1.01663	-2.18681	0.31783	-1.08852	0.572321	0.836711	0.435352	0.591423	0.98976
922	245.91	245.909	245.91	78.676	73.0246	86.064	-0.954679	0.505767	0.64508	0.652142	0.684858	0.646287	-2.60207	0.0460876	0.501463	0.235686	-1.58882	0.35251	0.520599	0.601781	0.434867	0.199917	0.453517	0.171355	0.326078	0.155044	-2.60207	0.614597	0.417533	0.512766	0.613541	0.586933	0.430593	-0.0372931	0.436427	0.655109	0.411404	0.424503	-2.715	-1.11302	0.438522	-1.54341	0.422142	0.605191	0.400382	0.427834	0.141438	-2.84589	0.681542
923	245.965	245.965	245.965	27.4179	24.9916	28.5632	0.22866	0.397003	-0.116423	0.505519	0.195245	0.346346	0.23911	0.120888	0.463454	-0.19753	0.25821	-0.0612378	0.396817	-0.369309	-0.273116	0.575193	0.25559	-0.152101	0.532013	0.779229	-4.27391	0.150348	-0.099614	0.353703	0.393886	0.256363	-3.52307	0.448037	0.547565	1.10842	0.130077	0.622717	1.59663	0.1695	0.211268	-0.418371	0.719276	0.276239	-0.262995	-0.168145	0.0337433	-0.289246	0.137309
925	246.075	246.075	246.075	305.986	303.676	307.759	0.0661207	0.344241	0.418344	0.611199	0.928685	0.83967	-0.171481	0.19676	0.548405	-0.000413748	-3.76271	0.272768	0.485306	0.506735	-0.0806364	-0.220897	0.0224721	0.32792	-0.486695	0.307596	-1.69641	0.543018	0.307889	0.784509	-0.179326	0.0538775	-0.381231	-1.51047	0.280853	0.18655	0.177741	0.228455	1.20321	-1.01945	0.0847033	-1.83328	1.1771	-0.326453	1.59485	-0.755385	-1.33787	-0.2699	0.650203
928	246.885	246.885	246.885	30.0086	27.66	30.9055	-2.39456	-0.191968	-1.09157	0.845265	0.40767	0.402773	1.05614	0.434608	0.431221	0.0850855	0.522813	-0.17168	-0.815766	1.09346	-0.325991	-0.487374	-0.472302	0.880646	-0.155048	0.945682	-2.31249	1.31339	1.57935	0.574125	0.706001	0.850967	-1.47867	0.517995	0.530215	0.641786	0.687159	0.635901	-1.33668	-0.0895009	0.434276	-0.815899	-1.04274	0.234516	-3.06711	0.120595	0.273367	-1.04168	0.694875
929	246.911	246.91	246.911	403.795	402.908	404.541	1.93617	0.788851	1.24275	0.33706	0.895581	0.787302	0.00443426	-0.159538	-0.885011	1.28001	-0.613989	-0.372501	-2.09396	0.529815	0.169881	-0.952535	0.153009	0.344267	-1.03093	-0.0931494	-1.90846	-0.35907	1.11948	0.916655	0.0878104	0.693142	0.480806	0.309325	-0.183595	-0.372176	0.172565	0.328784	-0.203964	0.144069	1.61496	0.229013	0.440891	1.23575	0.114531	-3.77773	0.0685077	-0.478117	-0.465343
930	246.962	246.962	246.962	27.3468	24.9916	28.5632	-0.383953	-0.300233	-1.10373	1.01017	-0.198534	0.31479	0.848126	1.11869	-0.0462344	-0.457878	0.362776	-0.343087	-0.0673062	-0.207106	-1.3318	-0.0750912	0.108352	1.11888	0.916206	1.34913	-3.15174	0.51958	0.78347	0.100594	0.401371	-0.442273	-1.15014	0.359587	0.459325	0.40698	0.552427	0.258194	2.77555	0.449483	-0.0881735	-0.840123	1.63659	0.642594	-1.30477	-0.383244	-0.882803	-1.97707	-0.395217
932	246.992	246.992	246.992	205.365	201.887	209.923	0.546094	0.593404	0.862982	0.746997	0.955407	0.917026	-1.48885	-0.129769	0.432984	-0.241423	-2.72763	0.394394	0.474993	0.502441	-0.0891273	-0.458943	0.394712	0.127739	-1.14705	0.964254	-1.99316	0.362525	0.572781	0.719674	0.840054	0.652934	0.303673	-0.551495	-0.0841317	0.428192	0.206833	0.811657	-1.39337	-0.876193	0.382721	-1.1821	0.431552	0.64123	0.408875	0.104134	-0.0862045	-3.80369	0.480351
935	247.907	247.906	247.907	76.5221	72.8732	85.9309	-0.313541	0.453442	0.742837	0.858976	0.81688	0.754671	-2.4491	-0.0887924	0.00118281	0.0358204	-1.60643	0.0703743	0.670496	0.750948	0.517289	-0.957937	0.595434	0.220962	-0.0208001	0.722919	-2.4491	0.673471	0.283385	0.555833	0.929774	0.844153	-0.763855	0.00758549	0.203978	1.03425	0.378436	0.385425	-1.33032	-0.112949	0.859524	-0.296694	-1.64093	-0.488291	0.744994	0.919644	0.796285	-1.91467	1.02836
937	248.9	248.9	248.901	29.1775	22.7796	29.9821	0.570737	1.30105	-1.74152	0.410002	0.355543	0.196678	0.623622	-0.18497	-1.59809	-0.920253	-0.45652	-0.342007	0.268076	0.754157	1.93613	0.247086	0.0758573	0.0557143	0.234957	0.389886	-2.5767	0.400571	0.556537	-0.0504215	-1.09897	-1.50548	0.631248	0.331007	0.251315	-2.43341	-0.131401	-0.449857	-0.58071	0.811828	-0.996014	1.2957	0.714518	1.0089	0.768777	0.796334	0.164011	0.931608	-1.79431
938	248.908	248.907	248.908	403.939	402.908	404.573	2.07379	0.94364	1.53986	-0.573453	0.723577	-0.210075	0.0318544	-0.613378	-0.443618	1.26506	-0.0656592	-1.89829	-0.645309	1.08853	0.209003	-0.733898	0.585039	-0.0938227	-0.369915	-0.426591	-1.92056	-0.465787	1.45856	1.11632	0.144812	0.859912	0.734441	0.0961878	-0.371834	-0.312689	-0.0116937	0.240437	-0.138883	-0.619924	2.29533	0.149783	0.440136	1.68211	-0.177745	-2.43666	-0.701091	-0.760352	-0.937234
946	249.15	249.149	249.15	551.442	549.56	551.912	-0.12045	0.0582101	1.73053	0.0887047	1.24296	-0.410889	0.953853	-1.57748	-0.415354	-1.24067	0.15133	1.96225	0.435027	-1.57748	-1.09196	-0.598954	1.03926	0.0360137	0.0564918	0.15518	-1.32167	0.44509	0.250875	0.782887	1.10897	-1.21624	0.172805	0.370475	1.5577	-1.21624	-1.21624	-1.0917	0.0301721	-0.401636	-1.21624	-0.191008	-0.647878	0.930593	1.63266	-1.21624	0.979284	-0.752239	0.766193
948	250.072	250.072	250.073	271.509	269.959	272.971	-1.2588	0.0351765	1.35977	0.528616	0.562365	1.20361	-1.87879	0.703966	0.213881	-0.475592	-2.21127	0.136207	1.19623	-0.544702	0.157647	0.381499	-0.740786	0.448503	-0.568803	1.38763	-1.09783	0.461468	-1.02748	-0.305814	1.18999	1.02605	-0.900646	-0.308149	0.434166	0.546864	-0.207894	1.78688	-0.519422	0.196592	1.18681	-1.5721	0.298665	0.809469	-0.145791	-0.190797	-0.627931	-2.04585	0.861821
950	250.833	250.833	250.834	30.9744	29.01	31.6056	0.370958	0.241321	0.584445	0.29568	0.625265	0.496839	-2.07411	0.518484	0.386881	-0.21022	-0.64374	0.3306	1.12318	0.533912	-1.05899	-0.716104	0.0998773	0.871768	-1.57633	-0.391664	-1.88412	2.07607	0.302027	0.765033	0.50139	0.0046605	-0.796436	-3.91995	0.750279	0.573537	0.604782	0.915058	0.15254	-0.0502071	0.873451	0.37644	-0.606903	-0.736452	-0.528553	0.229113	-0.962687	-0.767108	0.249405
952	251.056	251.056	251.056	324.725	324.193	325.54	0.181452	0.470395	1.06496	1.4264	1.05664	1.34718	-0.748855	0.938516	0.668482	0.484467	-1.22132	0.459151	0.619636	0.267724	-1.72629	-0.12713	0.165869	-0.158728	-1.15519	-1.97155	-1.08993	-0.951864	0.520212	0.347229	0.860498	0.700943	-0.443954	0.701373	0.232194	0.132194	0.353295	0.69791	0.110312	0.314313	0.924644	-1.08089	0.811021	-0.365668	0.0132506	0.041661	-1.41523	-0.486158	0.77551
953	251.096	251.096	251.096	390.415	389.39	391.579	1.38746	-0.541313	0.922377	1.30487	1.18787	0.469908	-0.982668	1.31247	0.667995	-0.982668	-0.982668	0.977834	-0.982668	0.324649	0.72294	-0.982668	-0.982668	-0.982668	-0.982668	-0.982668	-0.982668	1.08962	0.719361	0.951454	0.879529	0.875393	1.03727	0.175103	0.364034	0.225813	0.99835	0.730218	-1.44439	0.0168113	-0.599325	-0.342004	-1.32494	-0.332705	-2.71353	0.540532	0.401858	-1.29787	0.739221
954	251.114	251.114	251.114	216.77	214.615	218.35	0.38851	0.704582	0.530131	0.618519	0.675513	0.511897	-0.760595	0.414428	0.339701	0.335697	-2.25661	0.898995	-0.34158	0.488956	-0.343296	-0.404519	0.393727	0.554117	-0.933404	0.508805	-3.05426	0.730688	0.444458	0.227006	0.740803	0.982187	-0.138825	-0.444381	0.262212	0.177938	0.21693	-0.0347937	-1.23334	1.01139	0.393752	-0.281093	0.0651275	0.884999	-0.433616	1.12573	0.789935	-3.84074	-0.83889
955	251.133	251.132	251.133	498.169	475.232	501.734	0.947746	1.16581	0.713367	0.4689	0.857537	0.660539	-1.57543	0.000337228	0.393566	-1.57543	-1.13582	-1.57543	0.143156	0.199788	0.771044	0.107905	0.109852	1.06765	-1.57543	0.402181	-1.57543	1.00357	0.576568	0.896979	0.809531	0.413153	0.635737	-0.283384	0.452599	0.0107351	1.30963	1.06799	-1.27475	-3.22213	-0.978442	-0.250351	-1.13836	-0.680206	-0.241746	0.533946	0.362535	-0.690701	0.598523
957	252.831	252.83	252.831	30.9858	29.01	31.6056	0.716231	-0.406425	0.388362	0.732276	-0.0262979	-1.77651	-0.33834	1.29506	0.857913	0.515853	-1.13784	0.336141	0.263848	0.987819	-1.29274	-0.307848	-0.19525	1.67691	-0.878843	-1.29562	-1.49916	1.38445	0.503781	-0.0919337	0.464707	-2.72379	-0.57178	-0.261162	0.697559	-2.72379	0.64177	0.855519	0.591873	0.592873	0.975996	0.437186	0.393304	-0.140417	-0.14269	0.326963	-0.286767	-1.8081	0.218188
958	252.902	252.901	252.902	25.6948	24.2166	25.7746	0.812566	-0.386542	0.398987	0.171291	0.268295	0.474572	-0.626398	0.441608	0.606009	0.511173	-0.118363	0.324318	0.447178	-0.390064	-1.83654	0.0624104	-0.454612	0.620506	0.318554	1.46035	-3.42259	0.317284	1.32902	-1.53013	-0.402693	0.511672	-0.699764	1.33535	0.602626	1.43989	-0.652529	1.55179	0.835775	-1.13001	1.2195	-0.930112	0.184348	-0.3798	0.306706	-0.361498	0.719319	-1.31713	-0.822971
960	252.946	252.946	252.946	26.3339	25.313	27.4702	-2.66873	-0.332042	0.744355	-2.66873	0.547226	0.400665	-0.201988	0.207357	0.35518	0.193077	0.424581	0.522123	0.382116	0.394632	0.833519	-0.284911	0.233208	-0.303961	0.01815	-1.0645	1.13066	1.138	-1.77748	-0.273531	-0.636408	-0.365245	1.95384	-0.695694	0.504915	-0.998069	-0.213324	0.137339	-0.336345	1.74772	0.737941	0.897374	-0.143104	-0.672449	-0.47208	-1.61986	-0.0380742	-1.10455	0.00613722
961	253.051	253.051	253.051	350.213	348.768	350.913	0.342864	0.207052	0.788133	0.798925	0.810892	1.04573	-0.683277	-0.509148	0.2731	-0.341627	-1.4164	0.45007	1.72394	0.629617	-1.12995	-0.0605611	0.2638	0.483508	-2.25664	-0.167951	-2.0128	0.760722	-1.16945	-1.02835	1.0871	0.558731	0.30228	0.0300352	0.81196	0.0905794	-0.179479	0.415368	-0.0307443	0.789574	0.262648	-2.30841	0.89062	-0.348404	-0.847385	-1.38892	0.677528	0.929351	0.342648
962	253.12	253.119	253.12	199.104	197.468	206.541	0.306257	0.445459	0.504063	0.535838	0.563102	0.579947	-2.62813	0.459185	0.462996	-0.00903005	-1.91902	0.439917	0.557288	0.516778	0.138469	0.301693	0.0364014	0.415287	-0.103282	0.520113	-2.62813	0.504787	0.465212	-3.57019	0.753615	0.63358	0.359637	0.394346	0.507347	0.331919	0.448435	0.626258	0.450186	0.401385	0.598552	-0.296861	-0.482412	0.441592	-1.78312	0.269707	0.222129	0.286756	0.542196
965	253.945	253.944	253.945	333.013	331.943	333.781	0.250284	0.681165	0.867137	1.00666	1.40518	1.61817	-0.920171	0.0225327	0.285357	-0.706227	-1.6113	0.558526	0.185316	0.522527	-0.735071	0.0960548	0.223143	-0.216741	-1.7152	-0.859022	-2.00996	1.05164	-1.21329	-0.705783	0.184098	0.297432	0.0870963	0.551654	0.368914	0.532636	-0.274668	0.163507	1.4439	0.450247	0.822016	-0.559704	1.48495	0.779814	0.20474	-1.26376	-1.063	0.19199	0.365998
966	254.054	254.054	254.054	350.21	348.988	350.832	0.338362	0.143599	0.635629	0.766714	0.629454	0.767982	-0.177621	0.0018743	0.293437	0.194655	-3.70845	0.252665	1.1883	0.435387	-0.90954	0.222632	0.427047	0.191649	-1.06033	-0.202447	-0.908062	0.477069	-1.37903	-1.96904	0.78595	0.617823	1.0911	0.402266	0.729025	0.316557	-0.508934	0.516922	-0.550722	0.641486	0.337735	-0.993138	0.674531	-0.300749	-0.948521	-0.968194	0.714529	1.16999	0.0940483
967	254.917	254.917	254.918	29.3975	27.1392	30.505	0.854038	0.507203	0.491436	0.551289	0.804744	0.711351	0.381784	0.372803	0.686559	-0.080219	-0.132503	-1.81225	-2.09173	0.534702	0.0412714	-0.700336	-0.0580941	-0.0787495	-0.278935	1.11624	-2.65756	0.836962	0.531798	0.880973	0.856011	0.874608	-0.759653	0.750471	0.6684	-2.88937	0.690932	0.619523	-1.79034	-1.53651	0.679404	-0.081667	-0.300983	0.313237	-0.814361	0.190573	0.10379	-1.30404	0.735555
968	254.942	254.942	254.942	26.8964	24.4379	27.9922	-0.21692	-0.349918	1.0648	0.0731705	0.969575	-0.08511	-0.495583	-0.0801876	0.213337	-0.512709	0.0686897	0.926624	0.0599158	0.605621	0.463541	-0.361766	0.230352	-0.129354	-0.193118	-3.84741	0.339849	1.2566	-0.733267	-0.416466	-0.656091	-1.27372	1.13285	-0.584627	0.285199	0.343833	-0.0335666	0.191959	-0.800187	1.37251	1.33171	0.326737	-1.126	0.740241	-0.976134	-0.776232	0.208927	-1.63829	-0.181103
970	255.067	255.066	255.067	352.623	351.783	353.392	0.307221	1.13667	1.04152	0.833084	0.909409	1.38512	-0.503207	-0.121629	0.171661	-0.847716	-0.881656	0.473625	0.927708	-0.754852	-0.601789	-0.105543	0.208545	0.48672	-2.3832	-0.281562	-2.1575	0.757365	-0.368751	-0.859777	0.604722	0.519349	0.718066	0.440085	0.854104	0.606969	0.364459	-0.397775	0.819173	-0.671013	0.412171	-0.953581	1.23305	0.269552	-0.0225484	-0.332915	-0.814703	-1.50171	0.679272
971	255.135	255.135	255.135	295.354	293.142	296.325	0.162443	0.635751	0.838055	0.738725	1.03441	0.692312	-1.76202	0.308008	0.720218	-0.796858	-1.938	-0.369627	0.766513	0.902419	0.114992	-0.625553	-1.2894	0.238531	-1.00654	1.39142	-1.55383	0.798037	0.5499	1.04659	0.97706	0.921176	-1.21351	-0.914564	-0.481805	0.335068	1.35111	1.10048	-1.00579	0.0752669	0.723587	-0.994316	-0.0610793	1.00771	-0.332186	0.821712	-1.61372	-2.42215	1.02892
976	256.192	256.192	256.192	491.102	490.461	491.707	2.86387	0.300998	-0.369922	-0.369922	-0.369922	3.18586	-0.369922	-0.369922	0.307872	-0.369922	-0.369922	-0.369922	-0.369922	-0.369922	-0.369922	-0.369922	-0.369922	-0.369922	-0.369922	-0.369922	-0.369922	-0.369922	0.187703	0.771138	0.630158	0.674089	0.309758	-0.176263	-0.0790006	0.123757	0.879114	0.599747	-1.84428	0.223094	-1.66227	-0.460625	0.618629	0.311655	-0.238941	0.941771	0.745563	-3.52231	0.281939
979	256.939	256.939	256.94	403.976	402.908	404.573	2.74712	0.73649	0.84683	0.340553	0.470379	0.431499	-0.033114	-0.497912	-0.531789	1.56425	-0.639393	-0.888057	-0.756183	0.890992	0.0575125	-1.08239	0.283265	-0.512875	-1.31842	-0.257083	-1.66465	-0.187015	1.46511	1.04743	-0.0900228	0.859775	0.858604	0.923638	-0.192443	-0.154404	-0.185655	-0.0863951	-0.326024	-0.192062	1.92747	0.469575	0.6945	1.56571	-0.23332	-2.15866	-0.510761	-0.604942	-0.836785
981	257.08	257.08	257.08	364.531	363.772	365.293	0.961624	0.669086	0.664153	1.13123	0.571407	0.572409	-1.13613	0.325098	0.26311	-0.690964	-1.1651	-0.31578	-1.82151	1.4746	-1.141	-1.23238	0.30359	0.541085	-1.34217	1.2832	-0.880498	0.964951	-0.044313	-0.112204	1.36321	0.553908	-0.584595	0.011307	0.156616	0.769027	-0.253919	-0.474388	-0.784534	1.3795	-0.228618	-1.20197	0.97796	0.983295	-2.22517	0.715408	-1.2011	0.592138	1.59631
982	257.082	257.082	257.083	405.081	404.558	405.839	-2.2898	0.583878	0.551036	0.885094	0.504259	0.593862	0.4693	0.193805	0.227967	0.118209	-0.150599	0.57077	0.895811	0.709773	-0.417369	-0.0860828	-0.379357	0.732387	-2.2898	0.3341	-2.2898	0.532546	-0.541238	-0.00182791	-0.0911441	-1.0829	0.0819247	0.871976	0.356093	0.226471	0.276002	0.547603	0.960598	0.556373	0.0867223	-0.677368	0.897208	1.16585	-0.350338	0.0120115	-0.252347	-3.72733	1.28209
983	257.195	257.195	257.196	491.088	490.458	491.685	2.87205	-0.308302	-0.308302	-0.308302	-0.308302	3.29398	-0.308302	-0.308302	-0.308302	-0.308302	-0.308302	-0.308302	-0.308302	-0.308302	-0.308302	-0.308302	-0.308302	-0.308302	-0.308302	-0.308302	-0.308302	-0.308302	0.72556	0.769434	0.64821	0.951238	0.698455	-0.252371	0.233692	-0.356254	0.838477	0.869096	-2.1839	0.251049	-2.1839	0.318398	-1.35933	0.166751	-0.0332173	0.825202	1.00061	-2.1839	-0.901186
985	257.847	257.846	257.847	515.903	479.945	565.529	-1.00617	1.08964	0.472442	0.958425	-0.413308	-0.0826008	0.0120862	0.462027	-0.837465	0.622427	-0.572975	-0.852252	-0.34053	-1.46218	-2.56821	1.88688	-0.434032	0.232342	0.817136	0.669431	1.14706	0.199825	0.101285	-0.835471	-0.518637	0.525134	-0.509131	0.714317	0.2612	0.361699	0.524999	-1.1796	-2.02544	2.55504	0.510887	0.2353	0.672411	-1.22083	0.23696	-0.826497	-0.22134	-0.742706	-0.529788
986	258.936	258.936	258.937	403.875	402.908	404.573	2.04368	1.25414	1.71247	-0.49858	0.618126	0.115411	-0.328198	-0.123327	-1.31952	1.54548	-0.235431	-0.749064	-0.347725	0.167173	0.646896	-0.864529	0.254159	-1.01485	-1.60553	-0.00565213	-1.34588	0.0807546	1.10483	1.20751	-1.07942	1.26513	0.317551	0.618526	-0.801596	-0.593174	-0.395436	-0.160049	-0.201812	-0.179228	2.29673	0.568134	0.0449194	2.09967	-0.377802	-1.22853	-0.0865505	-0.402561	-0.0695892
988	258.992	258.991	258.993	251.6	248.744	255.118	0.224674	0.773805	0.508577	0.721112	1.33283	0.683633	-1.69971	0.341055	-0.239076	0.0183664	-1.68839	0.39044	0.218634	1.01565	-0.905671	-0.21845	-0.881722	0.229515	-2.3701	1.45551	-0.565714	0.65504	0.818676	1.19993	0.886927	0.837672	-0.384507	0.573908	0.498327	-2.00706	0.12424	0.815718	-1.00131	0.903774	-0.417815	-0.797686	-0.707807	0.787504	0.820963	-0.560632	-1.44683	-2.35999	0.303074
990	259.119	259.119	259.119	280.019	272.811	313.063	-0.661096	0.753653	1.00102	1.1036	0.955433	0.0272726	-0.9994	-0.155156	1.387	-0.258481	-0.718267	-0.19621	1.57109	-0.830223	-1.02749	-0.306812	-0.227274	0.223441	-0.989296	1.06544	-2.48615	0.767896	0.16715	0.638112	1.17013	1.42588	-0.193979	-1.9047	0.0389286	-1.05267	0.87527	0.996151	-0.395348	-0.323257	0.348115	-1.70969	1.51533	1.1783	0.455556	-0.463218	-0.809624	-1.84396	0.572957
991	259.13	259.13	259.13	188.778	142.806	197.712	0.0778829	0.711178	0.490518	1.01851	1.0288	0.849337	-1.7711	0.505243	0.683222	-0.160669	-2.04475	0.356143	0.0830254	0.537385	-0.0643751	0.367117	0.241767	0.211197	-0.954054	0.456354	-2.75053	0.127806	0.594159	0.569073	0.520103	0.417464	0.430403	-2.94362	-0.0184826	0.482899	0.360576	0.724058	-0.899114	0.626082	0.203075	-0.544185	0.136415	-0.897767	0.386253	0.654226	0.167071	0.472138	0.763174
995	259.816	259.816	259.816	545.34	504.68	572.541	-0.481169	-0.447796	-0.944255	1.15651	0.449831	1.08189	-0.83666	1.17692	0.685598	-1.98275	0.829844	0.979637	-0.457877	-1.14467	0.129504	-0.992254	0.357142	1.26008	-0.66557	1.59989	-1.04119	-0.712659	1.85938	0.299515	-0.350268	0.0911252	-0.271671	-1.28861	2.07233	-1.31915	0.224981	-0.168964	1.26813	0.51512	0.691869	-0.198799	-0.648907	0.467899	0.714251	-2.32493	-0.167652	-0.312915	-0.152856
996	260.024	260.024	260.024	106.423	92.4733	120.951	0.212026	0.474894	0.804835	0.337142	1.02256	0.994401	-0.622412	0.526743	0.659189	-0.109879	-1.06004	0.360706	0.734049	0.878999	-1.04838	-1.0843	-0.198569	0.524079	-2.0297	0.016258	-2.50991	1.11732	1.00721	0.98444	1.25226	1.23212	0.15539	-0.497207	-0.14671	-0.0514636	0.903565	1.14836	-1.07072	-0.0563639	0.0967452	-2.54708	0.564958	0.319345	-0.0764165	-0.479175	-0.416353	-1.83749	0.513216
998	260.874	260.873	260.874	29.6308	27.1392	30.7486	0.926329	0.710438	-1.83686	0.711058	0.267797	0.860194	0.486014	0.478643	0.456572	0.0417051	-0.278851	-2.88453	-0.466548	1.21189	0.207825	-1.07971	0.378712	0.380246	-0.0348178	0.570337	-1.48868	0.382246	0.662837	0.961161	1.19874	1.08176	-1.06615	0.736219	0.987362	-1.09017	0.67551	0.321534	-1.79571	-0.600394	0.459288	-0.0957275	-0.295995	0.224445	-2.42589	0.303485	-0.0121799	-2.07647	0.919637
999	260.942	260.942	260.942	26.9171	24.8716	28.3367	0.447879	0.0129215	-0.462177	0.295651	0.0395918	0.249754	0.28874	0.1578	0.745936	0.510043	0.313157	-0.0364723	0.616791	0.448562	-1.0498	-0.654772	0.15078	0.238026	0.308447	0.196796	-3.96957	1.15191	0.0674444	-0.287143	0.462728	-0.488924	-2.25304	1.18712	0.593503	1.17002	0.294982	0.98127	1.7648	-0.818574	0.151743	-1.74511	1.34437	1.01261	0.18057	-1.37838	-0.0420586	-0.652889	-0.259623
1000	261.008	261.008	261.008	240.187	206.323	275.325	-0.134149	0.654837	0.780528	0.559036	0.988086	1.32742	-1.29075	0.00766697	0.566736	-0.749746	-1.10751	0.209692	1.57418	0.896879	-0.687036	-0.583367	-0.503355	-0.00703383	-2.18145	0.841869	-1.71744	0.554907	0.461331	1.01458	0.97441	1.11012	0.0539294	-0.880799	0.171386	0.39267	0.326225	1.24689	-0.96449	-0.103837	0.8829	-1.93552	0.417394	0.275606	0.272591	-0.00123699	-0.346621	-2.97562	0.594284
1001	261.027	261.027	261.027	106.307	92.4005	116.03	-1.42555	0.754953	0.824785	0.682206	0.846634	0.845237	-1.42555	0.76776	0.786543	-1.42555	-0.846303	0.637354	0.812499	0.792203	0.494031	-1.42555	-0.701846	0.768811	-1.42555	0.297646	-1.42555	0.790797	0.617231	0.61596	0.716641	0.5571	-0.01604	-2.20746	0.210856	0.37643	0.575243	0.627014	-2.20746	0.340802	0.438111	-2.20746	0.505332	0.429767	0.36	0.35222	0.337085	-2.20746	0.556758
1003	261.089	261.089	261.089	168.606	160.366	176.666	-0.333873	0.143626	-0.0514119	-0.111673	0.507963	0.405337	-1.2007	0.159377	0.186233	0.506257	-3.96069	0.279681	0.388767	0.464109	-0.0624301	-0.246968	0.523008	-0.0295231	0.0549616	0.705656	0.447521	1.22477	-0.0798028	0.954362	-0.0245455	0.0361772	0.480308	-0.784401	0.286142	-0.133822	0.357133	0.475123	-1.59835	0.434139	0.515748	-0.0111131	0.473852	-0.0527712	0.556582	-0.170869	0.543223	-4.12985	0.508291
1004	261.89	261.889	261.89	336.974	335.686	338.222	0.375826	0.833769	0.759746	0.665697	1.43533	1.12875	-1.13293	-0.0541525	0.24967	0.48444	-1.56465	0.58414	-0.134284	0.0389359	-0.674354	-0.549948	0.0800768	0.48737	-1.96704	0.163074	-2.30594	1.09647	0.660298	1.08915	0.914143	0.892127	0.698802	0.221311	0.9856	0.995299	0.644736	0.502541	0.0955241	-0.104325	-0.875211	-1.09756	-0.28586	-0.797885	-0.0992232	-1.20352	-0.06572	-1.09648	0.533586
1008	262.93	262.93	262.931	26.3692	24.3105	27.5073	0.438428	-0.409785	-0.0353922	0.409004	0.258324	0.599807	0.108675	0.322086	0.442104	0.418199	0.0412874	0.216486	0.21791	0.170722	-2.21846	-0.831906	0.345567	0.207937	-0.147197	1.30612	-3.1883	1.32838	0.93499	0.435379	0.541004	1.02926	-0.992727	1.13438	-0.101095	0.770289	0.196084	0.218299	1.50686	-1.37625	0.372102	-2.33965	1.2181	0.558135	-0.124262	-2.24393	-0.452237	-0.853801	0.412049
1009	263.023	263.023	263.024	105.998	93.6727	116.03	0.767232	0.877324	0.935799	0.879389	0.958781	0.985266	-1.28996	-1.28996	0.858765	-1.28996	-0.700219	0.769804	0.93158	0.901704	-1.28996	-1.28996	-0.537315	0.439534	-1.28996	0.415599	-1.28996	0.546497	0.601069	0.593078	0.686125	0.705177	0.0941837	-1.93479	0.39897	0.492512	0.568051	0.653728	-1.93479	0.359476	0.443727	-1.93479	0.5781	0.492424	0.529056	0.477686	0.368091	-1.93479	0.507403
1010	263.023	263.023	263.024	211.537	210.652	214.832	0.197838	0.86645	0.66649	0.542687	0.541495	0.440857	-2.04098	0.318873	0.343535	0.268085	-1.37446	0.356749	-0.349934	0.808835	0.0344978	-0.6781	0.683914	0.263739	-2.04098	1.05644	-2.04098	1.13494	0.825952	1.11166	-1.28289	-1.28289	-1.28289	-1.28289	-1.28289	1.00307	0.209223	0.642323	-1.28289	0.713577	-1.28289	0.362218	0.711041	0.126539	0.193161	1.27192	1.1806	-0.552372	-0.0691692
1012	263.104	263.103	263.104	257.951	255.14	261.074	-0.214264	0.709856	0.579214	0.366091	1.0321	0.74394	-1.06003	0.206663	0.804274	-0.052777	-0.616567	0.0705969	0.726809	0.926229	-0.152606	-2.77424	-0.478288	0.418309	-1.42302	1.0155	-1.68912	0.86134	0.506124	1.11963	0.695678	0.926362	0.118993	-1.81266	-0.607536	0.0209431	1.03821	1.38514	-1.25054	-0.082159	0.452735	-2.07727	0.027429	0.558958	0.179129	0.669882	0.0660366	-2.53403	0.730002
1013	263.133	263.132	263.133	498.169	489.695	501.137	0.448277	1.17562	0.690381	0.103464	1.34465	0.98986	-1.25279	0.575247	0.742417	-1.25279	-1.25279	0.538167	-1.25279	0.787633	0.461063	0.674457	-1.25279	0.659909	-1.25279	0.83117	-1.25279	-1.25279	0.46752	0.551314	-0.353449	-0.873434	0.850367	-1.67863	-1.34358	1.12093	-0.561294	0.486841	-1.75577	-1.0296	-1.11768	-0.249552	-0.206133	0.586425	0.140102	2.08245	0.79233	-0.235213	0.635504
1014	263.887	263.886	263.887	336.897	335.686	338.222	0.419615	0.904932	0.743096	0.788192	1.47765	1.10002	-1.3076	-0.0941838	0.180758	0.47289	-1.40253	0.583381	-0.424031	0.0822431	-0.649155	-0.56341	0.0142158	0.483126	-1.72326	0.212721	-2.40126	1.10259	0.74765	1.12082	0.875009	0.992544	0.669995	0.268872	1.04909	1.06104	0.740101	0.36442	0.0775092	-0.106816	-1.32937	-1.17293	-0.319738	-0.734763	-0.0187858	-0.980875	-0.0768545	-1.49023	0.510478
1015	263.931	263.931	263.931	26.7832	24.3105	29.2787	0.642348	-0.479436	-0.0951629	0.521108	0.237858	0.596122	0.0895322	0.256604	0.478272	0.357185	0.0911471	0.0725075	0.0158431	0.411231	-2.02774	-0.733923	0.289217	0.204337	-0.00384274	1.33444	-3.35894	1.1013	0.981842	0.241714	0.268412	0.879348	-1.62631	1.43481	-0.0154668	0.699955	0.0398274	0.264408	1.5439	-1.48726	0.269502	-2.20717	1.17615	0.409447	-0.0536846	-1.93805	-0.607378	0.467448	0.271599
1016	264.088	264.088	264.088	285.665	283.625	286.743	-0.60826	0.896225	0.229559	-0.177054	0.834676	0.823557	-1.68092	0.632813	1.51257	0.547497	-0.639849	-0.0943795	1.14202	0.816043	-0.142736	-1.98781	0.16886	0.537583	-1.53475	-0.459929	-1.62787	0.812142	-0.211217	1.14865	0.224666	0.0837311	-0.403694	-1.45952	-0.9796	-0.401988	0.812053	1.78745	-0.95575	-0.0756385	0.422154	-1.63174	0.687755	0.483187	1.58394	0.188503	-0.0946125	-2.70417	0.743351
1017	264.107	264.107	264.108	257.949	255.14	260.301	-0.162368	0.711347	0.588118	0.372389	1.03206	0.755957	-1.12878	0.224138	0.802173	-0.0485726	-0.616018	0.0893269	0.724319	0.925046	-0.119342	-2.63241	-0.45002	0.399458	-1.728	1.01675	-1.60198	0.846409	0.496296	1.10512	0.670403	0.906295	0.138151	-1.70094	-0.520206	0.0173496	1.01586	1.37325	-1.29461	-0.0543363	0.476701	-2.02524	0.00334143	0.546963	0.189035	0.660328	0.049817	-2.67507	0.729175
1018	264.928	264.928	264.928	26.3643	24.3105	29.2787	0.506317	-0.456925	-0.0706983	0.426719	0.243482	0.616346	0.149613	0.270182	0.369267	0.499896	0.0895049	0.152169	0.156902	0.169072	-2.16009	-0.819156	0.332723	0.263092	-0.0498533	1.3431	-3.24691	1.21525	1.07311	0.414146	0.513813	0.980882	-1.11208	1.2343	-0.00765447	0.656446	0.198415	0.275627	1.42941	-1.48605	0.269027	-2.46141	1.15886	0.599949	-0.0510097	-2.1108	-0.536714	-0.392246	0.338971
1019	264.964	264.963	264.964	26.3156	24.734	27.4702	-0.895684	-0.894877	1.21107	-0.829202	0.80142	0.388682	-1.03683	-0.270308	0.258621	0.0810107	0.163639	0.540014	0.401667	0.354196	1.07028	-1.52379	-0.0566983	-0.818984	-0.382596	-2.02135	1.36643	2.09329	-1.55417	-0.100749	-0.493727	0.541108	1.64189	-0.449989	0.365784	-1.08607	-0.768501	-0.308515	-0.394366	1.66425	0.663314	0.920547	0.112761	0.380436	-1.15401	-1.90928	-0.363672	-1.2169	0.817942
1021	265.091	265.091	265.092	285.814	284.311	286.393	-0.461001	1.2642	-0.0242967	0.0674592	0.940511	0.905374	-1.77113	0.932644	1.34995	0.804818	-0.258293	-0.766228	0.963663	0.718645	-0.612729	-1.92688	0.083466	1.15894	-1.46345	-0.366964	-0.716454	-0.822237	0.819013	1.04933	-0.0267092	0.131915	-0.671698	-1.90235	-1.11012	-0.896059	1.12859	1.63934	-0.775431	0.145564	0.174673	-0.939126	0.15486	0.840004	1.44476	0.536092	-0.593874	-2.52137	0.754728
1022	265.12	265.12	265.12	311.293	309.981	311.879	-1.94765	0.647625	0.624755	0.769306	0.967695	1.10817	-0.953878	-0.101779	0.909379	-0.179319	-1.29853	0.397765	1.34691	0.537963	-0.239416	-0.23381	-0.167018	0.13711	-2.17052	0.704572	-1.47317	0.613832	0.398481	0.507845	1.10338	0.360177	0.587771	-2.69984	-0.472927	0.644881	0.101115	1.72794	-0.690596	-0.659638	0.631127	-2.04173	0.994724	-0.0102435	-0.144147	0.216158	0.144067	-1.47363	0.662228
1023	265.148	265.148	265.149	533.681	509.953	553.709	0.0905226	0.539938	-0.820377	1.55667	-0.0415687	-0.430587	-2.59809	1.12822	0.415329	1.2659	-0.0297253	0.702176	-0.10776	0.328317	-0.601968	-0.123278	-2.40816	0.655577	0.328002	0.124173	-0.357912	0.384597	-0.737853	0.862907	-0.240494	-1.56456	1.2411	0.102081	0.938169	0.196015	2.59106	0.302886	-0.541161	-0.243409	-0.770992	-0.648421	-0.222152	-1.11004	0.394722	1.18451	0.571467	-0.146675	0.0115043
1024	265.928	265.928	265.928	26.7583	24.3105	27.7725	1.21179	-0.187252	0.570528	0.36537	0.0289758	0.399624	-0.119514	0.0335137	0.671901	1.31859	0.099736	0.16599	0.140279	0.29709	-1.60583	-0.457983	0.189567	0.200051	-0.66354	0.863115	-3.53217	0.010181	0.778693	0.310458	0.189083	1.45865	-1.62687	2.0074	-0.397958	1.04998	-0.0973425	0.790955	0.996434	-1.77883	0.536282	-1.27929	0.661707	0.366702	-1.1604	-1.57164	-0.661599	-0.202572	0.0728148
1025	265.976	265.976	265.977	294.175	293.618	294.854	-1.57956	-0.0566801	-1.57956	-0.0390232	0.31151	0.474152	0.802179	0.689221	-0.767594	-1.57956	-0.691129	-1.57956	0.98076	0.722529	0.810859	0.860352	0.915191	1.02696	0.569974	0.439281	-1.57956	0.849272	-0.270348	0.0098079	0.16729	-0.00914879	-2.23725	-2.23725	-0.0335161	1.03672	0.686178	0.39836	0.716222	0.0306284	0.809565	-2.23725	0.977048	0.275878	0.0621572	1.05415	0.773228	0.834424	0.590799
1026	266.151	266.151	266.152	545.505	527.113	553.084	0.405241	0.897176	0.503385	0.953284	0.950819	0.724282	-0.928247	-2.91156	-0.641605	0.652468	-0.555273	0.611512	0.0492628	0.623159	-0.0103029	-0.277459	-0.897165	0.373341	-0.784211	1.38372	-1.56355	0.44172	0.385064	0.598854	0.271169	0.330984	0.591562	-3.28258	0.462208	0.472457	0.738168	0.512538	-1.07094	-1.01622	0.00555067	-0.102059	-0.139205	0.28267	0.2539	0.645346	0.63177	-2.62027	0.395923
1027	266.804	266.804	266.804	558.562	538.32	576.153	-1.59429	0.00944604	-0.503734	-0.207912	-0.374207	-0.228562	0.857576	-0.727592	-0.173798	-1.33886	0.159373	-0.244747	0.0179431	-0.474489	1.7413	2.42289	-0.368437	0.597069	0.159495	-0.644637	1.92695	-1.01078	-0.526936	-1.01559	-0.315509	-0.368898	0.696676	0.961551	-0.353136	-1.59973	0.270731	0.265975	0.0979156	1.23228	0.036134	1.68586	0.418771	-0.625	-0.526226	-0.502881	0.286042	0.674147	-1.34114
1028	266.804	266.804	266.805	30.946	29.01	31.8263	-0.194505	-0.358227	0.603624	-0.0448977	-0.103638	0.0873018	0.729424	-0.040335	-0.358823	-0.507261	0.365137	0.566461	0.375689	0.613689	-3.31583	-1.08422	1.01855	-0.121637	0.736415	0.267408	-1.1051	1.87078	-0.150823	-0.398803	0.328806	-0.347318	0.969767	-4.10978	0.535783	0.299383	-0.0581803	-0.450507	0.636548	0.552194	0.198112	-0.229579	0.537077	0.432329	0.705247	-0.0196026	0.502086	0.811809	-1.38701
1029	266.925	266.925	266.925	26.7544	24.3105	28.0034	0.526926	-0.104145	0.0420503	0.403359	0.145513	0.536199	-0.298993	0.272431	0.376222	0.625839	0.160163	0.470622	-0.0495297	0.349637	-2.75978	-0.597411	0.473679	0.443517	-0.128736	1.1597	-2.93651	0.889248	1.60548	0.734606	0.552322	0.803776	-1.84005	0.886406	0.277773	0.370932	0.210723	0.116666	1.52435	-1.11842	0.350529	-1.82983	1.20411	0.625117	-1.43823	-1.31197	-0.498675	-0.657899	0.652156
1030	266.947	266.946	266.947	57.3817	46.9543	62.6581	0.502356	0.329623	0.676077	0.264203	-1.88463	0.629794	0.250439	0.443564	0.582635	0.366127	0.295217	0.515122	-0.151634	0.540637	-3.66386	-0.153899	0.326546	0.471734	-0.663821	0.469014	-0.469475	0.324231	0.763886	0.544231	0.392329	0.680186	-0.134801	0.181544	-0.507171	0.185421	0.483291	0.549695	-0.145951	-0.108223	0.445919	-2.27213	0.459905	0.597872	0.571943	-0.172902	0.449847	-0.652621	0.37566
1031	266.952	266.952	266.953	25.3502	24.8912	26.6555	-1.17204	-0.801713	1.02205	-1.17204	0.58274	0.492808	-0.0716362	-1.17204	0.385546	0.323936	0.588351	0.957291	-0.406849	0.52599	1.46249	0.0318616	-1.17204	-1.17204	-1.17204	-1.17204	1.84792	1.26348	-0.845095	-0.0997775	-0.845095	0.817668	1.71297	-0.845095	-0.845095	-0.845095	-0.845095	-0.845095	-0.38368	1.44905	0.751871	1.44581	-0.845095	1.05807	-0.845095	-0.845095	-0.845095	-0.845095	0.915723
1032	267.073	267.072	267.073	40.1029	37.1872	42.8578	0.708351	0.534474	0.684854	0.546309	0.704614	0.596035	-1.89162	0.562509	0.585564	0.433278	-0.0733076	0.563453	0.497386	0.715718	-1.89162	-1.89162	-1.11536	0.585916	-0.171905	0.647212	-1.89162	0.561383	0.61947	0.495699	0.485524	0.633401	0.241547	-2.373	0.29971	0.417714	0.419714	0.81057	-0.407705	0.423739	0.529229	-2.373	0.533175	0.475624	-2.373	0.241849	0.570681	-1.54697	0.416147
1033	267.074	267.074	267.074	147.178	135.668	157.677	-0.153026	0.805257	-0.0439755	-0.227652	0.793996	0.269774	0.283274	0.403643	0.61794	0.24922	-1.82971	0.245596	0.52648	0.713593	0.370223	-2.55419	0.504141	0.811828	0.00916991	0.76894	-2.55419	-0.0103356	0.756229	0.884821	-1.28771	-1.28771	0.164407	-0.215985	-1.28771	1.10006	0.822557	-1.28771	-0.957986	-1.28771	-1.28771	-1.28771	0.168623	0.745917	0.687403	1.05343	0.828491	-1.28771	0.843706
1035	267.124	267.124	267.124	453.957	453.407	454.673	-1.36358	0.214613	0.550728	0.637688	0.600968	0.575762	-3.00518	0.493972	0.626112	0.0415052	-1.65663	0.433404	0.565214	0.543099	0.0306559	0.243002	0.241031	0.722369	-0.820748	0.712809	-1.32917	0.942387	-0.708933	-1.32301	0.11102	-0.0127565	-0.734422	0.924107	0.652667	0.444746	0.248896	0.0634041	1.86864	0.459764	0.0250201	-0.139098	0.795895	0.750018	0.00773071	-0.770135	-1.70001	0.734218	0.835673
1036	267.144	267.144	267.144	545.57	527.113	553.084	0.468404	0.885711	0.670239	0.915318	1.08461	0.884714	-1.65023	-1.65023	0.101057	-1.65023	-0.882929	0.75322	0.534343	0.150841	0.268556	-0.349438	-1.1852	0.476217	-0.175735	1.40859	-1.65023	0.59239	0.443477	0.685744	0.326959	0.457173	0.72008	-0.804656	0.595298	0.592083	0.911109	0.634467	-2.42628	-1.3213	0.0487112	-0.636842	-0.398872	0.320141	0.265896	0.825087	0.742499	-2.44044	0.482921
1039	268.801	268.801	268.802	30.9508	29.1396	31.8263	-1.56288	0.401652	-0.164618	-0.0509172	-0.246436	0.0448516	0.630539	-0.326859	-0.86462	-0.720916	0.296298	0.446089	0.364727	0.933739	-2.78114	0.255997	1.01099	-0.461276	0.773462	0.0676547	-0.382204	2.33586	-0.263199	-0.3533	0.283458	-0.309949	0.89175	-4.12122	0.405747	0.302549	-0.708001	-0.491736	0.584732	0.515049	0.110804	0.125502	0.525052	0.383657	0.657745	0.249957	0.506715	0.799149	-1.33419
1041	269.046	269.046	269.046	384.515	383.206	385.345	0.560897	0.157423	0.776663	0.92703	1.07961	0.914456	-0.98864	-0.363848	0.557638	-0.406831	-1.35478	0.335794	1.61252	0.865335	-0.962463	-0.0495149	-0.0291742	0.724844	-1.90514	-1.09632	-1.92426	0.568747	-0.824038	-1.04044	1.10417	0.532114	0.440579	-0.135432	0.232693	0.0620117	-0.246162	0.331482	-0.74114	1.56036	0.0755734	-1.4052	-0.328945	-0.738254	-0.812659	-0.64359	1.20194	0.717375	0.854955
1042	269.151	269.151	269.151	324.876	323.204	325.581	-0.125328	0.781311	0.815443	0.646715	1.04311	1.09864	-1.07126	0.00815128	0.636435	-0.25838	-0.718961	-0.0208019	1.16668	0.834345	-0.614029	-2.04234	-0.667755	0.150201	-1.72161	1.05314	-1.76532	0.771632	0.626637	1.11532	1.25097	1.04343	0.188825	-1.11186	-0.55314	0.186766	0.93781	1.21961	-1.37029	-0.254461	0.310789	-2.20184	0.339288	0.300519	-0.117609	0.141907	-0.654	-2.16624	1.02554
1044	270.02	270.02	270.021	326.709	325.471	327.608	-0.647625	-0.229942	-0.0915068	0.398687	0.294525	-0.207408	-0.600187	0.310216	0.143441	-2.28382	-1.25039	-0.766834	0.721661	1.06079	-0.0272272	1.48898	0.937753	1.00004	0.589565	0.583236	-2.28382	0.859862	-2.43105	-0.223257	-0.318744	0.317449	-0.354678	-0.398106	-0.138551	-0.0452906	1.12681	-0.203303	-0.147161	-2.43105	0.15527	-0.566703	0.854216	-0.0827238	-0.542772	2.37756	0.862741	1.25487	0.00964024
1045	270.049	270.049	270.049	384.62	384.399	385.345	0.599482	0.904841	0.552998	0.632589	0.010842	0.841904	-1.4194	-0.34463	0.522981	-0.446182	-1.22078	0.275309	1.62129	1.07929	0.56725	0.994567	-0.281763	0.610976	-1.9689	-1.71547	-1.23049	-0.586706	-0.171628	-1.64703	1.29256	-0.453982	0.14715	-0.509944	0.546787	-0.358837	-0.451899	-1.04446	-1.10983	0.678888	-0.318391	1.5929	-0.0376455	0.156962	-1.32991	1.15987	0.59131	0.992465	1.02626
1046	270.135	270.135	270.135	346.987	346.52	347.568	-0.70697	1.23041	0.477595	0.430511	0.990831	1.38434	-0.897701	0.275113	1.18796	0.0733283	-1.157	-0.267488	1.86208	0.448693	-0.0527181	-0.713475	0.127332	0.372057	-1.59854	-0.879087	-1.98504	-0.602232	-0.252754	0.502706	0.516937	-0.241361	0.207141	-1.1861	-1.023	-0.371863	0.625501	1.86049	-1.13377	-0.849334	-0.45323	-1.49434	1.30131	0.4093	1.19102	0.357586	0.041406	-2.32158	1.34346
1047	270.154	270.154	270.154	324.889	324.191	326.179	0.0866443	0.850256	0.540037	-0.196402	1.03822	0.83262	-1.48941	0.244592	0.203806	0.108451	-0.434811	-0.262256	1.23986	1.30026	-0.590267	-1.3543	-0.234524	0.370952	-1.66291	1.19004	-2.34104	0.560198	0.17232	1.21311	1.27569	0.615031	0.500721	-1.73922	-0.842797	0.0670574	0.767902	1.28667	-1.14842	-0.0782305	-0.182989	-2.3624	0.427254	0.737325	-0.0808424	0.641614	0.022853	-1.73597	0.906144
1048	270.208	270.207	270.208	512.337	511.239	512.988	0.642023	-0.0468948	0.765282	0.631982	1.10666	0.723684	-1.63228	-0.201601	0.482132	-1.63228	-1.63228	1.19273	-1.22989	0.83027	0.640464	-1.63228	-0.913142	0.163766	1.08604	0.557265	-0.466257	0.564628	1.34982	0.675794	1.34265	1.09977	0.605163	-0.0454093	1.24209	-1.32908	1.33301	0.27082	-0.610415	0.505193	-1.35173	0.118731	-1.04763	-1.56002	-0.820671	0.0516385	-1.19847	-1.57379	0.771572
1049	270.798	270.798	270.8	30.9698	28.6387	31.8263	-1.60838	0.413642	-0.183358	0.0407616	-0.497212	-0.20397	0.643499	-0.233344	-0.891258	-0.760497	0.204368	0.449657	0.360252	0.99217	-2.66939	0.325462	1.01813	-0.380512	0.753147	0.114436	-0.265582	2.37797	-0.22406	-0.307958	0.350687	-0.286118	0.9472	-4.02073	0.452368	0.364767	-0.686539	-0.488099	0.633049	0.574525	0.14942	0.194535	0.563486	0.4652	-0.68765	0.457157	0.560201	0.866584	-1.29819
1050	270.846	270.845	270.846	31.5391	29.5624	32.2075	1.02079	0.318503	0.428563	0.512349	0.161674	0.522101	-0.73472	-0.184086	-2.67149	0.321458	-0.304395	1.27437	-2.47132	1.09479	0.00222633	0.0651263	0.941916	0.19993	-0.386099	-0.583697	-0.373314	0.845315	-0.0347275	0.413861	0.532066	0.47304	0.0262767	0.985099	1.1413	0.239225	-0.00728278	-0.449089	0.684314	0.173107	-0.137714	-0.0924706	0.762127	-2.98854	0.170791	0.03399	-2.98854	0.620357	0.327303
1051	270.891	270.891	270.891	29.257	27.5996	30.7486	0.456713	0.460705	0.412156	0.820652	0.490223	0.895744	-0.174954	0.743123	0.493662	-0.123132	-0.0857496	0.283286	-3.16891	0.850973	0.0520853	-0.374346	-0.919029	0.458809	-0.618555	0.586386	-2.16414	0.624299	0.584497	0.534643	0.657521	0.57668	-2.76321	0.562285	0.504089	0.388277	0.580654	0.58836	-0.0990245	0.018152	0.393293	0.304836	0.230769	0.335028	-2.76321	0.131468	-0.289716	-2.09871	0.595779
1052	270.912	270.912	270.913	25.8006	25.0901	26.3243	-0.730336	-2.72039	1.12973	-0.449359	0.766191	0.539381	-0.69042	0.234389	0.437584	-0.157029	0.531567	0.897641	-0.0386812	0.333338	0.873496	-1.76912	-0.0184032	-0.0627503	-0.068569	-1.42074	1.15348	1.229	-0.657198	-3.10227	-0.112256	0.807216	1.87816	-0.133781	0.160245	-0.989131	-0.788212	0.14754	-0.782087	0.663003	0.63317	0.522394	-0.303787	0.35895	-0.26349	-1.08843	0.00297757	-0.450578	0.598021
1054	271.029	271.028	271.029	280.44	280.092	281.164	0.276747	0.392852	0.786074	1.07807	2.35852	1.47621	-0.253929	-1.342	0.269236	-0.543773	-0.422328	-1.60221	0.122141	0.955503	-1.06134	-0.335227	-0.205714	0.566944	-1.3439	0.399766	-1.30383	-0.267815	0.353084	0.838527	0.864154	0.870743	0.080775	0.112689	0.35683	-0.0926883	-0.344543	0.343369	-0.512321	0.0364908	0.465719	-0.214021	-2.27574	0.360516	1.08414	-1.00168	-0.800942	-0.380021	0.35957
1055	271.062	271.061	271.062	382.632	375	391.075	0.623123	0.57683	0.90064	0.819028	1.2493	0.807834	0.0410799	0.46998	0.40737	-0.237341	-0.792615	0.408051	1.10801	0.458767	-0.478054	-0.181639	-0.302491	-0.359879	-0.717168	-0.340795	-1.0369	-3.42312	0.0526079	-0.111736	0.702516	0.224726	0.607144	0.23976	0.157103	0.424172	0.0603949	0.486856	0.22761	0.41944	0.391991	-0.1932	0.0631816	0.662399	-1.18414	0.14142	0.874318	0.134389	0.259478
1056	272.795	272.795	272.796	30.9485	28.6387	31.5875	-0.163511	0.431988	0.0750593	0.0737533	0.0129835	0.0785823	0.306718	0.0740273	-0.0258112	-0.0651797	0.164424	0.258142	0.185004	0.165083	0.121146	0.935297	0.326366	0.0749881	0.287424	0.166546	0.840336	-4.32337	-0.0372624	-0.16594	0.30057	-2.35983	0.704534	-3.69279	0.407073	0.286358	-0.437533	-0.203032	0.487919	0.427451	0.193248	0.605255	0.385782	0.352657	0.549937	0.646484	0.405403	0.608683	-0.8152
1057	272.813	272.813	272.813	30.8985	28.9417	31.5875	-0.00743302	0.669718	0.263903	-0.126259	0.0612147	-0.20665	-0.115145	-0.371243	-3.00864	0.659624	0.475114	0.131133	-2.71037	0.405583	-0.134878	0.844374	0.614497	0.0470442	0.787293	0.120504	0.826949	0.77367	-0.560427	-0.217755	-0.264409	-0.655317	1.39865	-1.13893	0.323461	0.309267	-0.610703	-0.578992	1.04583	0.599869	0.0990331	-2.69474	0.723853	-1.21079	1.28772	0.181823	-0.0339399	1.82129	-1.24621
1058	272.843	272.843	272.843	31.5116	29.5624	32.1804	0.700333	0.335895	0.58804	1.61038	-2.02929	0.877193	-0.798537	0.810174	-1.0399	-0.809889	-1.47444	1.42483	-1.04372	0.630558	-0.674395	0.277096	0.989875	0.57234	-0.687603	-0.630244	-0.545686	0.916992	-0.237594	0.03388	0.597256	0.560302	0.131347	0.450277	0.850439	0.172405	-0.083908	-0.458797	1.14387	0.627713	0.139456	-0.527412	0.467278	-4.05949	0.462847	0.346448	-0.960441	-0.19836	0.36344
1059	272.959	272.958	272.959	26.9402	24.4379	28.108	0.340336	-0.290751	-0.0494706	0.643721	0.195109	0.458745	0.24135	0.366282	0.278008	0.286826	0.17781	0.146384	0.252859	0.200659	-2.01274	-0.824302	0.385224	0.211998	0.129357	1.03752	-3.45841	1.28349	0.156606	0.189631	0.463161	0.67186	-1.8278	0.731735	0.545128	1.09955	0.077523	0.424407	2.14977	-0.156244	0.613129	-1.82958	1.28728	0.750711	-0.559353	-1.95213	-0.725873	-0.901327	0.40815
1060	273.008	273.008	273.008	255.355	251.948	268.367	0.458488	0.90171	0.62204	0.405832	0.571294	0.627465	-0.351517	-0.119728	-0.0523922	-0.252585	-3.61268	0.295492	0.582744	0.67409	0.916433	-0.724722	0.00874482	0.0715423	-1.07506	0.71562	-1.14073	0.477911	0.544329	0.398337	0.560698	0.490863	0.128641	0.091317	0.186808	0.233004	-2.50994	0.426968	0.375079	0.0959334	0.178183	0.3048	0.316691	0.532292	-3.78978	0.292451	0.00393184	-0.450663	0.494252
1061	273.008	273.008	273.008	297.928	296.614	298.935	0.259002	1.08328	1.15112	0.71074	1.0021	1.0437	-1.07909	0.12931	0.594838	-0.00114554	-1.13564	0.196279	0.0452245	0.705825	-0.531524	-1.83701	-1.15125	0.505072	-1.65018	0.698455	-1.73896	0.999858	0.958017	0.65822	2.2663	1.84915	-0.873142	-0.546217	-1.29692	-1.121	0.871227	-1.06124	-1.1628	0.414615	1.52169	-1.13501	-0.466216	0.502944	-0.44037	-0.647714	-0.363061	-0.516098	0.890508
1062	273.065	273.065	273.065	171.241	168.253	180.01	0.555298	0.352919	0.454657	0.438588	0.529531	0.524002	0.178825	0.364358	0.321697	0.211902	-2.4622	0.383685	0.177108	0.41374	-0.0424144	0.0593852	0.270465	0.374807	-0.639397	0.364191	-3.43047	0.599321	0.892005	0.902973	1.11744	0.702887	0.133565	-0.11938	0.390728	-0.0595337	0.616474	0.328073	0.356124	0.473301	0.472217	-1.16331	-0.11785	-0.445369	0.412888	-0.518706	-0.574478	-1.58236	0.474014
1063	273.146	273.146	273.146	239.913	238.77	240.955	0.476337	-0.104816	0.706309	0.467176	1.30121	1.81726	-0.504528	-0.327433	0.459466	-0.908141	-1.38527	0.558332	0.516648	0.915219	-0.00247493	-0.606964	0.016717	0.299943	-2.10501	0.519158	-2.26558	0.156435	0.655926	0.693324	0.604232	0.387564	0.269868	0.137228	0.131801	0.360014	-0.0539764	0.100861	-0.270031	0.178418	-0.279922	-0.399636	0.206029	-0.256558	0.213283	0.648565	0.0205428	-4.47635	0.90315
1066	273.96	273.96	273.96	26.9351	24.4379	28.108	0.385352	-0.269412	-0.0543444	0.691011	0.21324	0.464924	0.227097	0.398932	0.341161	0.339747	0.124285	0.136556	0.19223	0.148488	-1.99974	-0.876379	0.332152	0.240686	0.0704418	1.13628	-3.4403	1.19759	0.1814	0.233144	0.544623	0.716283	-1.95542	0.755646	0.535983	1.21706	0.0812472	0.490535	2.05974	-0.202458	0.622088	-1.69173	1.24591	0.66055	-0.669376	-1.85389	-0.796283	-0.986692	0.456302
1067	274.003	274.003	274.003	185.259	183.135	191.537	0.340394	0.526108	0.585673	0.531665	0.640771	0.646346	-2.62233	0.367813	0.509231	0.291274	-1.72948	0.35003	0.569296	0.592108	0.116118	0.0154568	0.168692	0.368643	-0.653218	0.603249	-2.62233	0.404499	0.378733	0.55475	0.565462	0.595804	0.18178	-0.329345	0.308612	0.312183	0.463996	0.694099	-3.7273	0.0602692	0.468848	-0.315705	0.379539	0.402803	0.391161	0.301818	0.109532	-2.48105	0.429184
1068	274.105	274.104	274.105	37.3623	34.5925	41.9017	0.458405	0.417108	0.445456	1.16551	0.869962	0.834616	-1.21716	0.82666	-1.82789	-0.181026	-0.339111	-1.15634	-0.101213	0.511211	-2.86397	1.0796	0.138266	0.500515	-0.220692	0.758603	-0.244953	0.146448	-2.81376	0.541326	0.409969	0.0331881	0.189198	0.72022	0.268701	0.150215	-0.508246	-1.06173	0.827469	0.720665	0.45667	-0.228975	0.441042	-0.538051	-2.81376	1.13666	-0.636153	0.303664	0.712358
1069	274.957	274.957	274.958	26.9377	22.7796	28.108	0.314793	-0.252549	-0.0878339	0.681052	0.192711	0.460613	0.287271	0.386746	0.277952	0.320165	0.165332	0.102361	0.226863	0.178529	-2.03211	-0.816122	0.37606	0.223957	0.115485	1.0213	-3.44241	1.29984	0.19872	0.299808	0.496638	0.580445	-1.95224	0.755957	0.5292	1.05336	0.131409	0.444787	2.12794	-0.163539	0.577271	-1.7798	1.25823	0.804597	-0.646949	-1.90083	-0.798667	-0.923899	0.442973
1070	274.963	274.963	274.963	26.9402	24.8716	28.6797	0.211015	-0.225331	-0.0579116	0.581192	0.18114	0.472326	0.306281	0.453739	0.191972	0.160468	0.237994	0.384045	0.270274	0.109555	-1.95218	-0.548357	0.515993	0.272125	0.180641	0.94616	-3.65373	0.96259	0.529043	0.0636184	0.457166	0.722173	-2.39514	0.599775	0.921906	0.857523	0.0542537	0.330316	2.00049	-0.424341	0.558535	-1.71402	1.30616	0.680791	-0.628386	-1.43982	-0.790443	-0.914574	0.500634
1071	275.022	275.021	275.023	250.615	248.585	252.898	-0.140189	-0.901796	0.91103	-0.42158	-0.211505	1.58111	0.135168	0.190808	0.965006	-0.252039	-0.00193353	0.183208	1.31678	0.627438	-0.378495	-3.12996	0.170115	0.24456	-1.41586	0.584737	-0.744989	0.688393	0.136122	0.337213	0.576333	-0.00399068	-1.04734	-0.252704	0.532209	0.0195794	0.278599	1.06777	-0.000692114	0.194547	0.3925	-0.531709	0.972294	-0.0950525	0.722254	0.206559	0.11217	-4.14405	0.290651
1072	275.024	275.023	275.024	250.214	249.258	251.523	0.372473	0.777986	0.417871	1.32019	0.966477	-0.167423	0.0753119	-0.273648	-0.12919	0.38128	-3.00121	1.28308	-0.288567	-0.0811666	-0.402654	-1.89092	0.384281	-0.624186	-0.34259	1.40714	-0.0705125	-0.114015	0.761913	1.12337	0.8222	0.257911	-0.130537	0.285065	0.740922	-0.927483	0.238313	0.235917	-0.206497	0.548567	-0.815067	0.319814	-2.2873	0.695903	1.01893	-0.295308	-0.931334	-3.01477	0.0361563
1076	275.957	275.957	275.958	26.9377	24.4379	28.6797	0.424301	-0.0828518	0.112093	0.54879	0.0762207	0.23336	0.193425	0.36813	0.376583	0.281891	0.110412	0.224998	0.269137	0.189358	-1.80278	-0.752148	0.33974	0.138926	0.0735047	1.0645	-3.63659	1.24899	0.197293	0.140002	0.563335	0.734275	-1.79639	0.637862	0.672409	1.18887	0.129804	0.575373	1.99183	-0.0618075	0.714825	-1.91226	1.25737	0.695352	-0.640518	-1.68411	-0.936415	-1.10173	0.295779
1077	276.833	276.833	276.833	30.875	29.6477	31.5875	0.236256	0.303353	0.205375	0.362702	-0.136379	-0.176998	-0.207896	-0.318394	-0.429495	0.498678	0.346741	0.644612	-0.384183	0.300907	0.522168	0.431785	0.417873	0.38661	0.692359	0.516499	0.000210113	-4.21278	0.284606	-0.138258	-0.169913	-0.378193	0.979129	-2.3523	0.590348	0.410353	0.0955761	0.254392	0.583145	0.715029	0.391314	0.204813	0.622433	-2.3523	-2.3523	0.593219	0.423169	0.827579	-1.27025
1078	276.954	276.954	276.954	27.1495	24.8716	28.108	0.404434	-0.193996	-0.0356142	0.582908	0.38003	0.529142	0.17802	0.551712	0.22011	0.332726	0.271107	0.154923	0.165232	0.0538755	-1.48058	-0.816466	0.303139	0.115235	0.231509	1.09128	-3.81991	0.781187	0.227235	0.379144	0.23178	0.614689	-2.40952	0.760308	0.871782	1.043	0.184979	0.524265	2.02991	-0.252007	0.533686	-1.5591	1.25288	0.763516	-0.621369	-1.53689	-0.91203	-0.906939	0.284371
1079	277.108	277.108	277.109	365.624	365.281	365.791	0.673191	0.321754	0.719615	1.12653	1.03467	1.1068	-0.291112	0.0409705	-0.221458	0.216333	-0.858181	0.604641	-0.0232364	0.546836	-0.509141	0.496137	0.709871	0.0223786	-0.951956	0.26185	-2.23087	-2.79563	0.490933	-0.0240835	0.992047	0.148912	-0.704229	-0.35108	0.581721	0.041687	-0.0881943	0.874739	0.498303	-0.48284	1.26636	-1.31929	1.61501	1.00325	0.757183	-0.096986	-1.61311	-0.993867	1.07771
1080	277.12	277.119	277.12	192.965	191.197	224.765	0.172541	0.45187	0.354016	0.95163	0.563726	0.735733	-2.75471	0.161226	0.479576	-0.126061	-1.01574	0.233955	0.156557	0.60621	0.32182	0.708264	0.230858	0.399727	-0.817877	0.567071	-2.75471	0.374308	0.450292	0.490052	0.0390959	0.183363	0.0914196	-0.484087	-0.235787	0.263508	-0.0710822	1.06242	-3.15802	0.899698	-0.207297	-0.95455	0.219687	-0.841522	0.294835	0.15895	0.125522	0.991485	1.71989
1081	277.145	277.144	277.145	514.489	507.614	515.772	-0.0512672	-0.698217	0.504802	-0.0709712	1.0671	0.869077	-0.545389	-0.65604	0.0332305	-0.136479	-1.17019	0.379392	1.71668	-0.0402967	-1.23878	-1.51786	0.868125	-0.26817	-0.114283	-0.189375	-1.32517	2.58408	-0.223136	-0.974733	1.15937	0.0190371	-0.493204	0.268523	-0.223365	-0.974733	-0.0587397	-0.780655	-0.107297	-0.0109437	2.57343	-0.581875	0.0329435	2.77015	0.537877	-0.974733	-0.899457	0.313722	-0.974733
1085	277.861	277.861	277.861	80.2524	74.265	84.5011	-1.84746	0.696204	0.693251	0.983224	0.862793	0.65059	-1.84746	0.117943	0.800293	0.415406	-1.08648	-0.214594	-0.0231652	0.939897	0.714148	-0.600104	-1.35393	0.761907	-0.409451	0.773629	-1.84746	0.820808	0.0086761	1.24093	-0.259188	0.00410806	-0.0987734	-0.405298	-1.7373	0.555551	1.04742	0.863258	-1.7373	-1.7373	-0.278043	-1.7373	0.342799	0.296942	0.483795	0.875388	0.589987	-1.7373	1.13257
1086	277.977	277.976	277.977	255.942	253.869	257.328	-0.203577	0.765466	0.29768	0.822829	1.11464	1.03435	-0.737573	-0.125565	0.342177	0.116135	-0.0908388	0.152132	0.383239	0.406446	-0.0061063	-1.23546	-0.782634	0.211651	-3.50007	1.10526	-0.58397	0.513793	0.451773	1.14298	0.111331	-0.418081	0.160048	-0.683731	-0.303093	-0.219467	0.828875	0.716496	-0.288233	0.231382	0.508799	-1.51212	0.133816	0.711292	-0.859223	1.01162	-0.0179501	-3.72382	0.648521
1087	278.83	278.83	278.83	30.8113	29.6477	31.5875	0.459415	0.411385	0.247224	0.624118	-0.50025	-0.54186	-0.786388	-1.00466	-1.20516	1.02825	-3.12012	-0.18872	-1.04053	0.644847	0.794469	0.267842	0.83099	0.325026	1.2733	0.957384	0.410867	0.112566	0.371386	0.0418278	-1.948	-0.149691	0.91839	-1.70245	0.610672	0.469979	0.267586	0.334562	0.600141	0.712223	0.439443	0.146498	0.63994	-1.948	-1.948	0.601288	0.474576	0.82346	-1.948
1088	278.908	278.908	278.908	26.3307	24.4379	28.6797	0.31381	-0.726623	-0.0279452	0.180078	0.120592	0.521582	0.191759	0.318981	0.389313	0.627784	0.488145	0.266784	0.38688	0.180919	-2.32295	-1.30157	0.483813	0.323425	0.0739854	0.358452	-2.76411	1.9169	0.757383	0.0781	-0.121045	0.437327	0.58491	0.733674	-0.329179	0.04212	0.00260397	-0.171569	0.952061	-0.987527	-0.346966	-2.94034	1.00316	0.412466	1.19371	-2.54495	0.487689	1.18119	0.034819
1090	278.994	278.994	278.995	326.668	325.471	327.608	-0.0497534	-2.20297	-0.38795	-0.14705	0.524822	0.0797806	0.702453	0.837332	-1.09273	-0.278307	-1.15768	-0.310463	0.715177	1.17623	0.0512663	0.378848	1.26437	1.53491	-2.20297	0.690139	-0.539616	0.414152	0.348154	0.358173	0.131711	-0.108195	0.176822	-1.73296	-1.73296	0.923357	-0.647667	0.54717	0.976626	0.756916	0.597611	-1.73296	-0.486274	0.0750207	-0.142403	0.885932	1.08972	1.26174	0.386217
1094	279.099	279.099	279.099	189.292	187.464	216.352	0.339059	0.772323	0.578394	0.493851	0.625373	0.625723	-2.19097	-2.19097	0.563762	0.225767	-1.41097	0.429075	0.729081	0.557076	0.494676	0.056675	-0.0367696	0.430733	-0.0735039	0.667471	-2.19097	0.505106	0.530716	0.660644	0.958748	0.752324	0.454592	-2.44096	0.391108	0.434938	0.637241	0.861779	-2.44096	0.487561	0.60753	0.278826	-1.47512	0.467993	0.433969	0.750907	0.515745	-1.62294	-0.175315
1095	279.128	279.127	279.128	453.746	436.263	455.674	-0.213201	-0.213201	-0.213201	-0.213201	-0.213201	-0.213201	-0.213201	-0.213201	-0.213201	-0.213201	-0.213201	-0.213201	-0.213201	-0.213201	-0.213201	-0.213201	-0.213201	-0.213201	-0.213201	-0.213201	-0.213201	4.47722	1.14762	1.09684	0.220479	0.436531	0.835395	-1.47549	0.449649	0.260015	1.04904	0.558468	-1.47549	-1.47549	-1.47549	0.157626	-0.909115	0.161397	-1.47549	0.739869	0.643719	-1.47549	0.325732
1096	279.164	279.164	279.164	563.662	540.675	599.529	0.415639	1.01283	0.717807	0.406244	0.858952	0.712134	-1.5318	-1.5318	0.297375	-1.5318	-1.11824	0.864951	0.638558	0.793779	0.393276	0.441976	-0.956702	0.459821	-1.5318	1.03676	-1.5318	0.683857	0.453529	0.426151	-0.120183	-0.341471	0.405398	-2.97458	-0.38226	0.985289	-0.211767	0.348118	-0.960167	0.233625	-1.40436	0.268504	-0.118755	-0.113858	-0.289144	2.85824	-0.0524498	0.279746	0.426282
1099	279.858	279.858	279.858	80.2143	74.5641	83.995	-1.80492	0.742027	0.744776	1.01816	0.931578	0.661181	-1.80492	-0.319363	0.848051	0.398968	-1.22127	-0.349698	-0.995716	0.990377	0.752543	-0.542212	-0.338366	0.797169	-0.400886	0.819704	-1.80492	0.877746	0.261377	1.22539	-0.237384	-1.51941	0.0153671	0.0372658	-1.51941	0.67772	1.06068	0.845395	-1.51941	-1.51941	-0.0952947	-1.51941	-0.884248	0.375373	0.594263	0.947096	0.614713	-1.51941	1.13335
1100	279.908	279.908	279.909	26.3215	24.3105	27.7725	0.630172	-0.764068	-0.146552	0.278298	0.235104	0.35783	0.259378	0.228411	0.569321	0.978115	0.417235	0.233653	0.210301	0.321794	-2.28753	-1.32411	0.303345	0.162658	-0.215016	0.426523	-2.70069	1.82583	1.2491	0.283229	0.166825	0.734481	-0.892616	1.08252	-0.0581865	0.135702	0.385247	0.0612773	1.36886	-1.07811	-0.210947	-2.99677	0.914333	0.645078	0.164713	-2.27573	0.407618	-0.137361	0.247518
1101	279.908	279.908	279.909	58.9741	55.9139	62.837	0.0125152	0.571068	0.570682	0.288634	0.648759	0.597623	-0.464455	0.413015	0.679409	0.267691	-0.399237	0.276715	0.651409	0.626782	0.298743	-3.17988	-2.26311	0.438654	-0.450249	0.541417	-0.927731	0.801547	0.645253	0.678188	0.486744	0.440201	0.185208	-0.485713	-0.0557236	0.352899	0.689893	0.832695	-1.82119	0.470628	0.491277	-2.32641	0.0211373	-0.831427	-2.32641	0.743426	0.486151	-1.75076	0.690418
1102	279.992	279.992	279.992	326.689	325.471	327.608	-0.619957	-0.192613	-0.727378	-0.195089	-0.25634	-0.347789	0.0764244	0.511976	-0.0400426	-0.419455	-0.143835	-0.86427	1.06195	1.04747	1.09674	-0.507059	0.765958	1.30666	0.706732	0.0933197	-3.33948	0.986071	0.240685	-1.77504	-0.0707452	0.000130583	0.208809	-0.165561	-0.931442	0.196081	0.53651	0.0813719	0.830255	0.0597129	1.079	-2.63079	0.797925	0.0549284	-2.63079	0.60987	1.03825	1.06286	0.359189
1103	280.827	280.827	280.827	30.5659	29.6477	31.5875	0.313922	0.596846	0.362962	0.189803	0.0412011	-0.0753652	-0.115997	-0.543259	-0.280727	0.576005	-1.65559	0.0754599	-0.205105	0.397176	0.826728	0.717477	0.616606	0.315302	0.53355	0.377473	0.693067	-3.75753	0.434153	-0.0540109	-0.118732	-0.270673	1.08304	-2.15978	0.530697	0.549208	0.135059	0.42527	0.616609	0.638077	0.46635	0.340841	0.611322	-2.15978	-1.63654	0.621306	-2.15978	0.762035	-1.06078
1106	280.899	280.899	280.899	521.782	488.729	568.935	0.784034	-0.0113296	-0.684801	0.499061	-0.665609	-0.550722	-0.869393	0.817497	-0.963888	-0.55037	0.0865968	-0.521416	0.231166	-0.903078	1.34196	1.65152	-0.881891	-1.97445	0.0524436	0.682533	2.33095	0.099181	1.65402	-0.335411	-1.02819	-0.688707	0.291817	-0.877205	2.16107	-0.217148	-0.392136	-0.812159	-0.0186511	0.653082	0.220874	2.27184	-0.388022	-0.923974	-0.569551	1.89926	-0.30985	-0.52638	-0.690915
1107	280.905	280.905	280.906	26.3256	22.1908	28.0873	0.327418	-0.77286	-0.159089	0.20457	0.0374887	0.543911	0.248975	0.319873	0.392426	0.652592	0.410654	0.268703	0.40636	0.269944	-2.40109	-1.27275	0.434912	0.372599	0.142718	0.418895	-2.70797	1.86172	0.777633	0.145904	0.0294307	0.474526	0.371281	0.781337	-0.312091	0.136961	0.169931	-0.139822	0.920942	-1.01807	-0.289902	-3.05217	1.06579	0.437668	1.17072	-2.58795	0.485492	0.642651	0.116884
1108	280.941	280.941	280.942	26.2987	24.4379	28.3367	-1.05118	-0.500417	1.01294	-1.64845	0.611088	0.190898	-0.850651	-0.0529991	0.230552	-0.0134954	0.393555	0.580587	0.242513	0.244445	1.11055	-0.990342	-0.0398292	-0.410123	-0.0962669	-2.40506	1.6995	1.74219	-1.49392	-0.945326	-1.10787	0.250499	2.16127	-0.575015	-0.00237667	-0.856371	-0.920366	0.00869393	-0.732521	1.66353	0.197596	0.768397	-0.231704	-0.137565	0.419518	-1.69407	0.163053	-0.494722	0.288209
1109	280.962	280.962	280.963	154.516	136.852	166.423	0.864034	0.107291	0.403753	0.416981	0.466044	0.505706	-1.32324	0.37854	0.459522	-0.966267	-3.40161	0.333353	0.474629	1.11492	-0.0934789	-0.00324672	0.473684	0.373937	-0.661872	0.400557	-1.21492	0.891683	0.401154	0.569745	0.633726	0.640192	-2.98	-1.31438	0.242515	0.351517	-0.466564	0.729684	0.306989	0.233445	0.567104	-0.0101522	0.729805	-0.410998	0.317659	0.344705	0.111404	0.146812	0.457566
1110	280.975	280.974	280.975	256.012	253.869	257.487	0.281188	0.651864	0.893793	0.052126	0.55462	0.552862	-2.48341	-0.0950923	-1.75222	0.846168	-0.0481951	0.199092	0.664143	1.08599	0.460902	-2.48341	-0.0422576	-0.00502301	-0.227187	0.78693	-0.392469	0.499599	0.844578	0.765888	-0.877425	-0.0135751	-0.402248	-0.131355	0.389476	0.413721	0.0494811	1.5038	-0.860872	0.00788187	1.45811	-1.00473	0.494044	0.623791	-1.94442	0.688323	-0.0791018	-3.0333	0.575371
1115	281.886	281.886	281.887	78.7294	72.8732	86.064	-2.83551	0.402356	0.700556	0.852281	0.917747	0.79678	-2.84028	-0.197268	0.410976	-0.269033	0.117881	0.0534896	0.485621	0.653221	0.198325	-0.326641	0.252796	-0.0366606	0.0150503	0.36185	-0.445675	0.732131	0.0271614	0.383932	0.51754	0.310319	0.113394	-0.25048	0.243891	0.501679	0.324119	0.305822	0.0367441	-0.000638218	0.231005	-0.294672	0.324764	0.357972	0.251253	0.265242	0.0605266	-4.65763	0.61185
1116	281.905	281.905	281.906	58.9534	24.3105	61.6652	0.309519	0.777218	0.722725	0.52843	0.737002	0.776867	-0.282352	-0.360064	0.853493	0.442498	-0.250817	-2.37883	0.840802	0.808677	-2.37883	-0.422147	-1.69664	0.520954	-0.162289	0.242945	-0.519737	0.89057	-0.451654	0.913668	0.423328	-0.0989659	0.290456	-0.319663	0.000700086	0.54357	0.385078	1.13294	-2.24134	0.673217	0.565737	-0.915952	-0.129283	-0.538828	-2.24134	1.05103	0.298439	-2.24134	0.956845
1119	282.778	282.778	282.778	31.152	29.5043	32.1804	-0.879793	0.426213	0.128267	0.666235	0.529152	0.527929	-0.267437	0.34438	0.026474	0.854116	-1.93633	0.592034	-1.70348	0.522627	-2.9193	0.433252	0.524428	0.284189	-0.114777	0.629879	0.182583	1.14936	0.539576	0.281628	-0.479372	-0.737899	0.574972	-2.29669	0.693678	0.335224	0.158556	0.157104	0.926149	0.750508	0.503742	0.352847	-1.17147	-2.29669	0.567753	0.508531	-2.29669	1.14591	-0.0372429
1121	282.892	282.892	282.892	326.693	325.545	328.357	1.28091	0.886693	0.77706	0.877256	0.273973	-0.258005	-0.0659933	0.626173	0.980628	1.18462	0.516603	0.937201	0.512904	-1.33679	-1.33679	-1.33679	-1.33679	-1.33679	-1.33679	-1.33679	0.277945	0.54956	1.11711	1.95062	-0.758978	1.89297	-0.758978	-0.758978	0.520378	-0.758978	1.03986	1.32655	-0.758978	-0.758978	-0.758978	-0.758978	-0.758978	0.469657	1.08404	0.639302	-0.758978	-0.758978	-0.758978
1122	282.902	282.902	282.903	26.3156	24.3105	27.7725	0.947022	-0.0367453	0.29723	-0.0784644	0.39477	0.774284	-0.445514	0.351671	0.589056	1.01107	0.402928	0.336953	-0.0852955	0.752314	-3.39161	-0.390478	-0.335346	0.464629	-0.663581	0.316229	-1.91969	0.708563	1.25129	0.663411	-0.083554	-0.996936	-0.321374	2.13833	-0.476237	0.410284	-0.14685	-0.150864	1.01434	-1.69684	0.329515	-2.32155	0.351364	0.236748	0.517861	-1.06674	0.755177	0.719036	-1.46392
1124	282.937	282.936	282.937	26.8961	24.4379	27.9922	-0.148756	-0.322976	0.915535	-0.146473	0.860466	0.109409	-0.117126	0.0570805	0.285231	-0.456575	0.0576954	0.823286	-0.241913	0.5248	0.442364	-0.565299	0.289961	0.0347899	0.0155923	-3.96538	0.318032	1.23025	-0.462992	-0.394671	-0.255668	-0.708956	1.27491	-0.308315	0.103588	-0.281274	-0.0186432	0.114562	-0.766311	1.33616	1.28834	0.321626	-1.7875	0.731426	-1.82536	-0.828092	0.160582	-1.24713	-0.103761
1125	283.069	283.068	283.069	161.179	159.979	169.521	0.446691	0.876664	0.392881	0.492045	0.556531	0.363724	-2.03117	0.963933	0.244007	-0.517007	-1.21526	0.391329	0.878114	0.481467	-0.127079	-1.00027	-0.401005	0.996361	-0.359799	0.670364	-2.81471	0.71219	0.901131	-1.55414	1.17162	0.624456	0.322705	-0.233514	0.260256	0.523869	0.626477	0.752261	-2.12868	0.677937	0.568652	-0.0753626	0.3298	-0.457763	0.24916	0.512732	0.428535	-0.25199	0.989337
1126	283.083	283.083	283.083	286.486	284.898	287.508	-0.255703	0.668287	0.568457	0.180667	0.954983	0.572763	-0.833428	0.312852	0.855496	-0.0511293	-0.245334	0.0924075	0.575617	1.08698	0.195966	-2.94588	-0.459892	0.598083	-1.444	1.06166	-1.78778	0.298929	0.628589	0.878572	0.530261	0.644792	0.352217	-2.51618	-0.854384	-0.23351	0.883782	1.1866	-1.9306	-0.48689	0.610981	-1.4064	0.0680335	0.715926	0.453909	0.641739	0.211287	-2.06355	0.524676
1127	283.119	283.119	283.119	342.716	341.633	365.119	-0.05935	0.409057	1.0037	0.876278	0.666302	0.45177	-2.19348	-0.162418	-0.155009	-1.42512	-1.79999	0.351813	0.911791	0.61172	-0.257772	0.822065	-0.397728	0.582147	-0.394207	1.31704	-1.83296	0.674348	-0.975785	-0.481658	0.642574	0.426872	-0.555952	0.28522	0.131318	0.820506	-0.204216	0.141833	1.21378	0.446416	0.486027	-1.12517	1.25133	0.674121	-0.29994	-0.225516	-1.47218	0.273682	0.905044
1129	283.883	283.883	283.884	78.7294	72.8732	86.064	-3.18743	0.373403	0.640801	0.727554	0.822904	0.728987	-2.58348	-0.146571	0.45048	0.0434356	0.146335	0.0519682	0.455266	0.609418	0.194854	-0.334286	0.27325	0.0308553	-0.010603	0.278997	-0.353785	0.787649	0.10261	0.382515	0.47844	0.382588	0.0120299	-0.336026	0.199205	0.486471	0.297006	0.314002	0.0991391	-0.0626711	0.316491	-0.340796	0.269408	0.401271	0.265029	0.205277	0.113638	-4.64973	0.612348
1130	283.914	283.914	283.915	59.3603	57.1859	62.837	0.0116362	0.712906	0.757699	0.0969988	-1.23048	0.940939	-0.379825	0.665676	0.984615	0.676258	-0.218523	-0.0265221	0.816408	0.540616	0.326814	-1.53838	-2.84045	0.600923	-1.41489	-0.150415	-0.483579	1.15158	0.542057	0.854898	0.144575	-0.596728	0.110005	-0.281322	-0.501305	0.44739	0.805728	0.81642	-1.53152	0.250943	0.618448	-1.45969	-0.0293077	-3.15727	-1.13002	0.751816	0.631851	-0.862509	0.77859
1131	284.775	284.775	284.776	31.0315	29.5043	32.1804	-2.93543	0.0185657	0.177046	0.22575	0.140219	0.113607	0.00925328	0.125175	0.150217	1.34316	-0.501563	1.33229	0.15185	0.384785	-0.629028	-0.402889	0.714594	0.139939	-1.53609	0.0970275	-1.03947	1.921	0.0674153	0.138677	-3.00609	-0.0613401	0.356072	-3.00609	0.948503	0.102807	-0.372943	-0.201321	0.658173	0.324775	0.338612	0.0676196	0.775283	0.543592	0.680377	0.129241	-0.0727587	1.1387	-0.657794
1133	284.89	284.89	284.89	326.743	325.545	328.357	1.20525	1.06015	0.802786	0.916435	0.255592	0.629375	-1.29449	0.969333	1.03781	1.1842	-0.688524	0.748251	0.408195	0.183424	-1.29449	-1.29449	-1.29449	-1.29449	-1.29449	-1.29449	0.0447652	0.304369	1.09828	1.83237	0.642384	1.74507	1.16856	-0.80957	0.509696	-0.80957	-0.155497	1.09036	-0.80957	-0.80957	-0.80957	-0.80957	-0.80957	-0.80957	1.17787	0.886838	-0.80957	-0.80957	-0.80957
1134	284.925	284.925	284.925	29.6602	22.1908	30.4448	-1.67241	0.186341	-0.0358024	0.406666	-0.269414	-0.0999889	0.294808	0.622922	0.158231	0.735231	0.458907	-0.590016	0.917562	1.57631	-0.410629	-2.88846	0.333638	0.304029	0.716233	-0.424374	-1.48905	1.16927	-0.308866	-0.751736	-0.473471	0.478088	-2.33018	-0.222679	-0.616065	0.328262	-0.708827	0.999389	0.604725	0.84796	1.19883	-0.247239	2.18591	0.82377	-0.898297	-1.35068	0.978488	-0.252774	-0.289044
1136	285.114	285.113	285.114	328.409	327.478	328.991	0.268269	0.324003	0.421718	1.04705	0.688659	0.720931	-0.701706	0.367776	0.289815	-0.253566	-3.89026	0.544431	0.20728	0.281766	-0.127683	0.278491	0.0297343	0.369381	-1.01094	0.48135	-0.753295	0.416803	-1.36879	-0.618804	-0.339035	-0.0547199	-0.558623	-0.725321	-1.28672	0.137735	-0.143763	-0.671163	1.81251	0.397952	0.908018	-0.113454	1.91842	2.22532	0.297743	-0.535667	-1.1913	0.0970053	0.739678
1137	285.114	285.114	285.114	377.428	376.783	377.804	0.228942	0.146558	0.55052	-0.035795	0.728152	1.22072	-2.07474	0.613534	0.233953	0.241952	-2.06688	1.6053	0.159903	0.901141	-0.142196	0.0780914	0.343357	0.350819	-1.36055	-0.936917	-1.57942	0.79356	-1.15754	-0.638257	-0.259401	-0.398681	-1.74583	0.73313	0.538595	1.24381	-0.622887	-0.836288	1.31531	-0.270093	-0.0525964	0.497189	1.75413	1.98187	-0.184266	-0.996394	-0.364534	0.4192	1.1105
1138	285.171	285.171	285.171	267.768	265.405	269.586	-0.609405	0.454019	0.720247	1.53693	1.18299	0.814564	-0.770207	0.899202	0.419289	-0.0774394	-1.42926	0.201623	-0.191102	0.672752	-0.827708	-0.879304	0.217915	0.540252	-2.3105	0.617673	-1.8374	0.654874	-0.514205	0.210493	0.535321	0.468071	-0.610973	-0.297205	-0.261101	-0.149149	0.462675	0.780146	1.34856	0.761284	1.23736	-2.56151	1.59924	-0.938844	-0.0512838	-0.649487	-0.705026	-0.736529	0.429728
1140	286.772	286.772	286.773	31.1147	29.5043	32.1804	-3.91167	0.138723	-0.0160502	0.282133	0.103387	0.111789	-0.270737	1.13841	0.647804	0.271276	0.0880105	0.929407	-0.0497508	-0.259957	-0.735326	-0.10159	0.179076	1.09937	-0.0302334	0.0491752	-0.510114	0.846872	0.324899	0.261358	-0.765399	0.0838183	0.404501	-2.44189	0.941868	0.217576	0.127887	-0.018404	1.10938	0.534621	0.423478	0.384913	0.481315	-2.44189	0.753031	0.234736	-2.44189	0.636305	-0.314712
1141	287.023	287.023	287.024	270.854	239.45	273.367	0.183454	0.654195	0.680385	0.799062	1.01223	1.05393	-2.56944	0.154948	0.615594	0.0132043	-1.36888	0.298303	0.496861	0.988994	-0.522697	-0.764633	0.172436	0.465007	-1.59728	0.228617	-1.70274	0.708449	0.373229	1.28168	1.25806	1.1779	-0.0960217	-0.46338	0.0961426	0.0565612	0.411322	0.894115	-1.65566	-0.353167	0.227213	-1.94321	1.16083	0.583807	0.169972	-0.0724558	-1.69053	-1.29856	0.896408
1143	288.027	288.027	288.027	270.865	269.253	272.363	0.196708	0.709231	0.627481	0.979363	1.15704	1.15648	-2.39073	0.180444	0.640007	-0.229553	-1.22516	0.25996	0.316645	1.05789	-0.441947	-1.05879	0.178494	0.559915	-1.8307	0.251791	-1.48408	0.389507	0.402132	1.19456	1.08752	1.0912	0.0547451	-0.22237	0.383611	0.0061914	0.411981	0.891217	-1.23668	-1.45998	0.230421	-2.23361	1.25321	0.327019	-0.184516	0.19696	-1.10128	-1.17642	0.801166
1147	288.877	288.877	288.878	63.4789	59.0836	67.6167	0.293794	0.572153	0.73829	0.578797	0.909877	0.709624	-1.34022	0.330074	0.426567	-0.141489	-1.20295	0.422665	0.49599	0.708969	0.0750814	-0.104812	-0.421164	0.502886	-1.04828	0.652961	-3.44114	0.282327	0.372427	0.737497	0.711996	0.761742	-0.426969	-0.491471	0.412307	0.873039	0.735321	0.596018	-2.48117	0.247994	0.505449	-0.565535	0.0894039	0.242658	-0.675384	0.700284	0.243061	-0.753731	0.753518
1149	288.937	288.936	288.937	26.8964	24.4379	28.0034	0.289757	-0.574017	-0.0486493	0.45546	0.0897918	0.272075	0.442733	0.427382	0.288814	0.490223	0.461575	0.13242	0.403943	0.191958	-2.14044	-1.32857	0.428923	0.26841	0.372277	0.064982	-2.93656	1.94752	-0.0223443	-0.11459	-0.0516051	0.139396	-0.59052	0.481298	0.471982	0.659665	0.0295867	0.262478	1.92429	0.389082	0.196024	-2.88967	1.2163	0.827935	0.503252	-2.67923	0.197395	0.421359	0.126271
1153	289.937	289.937	289.938	59.3318	57.4664	62.1995	0.228689	0.614889	0.803833	0.509506	-0.00105499	0.243879	0.24307	0.44504	0.0239746	0.100358	-1.58198	0.0425978	0.732028	0.669375	-2.54019	-0.519134	-0.15218	1.17835	0.103234	0.325854	-2.54019	1.07006	0.637778	0.914194	0.825552	0.465716	0.85156	-1.41505	0.449418	0.653589	-0.428421	-1.41505	-1.41505	0.632539	0.80587	-1.41505	0.507761	-1.41505	-1.41505	0.955267	-1.41505	-1.01989	0.603484
1154	289.938	289.938	289.938	26.8964	24.4379	28.0034	0.403206	-0.38358	-0.0792662	0.609484	0.0405933	0.288158	0.413895	0.469172	0.316881	0.48416	0.362572	0.100898	0.379118	0.251242	-2.09404	-1.09933	0.379467	0.340188	0.230593	0.18841	-3.24307	1.64125	0.192094	-0.016475	0.191407	0.342724	-1.36321	0.675509	0.520495	0.947507	0.206345	0.356372	1.96972	0.259727	0.266031	-2.69871	1.26284	0.901796	0.00294127	-2.31899	0.000255004	-0.0765795	0.122218
1156	290.089	290.088	290.089	43.8388	39.3679	65.6338	0.50085	0.39491	0.441639	-0.494711	0.537063	0.481127	0.118902	-0.447108	0.486321	0.187439	-0.15022	0.429237	0.5375	0.617775	-0.131643	-0.0678464	0.156656	0.556739	-1.34688	0.609101	-3.93233	0.51548	0.653708	0.554203	0.474971	0.540577	0.208798	0.148464	-0.0413045	0.177085	0.506372	0.563629	0.0995579	0.126395	0.32283	-3.2379	0.436381	-3.2379	0.139732	0.100916	0.165268	-0.192717	0.523898
1158	290.874	290.874	290.875	63.3164	29.0713	67.6167	0.465689	0.600869	0.709682	0.626578	0.827751	0.705089	-0.467393	-2.32414	0.551944	0.123082	-1.58606	0.456217	0.567879	0.707084	0.308016	0.22031	-1.43437	0.629115	-0.466364	0.680545	-2.32414	0.422614	0.145187	0.66642	0.620418	0.685621	1.02483	-0.507284	0.405347	0.77128	0.689069	0.615535	-1.99669	0.147629	0.38631	-0.460068	0.227803	0.313854	-1.00084	0.635999	0.307433	0.493235	0.67982
1159	290.934	290.934	290.935	26.8964	24.4379	28.0034	0.318418	-0.564781	-0.110028	0.47949	0.0647092	0.315004	0.410517	0.429187	0.259321	0.500282	0.466219	0.170548	0.38573	0.228131	-2.14244	-1.29948	0.433064	0.262136	0.329517	0.0849337	-2.95414	1.93365	-0.0787436	0.00850847	0.0777749	0.041187	-0.771328	0.521581	0.488024	0.71657	0.00495919	0.27047	1.87679	0.395582	0.169996	-2.93485	1.22478	0.933187	0.423815	-2.60742	0.135214	0.304129	0.158028
1160	290.941	290.94	290.941	26.8964	24.4379	28.0034	0.238172	-0.579215	-0.152524	0.438226	0.0664228	0.294447	0.527696	0.407907	0.28842	0.550492	0.490791	0.157789	0.44335	0.25126	-2.14338	-1.3577	0.326456	0.249161	0.300311	0.164334	-2.90592	1.9435	-0.22162	-0.096915	0.11012	0.291771	-0.872792	0.40533	0.44653	0.610794	0.0109378	0.199401	1.78237	0.422779	0.311067	-3.06182	1.25153	0.610397	0.620843	-2.56829	0.0792027	0.353297	0.258714
1162	291.938	291.938	291.938	26.8964	24.4379	28.0034	0.277244	-0.780016	-0.0131782	0.418228	0.353036	0.402242	0.466231	0.350048	0.320664	0.503579	0.539306	-0.0888611	0.537531	0.333166	-2.25994	-1.22138	0.45723	0.551658	0.142567	0.17227	-2.99217	1.53055	0.185782	-0.0732741	0.495851	-0.237886	-1.08938	0.363617	0.43533	0.766682	0.00165634	0.37951	1.95103	0.593113	0.222736	-2.72841	1.45193	0.64966	0.653088	-2.10539	0.352438	0.349693	-0.314724
1164	292.818	292.818	292.819	30.9387	28.6387	31.6056	0.02991	-0.880791	-0.290752	-0.532824	-0.153372	0.108419	0.0505664	0.554503	0.175071	0.0694179	0.932728	-0.256796	1.17017	0.404053	-1.7347	-1.15202	0.640821	0.804752	1.02076	-1.11346	-2.08164	2.23518	0.624072	-2.04341	0.955131	0.982124	-1.06216	0.922385	0.0605662	0.0689168	0.568034	1.38085	-1.79256	0.0160868	0.784918	-1.48687	-0.425034	-0.0714142	0.310819	-1.13914	0.666533	-1.331	0.839276
1165	292.828	292.827	292.828	30.9917	29.1396	31.7509	0.20407	0.131003	1.01239	1.16792	0.997512	1.09133	-0.648645	-1.12197	-1.19609	-0.579222	-0.656809	1.11436	0.0691251	1.10275	-1.7192	0.143931	1.04859	-0.317346	-0.355193	-0.300778	-2.16355	0.975835	0.743536	0.406525	0.728455	-2.70743	0.448466	-2.70743	0.646448	0.593571	-1.59601	-0.112838	0.714866	0.423814	0.477004	-0.182679	0.605678	-1.24463	0.369108	0.337733	0.478391	0.415736	-0.0151159
1166	292.93	292.929	292.93	26.8964	24.4379	28.0873	0.367489	-0.452831	-0.140083	0.430203	0.122384	0.318179	0.471853	0.306004	0.275366	0.444185	0.462871	0.23417	0.404659	0.130394	-2.16263	-1.27974	0.410286	0.252253	0.325238	0.23864	-3.02063	1.86175	0.0196871	-0.0206691	-0.174961	0.272753	-0.32691	0.4983	0.586191	0.581801	0.0250283	0.270105	1.89501	0.0973418	0.183125	-2.95348	1.0426	0.900736	0.69792	-2.72618	0.158122	0.238354	-0.0632507
1167	292.958	292.958	292.959	26.1893	25.4135	27.4702	-0.321078	-0.14365	0.930616	-0.948221	0.608459	0.204453	-0.725829	-0.243908	0.385308	0.10296	0.298541	0.678801	0.436815	0.403514	0.828116	-1.17824	-0.0145173	-0.18752	-0.192235	-3.41619	0.997935	1.49586	-1.59415	-0.267031	-1.31131	0.365708	1.705	-0.0666365	-0.114543	-0.869672	-0.723158	-0.251312	-0.148768	1.53276	0.273714	0.980343	-0.100965	0.685185	-0.561478	-1.46769	-0.245883	-1.7934	1.28846
1168	293.115	293.114	293.115	220.199	218.217	238.955	0.228938	-1.48243	0.991313	0.0513133	1.22776	0.792639	-0.312876	0.219897	0.552862	0.0616168	-2.35733	0.666144	0.584742	0.81416	0.213839	0.552604	0.639811	0.0153456	-0.479606	0.349498	-0.796307	-2.53392	0.210713	0.157533	1.57623	0.800931	0.0612044	-1.08621	-0.463935	0.234425	-0.138066	0.969989	0.0816582	0.323109	-0.0664273	-1.33525	0.388683	-1.11922	0.353023	0.63937	-0.613442	-3.17001	1.83134
1169	293.143	293.143	293.144	478.122	475.774	479.713	-0.186015	0.382951	-0.0884059	0.13302	-0.163305	0.158486	0.582038	0.581149	-0.31971	0.116837	-2.02646	0.328035	-2.11856	0.682357	0.934728	-0.232153	0.976008	-0.259827	1.37287	0.594934	0.940566	-2.38954	1.07171	1.12429	-0.546268	0.194756	1.21634	0.0737857	0.159259	0.203721	0.642066	0.887931	0.256065	0.662978	-0.465002	-0.856856	0.882408	-0.430967	0.123015	-0.0950537	1.33613	-1.39799	-2.34801
1170	293.151	293.151	293.151	244.218	240.432	246.14	-0.0114709	1.16025	0.686485	1.01294	0.39815	1.27114	-0.999938	-0.0738291	1.32094	0.667086	-0.866788	-0.624619	-0.138339	0.782105	0.00805265	-0.0467997	0.27561	-0.145606	-1.50748	0.619378	-1.03129	-2.75598	0.258383	1.11779	0.627801	0.806361	0.153866	-0.153796	0.0662885	0.818643	-3.2119	0.990656	-0.498413	0.102335	0.430072	-0.843988	-0.381838	0.239861	0.702253	0.798519	0.302845	-2.61626	0.120799
1171	293.18	293.179	293.18	476.371	444.204	485.853	0.06523	0.457985	0.501822	0.637416	1.16187	0.710755	-0.622483	-0.0707008	0.647786	0.339708	-1.86528	0.34762	-0.011451	0.908847	-1.7204	0.166707	-0.810845	0.270429	0.458814	0.56875	-2.85616	0.713575	0.626316	0.0319244	-0.243023	1.16921	0.758079	-0.650246	0.458164	-0.825337	1.22078	0.576267	0.586896	-0.754069	0.322251	0.600067	-0.114575	-0.850062	0.595066	-1.88447	0.179668	-2.91937	0.894678
1175	293.972	293.972	293.972	212.243	211.154	215.268	0.122036	0.654774	0.525498	0.586244	0.763703	0.786902	-2.49782	-0.681025	0.736464	0.332441	-1.64278	0.297616	0.778903	0.816188	-0.218842	-0.0516647	0.0748596	0.471019	-0.296509	0.83835	-2.49782	0.101459	0.0104797	0.813626	0.371078	0.670662	0.183991	-0.238713	0.0627884	-0.0269694	0.734368	1.01444	-3.45678	0.310573	0.784531	-0.507815	0.0909772	0.421565	0.67621	0.503743	0.238296	-2.41645	0.50103
1176	293.972	293.971	293.972	294.101	293.054	294.882	0.406753	0.629576	0.642525	0.270879	0.63091	0.795621	-0.752588	0.400286	0.597739	0.251835	-3.40143	0.393412	0.476571	0.24522	-0.247426	-0.474399	-0.216538	0.721245	-1.65919	0.812038	-1.08596	0.562915	0.0193618	0.59117	0.71995	0.719488	0.623715	0.450164	0.136205	0.628707	0.0948939	0.387407	-0.980289	0.108528	0.122678	-0.672857	0.269926	0.689155	-0.348212	-3.90845	0.18898	-1.48921	1.07453
1177	294.056	294.056	294.056	336.085	334.919	336.655	0.832496	0.719724	-1.23707	0.908989	0.766716	1.03276	-1.23707	0.763956	0.954312	-1.23707	-1.23707	-1.23707	-1.23707	0.750205	0.750382	-0.148632	-1.23707	0.789814	-1.23707	1.02666	-0.10749	0.856652	-0.915741	-0.915741	-0.915741	1.09322	-0.915741	1.34247	1.24195	0.829417	1.05482	-0.915741	0.614171	-0.915741	0.321703	0.45321	-0.547859	-0.915741	1.05655	-0.915741	-0.915741	-0.915741	-0.915741
1178	294.183	294.183	294.183	476.371	475.185	482.226	0.50318	0.814264	0.429073	0.86168	1.57363	1.01362	-1.48552	0.962512	0.619231	-1.48552	-0.674926	-0.0192138	0.379989	0.916521	-0.363862	0.0230994	-0.927036	-1.48552	-1.48552	0.582246	-1.48552	0.733572	0.424606	0.421085	0.108133	1.02012	1.04272	0.183749	0.258665	-1.42085	1.47274	-0.737882	1.00792	-0.303896	-0.388164	0.535595	0.0719813	-0.0995298	0.779047	-0.629404	0.274862	-2.48701	0.92839
1181	294.815	294.815	294.816	30.9239	28.6387	31.6056	-0.162279	-1.00426	-0.136371	-0.585608	-0.320141	0.325121	-0.0775459	0.619312	0.0938414	0.0911618	0.828369	-0.488298	1.35164	0.666049	-1.52128	-1.18285	0.581638	0.888488	0.955964	-1.03548	-2.06034	2.17286	0.615278	-1.14375	0.807791	0.889792	-0.626237	0.98227	0.147647	0.156423	0.576017	1.14313	-1.21573	0.131785	0.787465	-1.07748	-0.13823	0.211994	0.336922	-0.728219	0.583002	-0.817766	-3.28523
1182	294.825	294.824	294.825	30.9867	29.1866	32.1804	0.268067	0.386723	0.747822	0.663992	0.554191	0.645919	-2.8933	0.245145	-0.354438	-0.158805	-0.134387	0.746024	0.188038	0.509826	-2.8933	-0.135808	0.560846	0.544341	-0.129597	0.128443	-0.21295	0.723202	0.8087	0.0985763	0.967531	0.249417	0.122916	-4.11189	0.870809	0.437816	-0.0127284	-0.517177	0.733181	0.155054	0.472916	-0.848286	0.532825	0.527449	0.00737027	0.109343	0.230834	-0.0407742	-0.311864
1183	294.886	294.885	294.886	26.8285	24.4379	27.9922	0.169761	-0.984523	-0.210594	-0.117333	-0.453655	0.0444223	0.487195	0.263869	0.144039	0.803259	0.929411	0.0625849	0.729348	0.316892	-2.16449	-1.33367	0.686585	0.248941	0.83102	-1.37439	-1.44486	2.36617	0.154164	-0.401454	-0.613426	-0.32427	1.59126	0.0802115	-0.384122	-0.46549	-0.0403943	-0.388364	0.120827	-0.324409	-0.892379	-2.22532	0.488586	0.19739	1.88024	-1.58949	1.28316	2.3954	-0.351781
1185	294.893	294.893	294.893	28.3062	26.7566	29.1216	0.823843	-0.270076	-0.817206	0.229073	-0.353588	-0.595875	0.665642	-0.589677	-1.47591	0.517588	0.227618	0.234024	1.32013	0.968633	-0.980349	0.960023	0.812125	-1.06072	1.26079	-2.57206	-0.326048	1.02203	-1.42054	-0.564377	-0.314892	-0.517692	0.796753	0.230715	0.00426762	0.65576	-1.68722	-0.226142	0.685456	0.699477	-0.297708	0.156302	0.955476	0.7532	1.02902	-0.821215	0.828601	1.68127	-1.08133
1186	294.895	294.894	294.895	57.3227	29.7024	59.7599	0.182928	0.199396	0.506781	0.125387	0.498123	0.851403	0.36995	0.928248	-1.10786	0.581018	0.341624	0.764992	0.43588	0.523611	-2.23796	-2.23796	0.0208895	0.894472	-2.23796	0.266941	0.161293	0.168807	1.07745	0.640049	-0.320392	-0.374258	0.249536	0.854602	-0.173904	0.54184	-1.48008	0.571597	0.437006	-0.270781	0.759324	-1.07254	1.01394	0.873391	-2.50583	0.0470272	-0.811239	0.325382	0.748973
1187	294.927	294.927	294.927	27.3423	24.8716	28.3367	0.744424	-0.14437	-0.0915443	0.766683	0.183491	0.134331	0.404665	0.703752	0.399444	0.440355	0.433253	0.539165	0.31468	0.298184	-0.957471	-0.534381	0.448705	0.578611	0.736296	-3.42174	-2.02654	0.0500081	-0.174731	0.313799	0.730483	-1.46448	-1.32302	0.669038	0.910891	0.85966	-0.187323	0.441012	1.04185	0.736752	1.26028	-0.571019	0.800083	0.71923	-1.24713	-1.27134	-0.235324	0.425228	-2.747
1188	294.954	294.953	294.954	29.1955	26.6171	30.2207	0.172554	0.28264	0.0353698	0.171885	0.328539	0.499844	0.241059	0.746272	1.15065	0.787424	0.571778	0.192038	0.129315	0.112681	-0.411421	-1.56496	-0.042596	0.539842	0.0348812	1.0246	-1.7681	-3.2343	0.552089	0.894288	0.455932	0.0130197	-1.756	0.563091	0.120387	0.513403	0.727599	1.38871	0.35505	0.121607	1.15626	-0.468946	0.0272266	0.0232208	-2.03098	-1.57956	-0.146812	-2.2294	0.786383
1189	294.978	294.978	294.978	204.295	202.519	209.904	0.281171	0.403186	0.506116	0.510072	0.496762	0.549556	-2.68281	0.473748	0.458444	0.356328	-1.74293	0.368076	0.512951	0.526842	0.0682929	0.17983	0.323221	0.425748	-0.379055	0.460533	-2.68281	0.586733	0.484454	0.447765	0.572232	0.610352	0.190618	-0.128011	0.286255	0.405261	0.355387	0.647954	-2.0578	0.356798	0.569993	-0.113589	0.515338	0.396271	0.351769	0.205696	0.0543071	-2.19212	0.407783
1190	295.029	295.028	295.029	319.547	318.468	319.871	0.281506	0.858547	0.875804	0.433794	0.233765	0.66943	0.264253	0.242076	0.444033	-0.568585	-2.58396	0.417745	0.597304	0.381651	0.262906	-0.0107145	0.706123	0.201004	-2.58396	0.804519	-0.280422	-1.64683	0.845484	1.05141	0.953215	0.407584	0.578009	-2.3063	0.625023	1.15222	-0.34756	0.431102	-2.3063	-2.3063	0.394368	-0.202628	0.367383	1.2959	-0.181274	-0.240752	-0.648746	-0.209971	-0.0746623
1192	295.13	295.13	295.131	271.681	269.253	272.964	0.0205059	0.72613	0.76995	0.279192	1.21885	1.19142	-1.07611	0.373238	0.509207	-0.467916	-2.07699	0.439135	1.03898	0.152862	0.114154	-0.0769194	-1.17997	0.232393	-1.40858	1.31571	-2.08103	-0.0142189	0.631155	-2.21722	0.619787	0.583896	0.1781	0.0402346	0.387417	0.404435	0.440275	0.747134	0.242296	0.527505	0.29812	-0.16305	-0.217026	0.325693	-3.68322	0.49766	0.329758	-0.229635	0.496829
1193	295.14	295.14	295.14	238.343	234.697	239.594	0.23306	0.704127	0.529049	0.358612	0.815649	0.762575	0.601461	0.221471	0.658118	-0.0562526	-1.88022	0.672381	0.0594841	0.54567	-0.113139	-0.53214	0.263517	0.37801	-2.51305	0.0893142	-2.51305	0.715356	-3.05067	0.412718	0.850799	0.635742	0.0447242	0.548218	0.073941	0.0908188	-1.98179	0.19863	1.06338	0.196095	0.867497	-0.428349	-0.0452206	-0.738614	-0.0295125	0.263584	0.363069	-2.11295	0.717383
1194	295.159	295.158	295.159	551.893	547.74	560.172	0.618726	1.15777	0.363108	0.658734	0.779635	0.802149	-2.01139	0.101065	0.465406	-0.303825	-1.52492	0.169904	-0.38513	0.112626	0.611915	-0.335163	0.455129	0.939646	-2.01139	0.630857	-2.01139	0.716542	0.801604	0.90447	0.959824	0.770888	0.80821	-0.111034	0.683247	-1.43821	1.79131	1.44541	-1.24915	0.130902	-0.500732	-0.860966	-1.12009	-1.27715	-0.47602	-0.399417	-0.430749	-0.552594	0.661205
1196	295.887	295.887	295.887	333.118	331.955	334.031	0.28245	0.0358953	-0.800307	1.04141	1.61491	1.32679	-1.19882	0.356099	0.846372	0.373507	-0.705873	0.224063	0.385442	0.779258	-1.20484	-0.007009	0.0678408	-0.697892	-2.19948	-0.50979	-1.42989	1.41985	-0.220374	-0.234391	-1.70287	0.0163347	-0.0319564	0.854088	0.355708	0.775282	-0.904182	-0.287256	1.1787	0.570135	0.82109	-0.580939	1.44374	1.02216	0.610631	-0.6777	-1.32662	0.328862	0.380799
1197	295.889	295.889	295.889	26.4486	25.0782	26.9956	0.567953	-0.170127	-2.09031	0.359838	-1.68604	-1.16437	1.3782	0.411458	1.09669	-0.107681	0.753329	0.00375326	0.43528	0.58897	0.0730291	1.7454	0.24001	0.0691806	0.521194	-1.82651	-0.847788	-0.351453	0.215947	-0.722233	-0.193067	-1.30145	0.839364	0.169185	0.0895607	-0.577619	0.281921	-0.402232	0.264064	-1.28148	0.453458	-0.191332	0.811501	-1.55441	1.32571	1.9029	1.67692	1.51626	-1.69174
1198	295.892	295.892	295.893	57.3519	46.6183	62.1712	0.368563	0.36486	0.596339	0.148371	-2.38468	0.651022	0.328353	0.507276	0.756613	0.632461	0.503868	0.544854	0.485908	0.482553	-2.38468	-0.080649	0.411181	0.31961	-0.0965958	-0.200493	-2.38468	0.429953	1.54496	0.470365	0.351818	0.46121	0.50059	0.268006	-0.565804	0.304297	0.0828118	0.373199	0.343419	0.0212495	0.275924	-1.42348	0.706411	0.6895	0.705148	-0.267437	0.367732	-0.501478	0.329671
1199	295.954	295.954	295.955	29.1725	27.5012	29.7024	0.202251	-0.02151	0.312227	0.750145	0.366937	0.353396	0.31966	1.21926	0.209809	0.381905	0.604055	0.615725	-1.71931	-2.36116	-2.36116	-0.9569	0.290917	0.898863	0.582368	0.896953	-0.67125	0.086825	0.7849	-1.63663	-2.41032	-0.0805793	0.836112	-0.458094	-0.0769145	0.662787	0.578975	1.04291	0.641936	-2.41032	0.796615	-0.211155	0.607496	0.392567	0.313786	0.13246	0.520969	0.0964748	-0.171156
1204	296.812	296.812	296.813	30.9744	26.8116	31.6056	-0.158945	-0.702413	-0.0730411	-0.301963	-0.251723	0.00505844	0.326699	0.49222	0.260443	-0.197579	0.697619	-0.539117	1.16958	0.412291	-1.52963	-1.15224	1.32455	0.70122	1.02483	-1.59837	-1.95819	2.0487	0.145014	0.52925	-0.04356	-0.0591324	0.10499	-3.20795	0.596512	0.240291	0.0080979	0.536694	0.088033	0.3039	0.610399	0.177094	0.218709	-3.20795	0.628632	0.166036	0.435685	0.120978	-0.379088
1205	296.86	296.86	296.86	31.0702	29.1301	31.8321	0.188215	0.373449	-0.285714	0.864034	0.443581	0.173818	-0.625882	0.349054	-0.25422	0.672403	-4.04835	0.260774	0.277786	0.866103	-0.430271	0.267466	0.282048	0.982113	0.16519	-0.262655	-0.0185152	-0.240429	0.849932	0.711447	0.887867	0.357155	-2.16154	1.52552	0.62631	0.0271421	0.540739	0.0872406	0.173725	0.0901226	0.762689	-0.523989	0.795318	-1.32581	-1.52723	0.251911	-2.13344	-1.62219	0.940897
1206	296.883	296.882	296.883	26.7904	24.4379	58.5152	0.0277024	-1.0278	-0.403525	-0.117794	-0.330256	0.232562	0.494419	0.283892	0.0496778	0.943201	1.00564	0.0744758	0.695972	0.339872	-2.15055	-1.41528	0.777616	0.235168	0.71575	-1.32212	-1.40143	2.2928	0.237613	-0.338621	-0.681304	-0.57603	1.72911	0.0425103	-0.523584	-0.439822	-0.204315	-0.326717	0.137017	-0.265628	-0.703041	-2.17764	0.377435	0.12879	1.87884	-1.47681	1.38478	2.34395	-0.474581
1207	296.891	296.89	296.891	30.2111	27.8114	59.5063	-0.959105	0.15328	-1.05902	-0.716392	-0.512598	-1.46857	0.264142	-0.670817	-0.282616	-0.50281	0.386189	-0.356345	-0.605491	-0.894625	2.24745	1.10157	-0.285249	-0.466009	0.451919	0.52888	1.74433	1.9019	0.491093	-1.41021	-0.541197	-0.556747	0.368278	-0.253834	-1.06068	0.365654	-1.29428	0.745496	-0.375728	0.26429	0.00764387	1.90718	-0.126617	0.245949	-0.309914	2.04171	0.599136	-0.992345	-0.287844
1208	296.951	296.95	296.951	256.031	253.869	257.54	-0.339204	0.754152	0.56762	-0.34628	0.797792	0.697591	-0.568997	0.220046	0.514386	0.341747	-0.320211	0.351397	0.62819	0.645674	0.730999	-1.17602	-0.585143	0.266954	-3.55756	0.584624	-1.00088	0.793126	1.20069	0.846513	-0.17756	0.77039	0.45429	-0.8672	-0.20641	-0.0995422	0.366452	0.897501	-0.2825	-0.449622	0.790776	-1.32445	0.355238	0.903986	-0.91233	0.520453	-0.383755	-3.63542	0.870811
1209	296.951	296.951	296.952	29.2073	27.4167	30.2207	0.958638	0.315316	-0.512622	0.356515	-0.117517	0.430094	0.142407	0.677287	0.801505	0.544542	-0.238955	-0.0346379	-0.018874	0.966917	-0.111998	-1.21895	-3.54878	0.240512	0.47255	0.69489	-1.34971	0.550867	1.35999	0.427053	-1.32069	-0.895939	-1.72138	1.15216	0.465042	-1.60271	0.830115	1.04237	0.627072	0.041209	0.918991	-0.0527953	2.18637	0.575453	-1.35691	-0.890714	0.439807	-0.780578	-0.030507
1211	297.065	297.065	297.066	165.804	160.51	167.667	0.636587	-1.44196	0.700079	0.704482	0.741493	-1.44196	-1.44196	0.456415	0.927516	0.81868	-0.738346	-1.44196	-0.472604	-1.44196	0.761199	0.652735	0.787617	0.267117	0.624768	0.446524	-1.44196	1.33748	0.154049	1.11857	-1.5325	0.632824	0.78853	-1.5325	0.545078	0.449808	0.44278	-1.5325	-1.5325	0.740878	0.872024	0.275697	-0.865361	-1.5325	0.750297	0.862468	0.499336	-0.962588	0.921651
1212	297.114	297.113	297.114	392.837	391.819	393.767	0.32267	0.445623	0.738901	0.999526	1.13332	1.1696	-0.455092	0.258331	0.607596	-0.0955047	-1.82267	0.450805	0.00387712	0.460139	-0.876622	-0.408442	0.334934	0.311605	-1.41731	-0.00764482	-2.89866	0.745015	-1.17808	-0.259043	0.0437881	0.570666	-0.518432	0.428372	0.643552	0.579551	-0.103412	0.124147	1.74211	1.22496	0.239594	-1.68806	1.86383	-0.42718	-0.0611258	-0.900713	-1.15489	0.891142	0.493201
1213	297.117	297.117	297.117	429.783	428.789	430.707	0	0	0	0	0	0	0	0	0	0	0	0	0	0	0	0	0	0	0	0	0	0	0.351038	0.791957	0.569811	0.410299	0.382721	-1.845	0.362362	0.82289	-1.44579	-1.845	0.394804	0.123409	-0.314732	0.670117	0.605486	0.981108	0.378485	0.972953	-1.845	0.296053	0.94413
1214	297.153	297.153	297.154	551.56	530.633	580.165	-0.636213	1.55229	0.23888	1.30318	1.24917	0.494441	-1.46801	0.118864	0.457277	0.325429	-1.15003	1.04028	-0.814525	0.099065	-0.611151	-1.13812	-0.914166	0.846019	-0.92759	1.29756	-1.76999	0.407346	0.608924	0.233201	-0.0650174	-0.5746	0.782147	-1.84213	0.538983	0.679648	-1.42048	-0.868994	0.511766	0.705239	-1.89538	-0.151424	0.685873	0.412044	0.253894	1.80372	-0.53951	-0.101921	0.387869
1215	297.866	297.866	297.866	264.05	237.203	265.917	-0.214718	0.638022	1.10477	0.98178	0.564236	1.1588	-0.761807	-0.62164	0.529579	-0.493417	-2.84722	-0.0776023	0.908802	0.113992	-0.988423	0.41819	0.47409	0.0743193	-1.22169	0.325086	-1.31251	1.24736	0.307511	0.405498	0.936249	0.690877	-4.0683	0.345706	0.47255	0.139035	0.203666	0.304765	0.471608	0.140375	0.594791	-0.352557	0.865375	0.276226	0.486685	-0.3647	-0.345407	-0.786452	0.366274
1216	297.878	297.878	297.879	26.8964	26.2967	26.9306	0.769982	0.637704	0.26885	1.31081	-0.761753	0.249823	-1.78068	0.584355	0.648939	0.354785	-2.45858	-0.664517	1.09509	-0.521245	-1.05523	0.172709	0.533809	0.840503	0.373545	-0.626982	-1.18661	1.21468	0.443342	-0.133464	0.0809135	0.231744	-1.25002	0.775573	1.04794	1.15746	-0.132733	-0.285108	0.0513393	-0.89442	1.00656	-1.0605	-0.0811853	1.25613	-3.03052	0.112302	-0.564862	-0.528878	1.87862
1217	297.884	297.884	297.884	333.126	331.989	334.031	0.392982	0.578351	1.0585	0.840326	1.21696	0.317555	-0.966716	-0.0778031	0.806978	-0.148968	-1.38314	0.542812	1.1413	1.15152	-0.528089	-0.691717	0.79389	-0.504629	-1.62733	-1.23377	-2.14912	0.470102	-0.0409165	-0.482003	-1.07719	0.244359	0.170289	0.629298	0.425225	1.18574	-0.461221	0.870379	1.24283	0.540215	1.24722	-0.640164	1.30854	1.03767	-0.78962	-0.657486	-1.43129	0.14788	-0.365758
1218	297.889	297.889	297.89	57.447	48.8954	60.4411	0.777348	0.618453	1.10989	-1.9469	0.740812	-1.9469	0.630633	-0.145055	0.851055	0.860618	0.620457	0.789154	-0.886531	0.727348	-0.371092	-0.767817	-1.15775	0.54297	0.18446	0.391321	-1.9469	0.324434	1.12847	0.664011	0.211395	0.871044	0.185166	0.499523	-0.305164	0.263847	-1.37242	0.012462	0.292984	0.235801	0.709824	-2.25614	0.841922	0.957499	0.938824	-0.0845302	-2.25614	0.0426746	0.346975
1219	297.947	297.947	297.947	294.134	292.401	295.057	-1.7439	-0.422647	-1.2217	-0.6586	0.183885	0.373595	0.742319	0.641387	0.0674973	-1.27044	-1.58556	-1.09431	1.05486	0.966743	0.791191	0.614084	0.935204	0.89044	0.964471	0.149386	-1.53918	1.16126	-0.543863	-0.906529	-0.552306	-0.550671	-0.172538	-1.27749	-1.00012	1.28898	0.484737	-0.23678	0.618357	-0.378687	1.46672	-1.81452	1.52016	-0.0941272	-0.631457	1.18285	1.53121	1.34116	0.324413
1220	298.117	298.117	298.117	392.773	392.167	393.576	0.00874233	0.593105	0.693646	0.864966	0.939256	0.976591	0.144428	0.0967781	0.807351	0.21849	-1.4751	0.545047	0.0462923	0.66972	-0.314697	-0.00130029	0.526809	0.391278	-0.761034	-0.354163	-1.29802	-3.31818	-0.686103	-1.07233	-0.424873	0.499066	-0.289729	0.712459	0.599432	0.659945	0.327593	0.248592	1.73516	1.08075	0.478797	-0.798907	1.65745	-1.54042	0.242762	-0.952621	-0.911267	1.02684	0.514662
1221	298.157	298.156	298.157	548.863	545.358	555.976	0.15426	1.27351	0.465499	1.03142	1.101	0.531403	-1.7007	0.207831	0.541111	0.604614	-1.23487	0.774187	-0.544241	0.228658	-0.0937583	-0.359374	-1.7007	0.738125	-1.7007	1.0045	-1.7007	0.378945	0.448339	-0.131272	-0.251595	-0.21777	0.492614	-1.84856	-0.0675398	1.52338	-1.11571	-1.20326	0.234221	0.498922	-1.74749	0.839497	0.23273	0.4268	-0.254282	2.65064	-0.337959	-0.271196	0.539971
1224	298.879	298.878	298.879	26.4767	25.313	27.4797	1.7378	-0.67976	1.4257	-0.509444	-0.767671	-0.321566	-0.806297	0.0779237	0.0450569	1.66337	-0.397202	-0.350828	1.26272	1.44605	-1.29213	-0.679709	0.763833	-0.0179103	-0.0836497	-1.58144	-1.32808	0.393227	0.241548	-1.93509	-0.309744	0.521696	0.624453	1.79317	-0.129256	-0.221928	-0.136183	-0.116465	-0.0372097	-1.34349	0.598585	-1.43872	0.706095	0.548483	0.00465727	-0.549857	1.35496	2.02725	-1.34247
1225	298.888	298.888	298.888	29.202	27.8693	30.9928	-1.33987	0.124296	-0.517715	-0.0112825	0.0903853	-0.466169	0.202967	0.0763501	0.588458	-1.22561	0.453291	-1.33987	0.173414	2.6744	-0.47298	-0.335215	2.28024	0.228154	0.410864	-0.255656	0.00141025	-1.33987	0.32661	0.202596	-0.332921	-0.0484706	-0.0844044	0.427428	-1.0774	1.7934	0.250935	0.657093	-1.24949	-0.0555014	0.345328	0.175002	1.81168	-1.59644	-0.931307	0.270502	1.91497	-0.6054	-1.59644
1226	299.125	299.125	299.125	216.606	215.234	218.924	0.561403	0.108696	0.763544	-0.06085	0.118227	0.866072	-1.26183	0.557819	0.337342	0.147531	-0.206147	0.183919	0.589249	0.236136	-0.349302	-0.385976	-0.0888733	0.75801	-0.426134	0.349646	-3.82112	1.02263	0.596765	0.37479	0.878411	0.69802	-0.099687	-3.43129	0.737927	-0.133149	0.827898	0.379546	-0.701764	0.208769	0.426484	-0.134753	0.459625	0.613638	0.255725	0.221223	0.147776	-2.08106	0.819187
1230	299.863	299.863	299.863	264.505	263.662	265.917	0.0122323	0.861715	0.155317	1.29127	-0.0517348	1.18007	-0.623	-0.00319556	0.505489	-0.171173	-2.26504	-0.182928	1.31135	0.778661	-1.57553	-0.246587	0.236956	0.117536	-1.50852	0.337877	-1.49317	1.33242	0.840003	0.514416	1.23567	0.739236	-0.175328	0.465621	0.468763	-1.31775	0.084081	-0.379709	1.15744	-0.596664	0.658655	-0.389309	1.73845	0.510481	-0.0421452	-1.01414	-0.289579	-0.775604	0.146932
1231	299.863	299.863	299.864	238.918	237.203	240.526	-0.87993	0.105852	1.73925	-0.828383	0.810945	1.75794	-1.36244	-0.27313	-0.189349	-0.0183621	-0.668543	0.22483	1.53504	-0.196016	-1.39237	1.37743	0.260694	0.145875	-1.23691	0.2337	-1.50296	0.356844	-0.837738	0.653828	1.5903	1.38686	-0.0904937	0.00803304	0.247722	0.347199	-0.638995	-1.01228	0.525162	-0.224261	0.68674	-1.15243	1.04377	1.62737	0.392894	-0.683316	-0.92517	-2.68894	1.05511
1233	299.944	299.944	299.944	294.409	293.332	294.882	-1.02562	-0.219349	-0.0727139	-0.992735	0.30843	0.476052	0.473478	0.689705	0.090176	-2.46685	0.0239701	-0.927656	1.01724	0.670803	0.737708	0.371069	0.797727	0.913813	0.623256	0.0753409	-2.46685	0.903002	-0.970544	-0.394763	-0.687964	-0.195795	-1.93397	-0.845408	-0.55928	1.16126	0.237902	-0.214911	0.873007	-0.513953	1.53999	-1.89957	1.57652	-0.296572	-0.370725	1.39887	1.5683	1.2247	-0.0377977
1234	300.04	300.039	300.04	37.9422	35.2124	40.9457	0.583344	0.172993	0.506731	0.409408	0.703309	0.687155	-3.34043	0.440163	0.483721	0.0471074	-0.442854	0.522459	0.570507	0.653768	0.0444476	0.0860298	-2.10888	0.536889	-0.533819	0.54018	-0.969726	0.407497	0.573233	0.382585	0.745066	0.589405	0.192076	0.365773	0.243711	0.255811	0.501151	0.547447	0.149158	0.327589	0.373007	-0.123949	0.0400801	-3.92098	-2.16841	0.116185	0.0392838	-0.728563	0.602559
1238	300.903	300.902	300.903	29.7065	21.9535	30.7486	-0.449236	-0.71324	0.0504277	-0.258428	-0.745102	-0.525171	0.822574	0.111365	0.191678	1.48646	1.20736	0.256914	0.729909	-0.273589	-1.33073	-0.975882	-0.120059	-0.753309	1.75505	-0.179399	-2.12668	1.83909	-0.901161	-0.614664	-1.38525	-2.35003	1.51377	-0.983388	-0.442256	-0.164718	-0.198711	0.135738	1.13434	1.12515	-0.121922	-0.813852	0.829364	0.000607005	1.51061	-1.1252	1.117	1.63946	-0.151338
1239	300.91	300.91	300.911	29.2586	28.2674	29.8621	0.413265	0.530006	-0.172162	0.0195943	0.526867	0.500728	0.273678	0.282153	0.242803	-0.19307	-0.000357866	-0.148622	-0.0475625	0.562584	0.73411	0.44884	-4.08728	0.252308	-0.110612	0.53588	-1.12729	0.564146	0.622437	0.118055	0.165779	-0.738645	-0.677697	0.384844	0.586855	0.377727	0.161061	0.175253	-0.130038	0.188554	0.577136	1.32947	0.577654	0.500635	-3.84974	1.03493	-0.370074	-0.993091	-1.22025
1240	301.057	301.057	301.057	217.12	215.843	219.582	-0.312882	0.662335	0.565154	0.16339	0.705699	0.915961	-2.99968	0.638031	1.14914	0.913747	0.0296159	-1.09152	1.4897	0.488568	0.412141	-0.816199	-0.170294	0.18731	-0.426591	-1.23043	-0.921985	-0.351202	0.180863	-0.777237	0.074901	-0.0446618	-0.771732	-0.501175	-0.488741	-0.238445	0.617935	2.06967	-2.56991	0.238514	1.18808	-0.379172	0.364608	-0.113816	0.0646819	0.306859	0.582953	-2.2843	0.7969
1241	301.057	301.057	301.057	173.619	172.716	179.019	0.0631172	1.52175	0.181532	0.0149953	0.863729	0.547181	-1.68033	0.451485	0.62915	0.155407	-1.14027	0.0599106	0.652623	0.569842	0.885254	-1.53865	-0.377344	0.432315	-0.79497	0.450706	-2.68955	0.742121	-0.623309	0.932761	1.3908	0.572755	0.0734588	-0.370945	0.270786	-0.0278962	0.877882	0.760032	-0.53354	0.191154	0.53871	-0.0202368	0.451457	0.985843	0.280415	-0.534905	0.442893	-2.31091	-3.06625
1242	301.072	301.072	301.072	392.959	392.152	393.631	0.572085	0.0968872	1.21298	0.583226	0.835688	1.00181	0.153117	-0.237826	0.317725	-0.130271	-1.26146	0.779313	1.05094	0.462968	-0.822313	0.19035	-0.653676	-0.132811	-1.63615	-0.825708	-2.7414	1.18453	0.402929	0.554401	0.634156	0.372925	0.254615	0.851484	0.506785	0.324402	0.16527	0.384528	0.227576	1.01762	0.397466	-0.21222	0.281246	-0.781818	-0.681189	-0.348766	0.1894	0.414272	-0.719374
1243	301.145	301.145	301.145	350.366	350.164	351.188	0.83304	-0.372367	-0.241597	2.22204	0.652655	0.577427	-0.449787	0.148347	0.931812	-0.207151	-2.19908	0.475228	-0.26981	-0.299001	-0.735663	0.413987	-0.35145	-0.34459	-1.86533	1.31077	-1.08271	0.85322	-1.35101	-0.825639	-0.194528	0.357276	-0.29675	1.16571	0.236843	0.259289	-0.0285431	0.46595	1.78445	1.73582	0.0609747	-1.12734	1.50146	0.533983	-0.290279	0.358124	-1.52345	-0.394624	-0.253093
1244	301.166	301.166	301.166	304.154	302.218	304.814	0.0968081	0.15166	0.660644	1.14694	0.842261	1.54712	-1.50755	0.656376	0.367055	-1.5788	-2.25922	0.439941	0.215811	0.743412	-0.410936	-0.220207	0.41656	0.474435	-1.43508	0.547964	-1.3161	0.420921	-0.565655	-0.709117	-0.0538381	-0.816128	-1.47215	-0.191393	0.203174	0.443511	-0.308033	-0.376597	1.34048	1.36615	1.13794	-1.06705	2.39435	1.23825	0.148945	-1.06446	-0.570852	0.302123	1.19311
1245	301.166	301.166	301.166	401.031	400.365	401.732	-1.39939	0.111612	-1.39939	-1.39939	-0.226304	0.572281	0.737981	0.526763	-0.601952	-1.39939	-0.577858	-1.39939	0.964488	1.02958	1.03471	1.05714	0.584881	1.05875	0.756751	0.374225	-1.39939	0.993265	-1.04789	-0.635919	-1.04789	-1.04789	-1.04789	-1.04789	-1.04789	1.00479	0.00686778	-1.04789	-0.150637	-1.04789	1.38564	-1.04789	1.02653	-1.04789	0.298501	1.60954	1.31648	1.38964	0.654414
1246	301.202	301.202	301.203	400.538	400.073	401.168	-0.467493	0.28662	0.603984	1.1874	1.89954	1.78473	-0.803643	0.258041	0.170488	-0.387403	-1.61432	0.534417	-0.0425666	0.384431	-0.959939	0.637046	0.150666	-0.0607274	-1.89049	0.0352836	-1.8054	0.0993408	-0.792762	-0.379051	0.26152	0.542288	-1.29217	-0.671103	0.28284	-1.30376	-0.722988	-0.0185416	1.27444	1.07483	0.930133	-0.585865	1.49293	0.858561	0.0621944	-0.222701	-0.68796	0.112856	1.12206
1250	302.052	302.052	302.052	90.3841	76.5693	98.6662	-1.75567	0.700533	0.748864	0.638885	0.764855	0.789429	-1.75567	0.603592	0.690082	0.0563694	-0.870683	0.622145	0.744417	0.679113	0.371938	0.327866	-1.39028	0.39273	-1.75567	0.598313	-1.75567	0.554501	0.657193	0.625649	0.796545	0.758866	0.197562	-0.194085	-2.11992	0.396744	0.637108	0.714172	-2.11992	0.470418	0.550946	-2.11992	0.438998	-0.736099	0.401563	0.486907	0.287273	-2.11992	0.679379
1251	302.847	302.847	302.847	30.1466	28.101	30.8219	-2.23624	-0.0174038	-0.317451	-0.0296764	0.0956832	0.00375532	-0.176531	0.30873	0.371957	0.927529	0.316004	0.377458	0.756247	1.16999	-1.4534	-2.05211	0.955547	0.564182	0.927408	-0.879557	-1.09371	1.48157	1.06236	0.241136	0.618171	-0.847895	0.481463	-1.40236	-0.195786	-0.491359	0.447417	0.732878	-0.232311	0.368876	0.634963	-0.18896	-0.511833	0.397469	0.375763	0.255858	0.381378	-0.17411	-3.97038
1252	302.857	302.856	302.858	29.827	28.4932	30.7328	0.733017	0.270956	0.734398	0.584565	0.913185	0.850248	0.468773	-0.720439	-1.5858	-1.14443	-0.541221	0.872781	-0.494415	0.676121	-0.178241	-0.0786472	0.513492	0.209645	-0.235474	0.16839	-3.14954	1.13264	0.565818	0.51792	1.72071	1.04397	-0.0234773	0.53812	1.23181	0.722008	-0.778767	-1.39757	0.315377	-0.092906	-0.400907	-1.11151	0.476985	0.0890701	-2.77367	-0.0800752	-0.752302	-0.260401	1.1029
1253	303.073	303.072	303.073	196.637	194.951	199.166	0.72213	0.864691	0.319928	0.616983	0.955116	0.719265	-3.30137	0.440921	0.697963	0.0470232	-0.606439	0.2555	1.1805	0.4174	-0.258785	-0.156411	-0.643922	-0.533011	-0.0733984	0.681945	-1.50621	-0.839822	0.650734	0.868804	1.24219	0.870517	0.304064	-1.74198	0.093072	-0.0851756	0.791659	1.14939	-2.77561	0.962292	0.336391	-0.603292	-1.28851	0.579002	-0.139582	0.390834	-0.172358	-1.70978	0.0886299
1255	304.914	304.914	304.915	26.8964	21.4014	28.0034	0.113424	-0.952118	-0.236333	0.198793	-0.366423	-0.190202	0.71744	0.305008	0.0133643	0.683396	0.933662	0.016031	0.724559	0.176164	-1.84178	-1.38151	0.650508	0.149817	1.05853	-1.61085	-1.51704	2.35558	-0.446676	-0.611249	-0.686186	-0.65418	1.28185	-0.239434	0.0256508	-0.0970446	-0.157545	-0.279355	0.633458	0.884257	-0.649174	-2.33022	0.590918	0.379626	1.85327	-1.70861	1.2528	2.13119	-0.533249
1256	305.07	305.07	305.071	262.115	258.985	263.942	-1.60861	0.554878	0.796218	1.24464	1.01295	1.16688	-0.447119	0.217899	0.870311	-0.786506	-1.9194	0.391335	0.774293	0.867584	-0.670564	-0.500487	0.0457586	0.155568	-1.51623	0.519435	-1.75543	0.586597	-0.10205	0.364266	0.786876	1.14674	-0.873698	-1.48384	-0.301264	0.578023	-0.517521	-0.305353	0.8971	-0.358465	0.950282	-1.21222	1.04802	-2.24323	1.12343	-0.447312	-1.09932	-0.101763	1.20399
1257	305.151	305.15	305.151	334.311	308.347	335.274	-1.21634	0.683926	0.546082	1.02613	0.64725	1.41337	-1.02697	0.960382	1.03998	0.664633	-1.45338	-0.0331035	0.485229	0.747111	-0.489003	-0.8588	0.350462	0.342785	-1.32151	-1.56066	-1.70459	0.757025	-1.21852	-0.688623	0.0905067	-0.900947	-0.863498	0.449162	-0.881024	0.091183	-0.250686	0.713695	1.91355	-0.570449	1.51265	0.0834219	1.07534	0.481339	0.360207	-1.21638	-0.493731	-0.921795	1.46913
1260	305.916	305.916	305.916	222.192	220.387	225.908	0.334655	0.551652	0.663593	0.588927	0.791579	0.810997	-3.27697	0.415176	0.507714	-0.354501	-0.678264	0.371282	0.781202	0.627392	0.0588167	-0.151768	0.0088261	0.103398	-1.38707	0.582263	-1.77128	0.42237	0.41024	0.793666	1.01397	0.995266	-0.0128884	-0.145173	0.307877	0.0331015	0.433036	0.903479	-2.81791	-0.683961	0.79865	-1.45061	0.693459	0.454705	-0.038639	0.278157	-0.144731	-2.59679	0.682613
1261	305.918	305.918	305.918	26.8964	24.4379	28.0034	0.0982636	-0.976199	-0.143634	0.236495	-0.382537	-0.267136	0.736107	0.297945	0.0156102	0.744451	0.941252	-0.0860661	0.695168	0.226403	-1.75935	-1.32902	0.64522	0.232859	1.07386	-1.73184	-1.55454	2.2867	-0.43249	-0.691535	-0.7473	-0.615805	1.20736	-0.313291	0.015194	-0.0611835	-0.0656539	-0.235832	0.658719	0.801196	-0.702607	-2.24955	0.559998	0.316992	1.90919	-1.61048	1.26879	2.22353	-0.66591
1262	305.921	305.921	305.922	57.447	51.7201	59.7599	0.761085	0.597318	0.956698	0.395462	-1.80756	-1.80756	0.628226	0.741227	-0.92451	0.294164	0.3487	0.579234	0.593171	1.39739	-1.80756	-1.80756	-0.700169	0.673555	0.160259	0.135161	0.0596005	0.533669	-2.15978	1.05768	0.411546	-0.240665	0.945581	0.652616	0.299848	1.07137	-1.21205	0.0128021	0.412195	-0.450193	0.807253	-0.473162	1.22387	1.00801	-0.0973247	0.0692383	0.044909	-0.0148279	0.450351
1266	306.859	306.859	306.859	29.6572	27.5996	30.505	-0.538052	-0.074262	0.308906	0.672356	-0.796399	0.468826	0.479472	-0.0101796	-0.221302	0.762202	-0.469215	-1.24353	0.668177	0.767532	-0.476814	-0.553856	0.892956	-0.327853	1.31479	0.311554	-3.25938	1.32407	-0.321588	-0.470497	0.15261	0.398318	-0.352171	0.280123	-0.339211	-1.34149	0.0280637	-0.0816342	-0.0474178	0.563281	-0.597301	-1.1111	1.42288	0.276608	-3.32307	0.0872635	0.961743	1.89362	0.40028
1267	306.91	306.91	306.911	26.8964	24.4379	27.9922	-0.0644612	-0.980982	-0.0187525	0.263521	-0.245068	-0.117704	0.645266	0.305153	-0.11923	0.647519	0.892021	-0.0382331	0.862348	0.189955	-2.08425	-1.53912	0.748328	0.328294	0.886907	-1.05982	-1.74523	2.24355	-0.66516	-0.343734	-0.684436	-0.324552	1.15403	-0.244008	0.111371	0.0312488	-0.211568	0.0401905	0.356796	0.667723	-0.59327	-2.76429	0.539865	0.363712	1.88367	-1.80401	1.39442	1.805	-0.202336
1269	307.119	307.119	307.119	415.781	415.164	416.397	0.100736	-0.00424575	0.4962	-0.302526	0.917162	0.689772	-0.271612	-0.724972	0.606943	-0.587295	-1.16182	0.348907	2.10693	0.982633	-0.923615	0.619732	0.681912	0.444887	-2.46367	0.555128	-1.62117	-0.490007	0.572878	0.488022	0.875928	1.05878	-0.848236	-1.02371	-0.0394448	0.305545	0.544433	0.981733	0.2502	0.281254	1.16959	-0.378795	1.11743	0.254149	0.378727	-0.636589	-0.291552	-0.726633	-0.0329013
1270	307.159	307.159	307.159	566.309	564.251	580.621	1.12564	-0.780362	1.39006	1.82906	-0.780362	0.758245	-0.780362	1.11207	-0.780362	-0.780362	-0.355387	1.33581	-0.388321	-0.780362	1.32836	-0.780362	-0.780362	-0.780362	-0.780362	-0.780362	-0.780362	1.2288	1.37943	0.182134	0.0476746	0.857631	0.104336	-2.46414	1.02163	-0.224931	1.58537	0.214507	-1.78349	0.494572	-0.728203	0.48929	-0.00629882	-0.108044	0.237604	0.56873	0.734932	-2.46414	0.279269
1271	307.851	307.851	307.852	403.943	402.908	404.583	1.42404	1.06091	1.19205	0.97669	1.16402	1.06834	-0.604188	-0.335786	-0.753866	0.772047	-0.908226	-1.38849	-1.00901	0.55784	0.536219	-0.76098	0.719142	0.0160346	-1.1891	-0.210364	-2.0858	-0.241506	1.46435	1.24934	0.904332	0.812989	0.609855	0.21468	-0.226367	0.0526772	0.0131928	-0.403436	-0.123355	-0.141512	1.72001	0.521355	0.581538	1.51376	-0.353932	-1.68655	-0.442758	-1.47118	-0.538208
1275	307.913	307.913	307.913	221.887	220.387	224.867	0.354072	0.580746	0.606009	0.565582	0.769204	0.790851	-2.62861	0.271411	0.294806	-0.0481692	-1.74162	0.413442	0.678913	0.34009	0.29668	0.0046422	0.215965	0.350354	-0.412044	0.547154	-2.62861	0.379125	0.798037	0.645452	0.670531	0.544381	-0.0616643	-0.0815937	0.327603	0.000468443	0.52042	0.638748	-1.50446	-0.400853	0.632402	-0.635207	0.396786	0.066889	0.387052	0.307601	-0.0292081	-4.06466	0.536223
1276	308.099	308.099	308.1	37.2901	34.701	39.0543	0.581619	0.264228	0.53579	0.222586	0.718508	0.968982	-0.34636	0.368053	0.670553	-0.362081	-1.19467	0.771773	0.93043	0.777777	-1.26373	-1.64111	-0.100992	0.985292	-1.84545	0.404578	-2.23693	0.791159	1.26242	0.669866	1.10523	0.991896	-0.107467	-0.290904	-0.713486	-0.0923838	0.692455	1.16423	-1.53089	-0.330555	0.464217	-2.47492	0.823795	0.219736	-0.262818	-0.725178	-0.293354	-1.67102	1.35723
1278	308.792	308.792	308.794	31.0448	29.1866	38.2112	0.261727	0.158606	0.213304	0.325683	-0.343822	-0.599399	-1.09411	0.432754	0.339737	0.0698903	-1.62991	2.75765	-0.0645045	0.621443	-1.5462	-0.323686	0.645165	0.711482	-0.267156	-0.600315	-1.49515	1.42682	0.437782	0.921141	0.337898	-3.48099	-0.757041	0.0604534	1.61956	0.293359	-2.14984	-0.0520822	0.266225	0.15966	0.548554	0.218902	0.150228	0.129132	0.487084	0.219736	-0.651017	-0.42398	-0.129094
1280	308.907	308.907	308.908	26.8964	24.4379	28.0034	0.0837468	-0.916702	-0.249294	0.13808	-0.313846	-0.215766	0.700048	0.330155	-0.00877097	0.734042	0.956347	0.0203552	0.760454	0.263001	-1.81933	-1.29113	0.637397	0.0866876	1.06178	-1.68507	-1.5859	2.31371	-0.39353	-0.615107	-0.710464	-0.697669	1.19164	-0.206401	0.0312235	-0.097712	-0.179532	-0.389872	0.639685	0.812965	-0.6531	-2.34072	0.586105	0.342355	1.94767	-1.58807	1.30066	2.17073	-0.522598
1282	308.936	308.936	308.936	26.3087	24.4379	27.4702	-1.13952	-0.458761	1.02683	-1.06946	0.641021	0.299611	-2.1205	-0.0828323	0.303736	0.108618	0.446074	0.538514	-0.0327547	0.322303	1.14377	-1.0775	-0.00665067	-0.270021	-0.0390968	-1.86766	1.65518	1.6791	-1.06557	-0.337498	-0.381151	0.346592	1.44852	-0.40025	0.230423	-0.773478	-3.56256	0.2835	-0.206747	1.17377	0.310682	0.649061	0.053194	0.187585	0.444894	-0.773739	0.348428	-1.0254	0.469636
1283	309.046	309.046	309.046	204.414	202.519	209.904	0.237104	0.422596	0.448815	0.567171	0.529539	0.578757	-2.66789	0.498773	0.437123	0.283705	-1.74478	0.462434	0.433785	0.5361	0.0602784	0.145719	0.325161	0.451371	-0.4411	0.547913	-2.66789	0.555303	0.416309	0.395376	0.52374	0.524692	-0.0223164	-0.225877	0.342026	0.327931	0.324121	0.46895	0.443147	0.0466707	0.426943	-0.152108	0.484473	0.392876	0.158531	0.145275	-0.096555	-2.54749	0.324534
1284	309.12	309.119	309.12	242.814	238.518	243.721	0.511789	1.37923	0.463871	0.371812	1.14713	0.796757	0.540514	-1.90075	0.293895	0.580627	-0.680123	0.501973	-0.497006	-0.110207	-0.602534	-1.2417	0.723721	0.435351	-1.49436	-0.924763	-1.80281	1.50758	-2.63126	0.706025	1.19585	1.14454	0.0813198	-2.63126	-0.0801234	0.0387229	-0.449386	0.263863	0.791117	-0.0134057	0.403326	-0.049723	-1.6447	0.707819	0.224053	-0.281779	0.187749	-0.83618	0.853603
1285	309.848	309.848	309.849	403.916	402.908	404.583	1.42042	1.00261	1.14206	0.985815	1.13468	1.05183	-0.34056	-0.523319	-0.489244	0.793072	-1.24695	-0.795469	-0.639266	0.476188	0.463756	-0.912035	0.642849	-0.125001	-1.8598	-0.041803	-2.06995	-0.0698839	1.11303	1.00066	0.772079	0.722174	0.633304	0.328934	-0.00741227	0.123047	0.152166	0.0262269	-2.23944	0.105568	1.26751	0.503242	0.593426	1.13902	0.295721	-1.35153	0.0498691	-2.76319	-0.464414
1287	309.911	309.911	309.911	26.9679	25.638	27.5073	0.916284	-0.831283	1.14642	1.01117	0.40866	-0.436596	0.512322	0.197339	0.523729	-1.00002	0.855441	-1.01305	0.882704	-0.083176	-2.08612	0.0413309	-0.203381	0.30525	1.34645	-2.17348	-1.04848	0.728487	-1.23407	-1.61625	-0.858215	-0.254413	0.989179	-0.0490499	0.176284	1.74921	-0.585966	-0.316661	0.718902	0.782666	1.7505	-1.15972	0.915562	-1.03336	0.39645	0.221591	-0.863169	1.94553	-1.37489
1288	310.116	310.116	310.116	192.394	190.573	196.915	0.52023	0.465615	0.507287	0.395576	0.606507	0.500705	-2.62573	0.47434	0.507258	0.312052	-1.73338	0.485768	0.534004	0.622631	0.160366	-0.584834	0.206327	0.560365	-0.20337	0.542814	-2.62573	0.371208	0.564162	0.556268	0.534286	0.522754	0.307056	-0.323255	0.232071	-0.0828621	0.536382	0.621004	-2.81297	0.347778	0.417731	-0.00276232	0.309132	0.34554	0.349382	0.399521	0.403355	-2.09264	0.4564
1290	310.79	310.789	310.791	31.1114	29.1866	39.117	0.167867	-0.0271947	0.575294	0.939737	0.423798	0.497272	-2.6977	1.04237	0.161705	-0.203581	0.426043	-0.145782	-0.117983	0.370052	-1.14919	-0.219306	0.112979	1.07452	0.539744	0.392479	-2.6977	0.534572	0.624477	-0.92958	0.717065	0.662103	0.194452	-1.81194	0.543243	0.682762	0.68608	-1.81194	0.40383	0.607261	1.06114	-1.81194	0.571208	-1.81194	0.218121	0.239356	0.0250701	0.0715313	-1.81194
1291	310.871	310.871	310.871	28.5876	27.2834	29.1439	-0.360868	-0.883616	0.502371	0.0269286	-0.429698	-0.574232	0.760218	0.129321	-1.53518	-0.165113	0.9626	-0.298718	1.36009	0.770248	0.319924	0.300292	-1.96281	-0.27788	2.21701	-1.81617	0.263579	0.691689	-0.996447	-0.935124	-0.314215	-0.963919	1.4625	-0.548725	-0.0577101	-0.0642703	-0.491101	-0.713231	0.468516	1.35457	-0.532386	-0.221166	0.920717	0.50177	1.43566	-0.0632813	1.08294	1.645	-1.45482
1292	310.898	310.898	310.898	197.886	196.776	205.177	0.38635	0.017024	0.935777	0.501142	0.796796	0.858499	-2.53948	0.239764	0.364158	0.165456	-1.56467	0.500062	0.767794	0.26751	-0.386217	0.491588	-0.608311	0.459379	-0.346789	0.507432	-2.53948	0.726211	-0.0382157	0.270153	0.709948	1.44655	0.455375	-0.538408	-0.741742	1.19107	0.543474	0.387103	1.28159	-0.299898	0.755032	-0.936146	0.159339	-1.19055	-0.442616	-0.377171	-0.165197	-3.35483	-0.184325
1293	310.931	310.931	310.932	29.1908	21.9535	30.2207	-0.366981	0.74186	-0.379154	-0.548075	-0.268527	-0.089716	0.0355473	0.683511	1.39456	0.817949	0.4426	-0.123077	-0.223994	-0.393015	1.10784	-2.94684	-0.494328	0.332547	-0.636611	0.736152	-1.50228	1.68003	0.190401	0.705785	-0.196534	-0.640337	-1.5038	0.0473845	-0.329063	-0.124331	0.563143	1.35047	-0.546022	0.363938	0.846348	1.81416	-0.684933	-0.283234	-1.86438	0.247642	0.517705	-2.37222	0.333653
1298	311.846	311.845	311.846	403.986	402.908	404.573	0.923928	1.44127	1.14016	-0.283649	0.54755	0.13392	0.0145907	0.113167	-0.349247	0.633674	-0.528376	-0.887015	-0.0528369	-0.386403	1.28143	0.443512	0.236389	0.426415	-0.921989	0.17468	-0.77594	-3.32523	0.863427	0.897045	0.00120009	1.10177	0.384045	-0.189054	-0.343335	-0.275988	-0.328709	-0.126112	-0.289812	-0.284234	1.77741	1.09088	0.702168	1.62629	-3.20438	-0.557096	-0.300372	-0.562635	-0.116367
1299	311.882	311.881	311.882	252.235	250.521	253.283	0.135144	-0.0531222	0.849844	0.163288	0.146868	2.09273	-1.06747	0.391187	0.600791	0.243892	-1.14523	0.0236605	0.422651	-0.00574544	-1.13301	-1.79494	-0.560316	1.16879	-1.74749	1.41097	-0.903395	0.760899	0.863533	0.486363	0.235576	0.417299	-0.241566	0.304264	0.199591	-0.314269	-0.437374	0.622367	1.35903	0.862128	-0.0336608	-0.481483	0.699714	0.18808	0.496778	-1.24185	-0.775906	-3.93412	-0.22148
1300	311.963	311.963	311.963	326.643	325.471	327.608	-0.599926	-0.964688	-0.717899	-0.680112	0.330193	0.683787	0.503061	0.519035	0.121229	-1.22559	-0.418403	-2.95516	0.931627	0.856355	0.550854	0.47408	0.810791	0.869022	0.828189	0.230981	-1.28109	1.13366	-1.01689	-0.442755	-0.36096	-0.698817	-1.23701	-1.35428	-0.242935	1.18251	0.242325	-0.540273	0.889656	-0.63692	1.37876	-2.26815	1.32863	0.169702	-1.39743	0.910931	1.35164	1.24041	0.527092
1304	312.866	312.866	312.867	29.244	27.2834	30.2201	-0.157113	-0.928841	0.32729	0.489536	-0.137064	-0.372125	0.916925	-1.11289	-1.21567	-0.0956596	0.569695	0.487508	-2.03445	0.159036	-0.289687	-0.431382	0.909187	0.476865	1.91386	-1.03222	-0.644596	2.20179	-0.688108	-1.0367	0.017967	-3.14717	1.00159	-1.33997	-0.161882	-0.126972	0.079061	-0.181406	0.659421	0.555238	0.261362	-0.661486	0.497452	0.311866	1.52285	-1.03612	0.340499	1.74929	0.607535
1305	312.876	312.876	312.876	29.8213	27.66	30.7666	0.759699	-0.540364	0.279503	0.326561	0.127786	-0.108794	0.859949	0.09709	0.258	-0.245592	0.0138039	0.348542	0.0710446	0.550753	-1.06615	-2.10835	-0.0176767	0.613358	0.334318	0.813585	-3.02294	1.65587	1.28968	1.12611	0.862078	1.06042	-1.26997	0.568781	0.65042	-0.10981	0.888254	0.40599	-1.92288	-0.840964	0.579605	-1.65472	-1.0567	-0.0318714	-0.705519	-0.400224	0.149103	-1.70473	0.966568
1306	312.895	312.895	312.895	198.087	196.565	205.177	0.607798	0.405494	0.757097	0.583217	0.673498	0.770353	-2.16513	-0.234641	0.396679	0.475453	-1.38646	0.508292	0.638291	0.603059	0.193619	0.437464	-0.347684	0.568329	-2.16513	0.318062	-2.16513	0.527486	0.201139	0.558248	0.833899	1.01404	0.395912	-3.05943	0.0370055	0.992262	0.449331	0.49215	1.00699	0.0766187	0.463586	-0.121106	-1.814	-0.530075	-0.173544	0.222729	0.413717	-1.91675	0.218799
1307	312.904	312.904	312.905	26.8999	24.4379	28.3367	0.52857	-0.664287	-0.548195	-0.0792568	-0.783269	-0.138818	0.750364	0.410488	0.138679	0.697605	0.653624	0.613647	0.460706	0.472096	-1.32222	-1.17688	0.901751	0.130626	1.08869	-2.79976	-1.0188	1.68465	-0.427909	-0.353956	-0.60309	-0.355324	0.42356	-0.16906	0.906832	-0.202897	-0.0749509	-0.0501463	0.546284	0.321972	-0.937479	-2.09836	0.399886	0.230723	2.28805	-1.49581	0.931002	2.42665	-0.666888
1308	313.239	313.239	313.239	475.775	466.931	489.408	0.372814	0.496399	0.595527	1.55917	1.36085	1.07504	-1.31486	1.01106	-0.0627404	0.30728	-2.35138	-0.667172	-0.0994043	0.422818	-0.859731	0.0450338	-0.279149	1.28834	-0.783318	-0.415854	-1.59111	-0.109603	-1.47627	-0.29855	0.0534529	-0.115428	-0.103936	-0.572449	-0.0704058	1.66731	-0.268143	-1.66094	2.17681	0.76456	-1.32795	-1.55804	1.38924	1.21468	-0.577821	0.789927	-0.0678736	0.0618485	0.688644
1311	313.856	313.856	313.857	25.7891	25.6782	26.8964	-1.01254	0.413912	-1.10616	-0.255039	-0.832806	-0.904862	-1.83959	0.497436	0.430973	1.0378	0.188031	-2.45743	1.54587	0.88434	0.0790544	0.426386	0.864299	0.521186	0.256195	-0.415316	0.906185	0.772075	0.349329	-0.446004	-1.03059	-0.0263929	0.736371	0.666822	0.580264	0.645609	-0.388189	-1.8326	-0.00089331	-0.759549	0.759001	-0.759459	-0.630055	-0.943954	-0.766349	0.747322	1.25743	0.0885967	2.63264
1312	313.879	313.878	313.879	252.321	250.787	253.283	0.462038	-3.0743	0.831563	-0.0355757	0.747299	1.4435	-0.896017	0.752679	0.59372	0.548896	-0.596767	0.0166979	0.425437	0.254302	-0.538815	-1.189	-0.37282	0.848956	-0.893955	0.958699	-0.868518	0.581984	0.380703	0.610631	0.298721	0.4763	0.315178	0.654969	0.0882514	-0.282886	-0.391332	0.609994	1.09436	0.573833	0.0386766	-0.511192	0.871661	0.241948	0.404143	-1.35478	-0.438515	-4.07469	-0.215352
1313	313.96	313.96	313.96	326.642	325.471	327.608	-3.09341	-0.162844	-0.538218	-0.405519	0.303171	0.689157	0.539898	0.484282	0.341727	-0.526881	-1.78123	-0.543889	0.864176	0.797216	0.541844	0.441674	0.718481	0.712707	0.697994	0.184219	-1.25988	0.995328	-0.34804	-0.592791	-0.652103	-0.265617	-0.172948	-0.459206	-0.321747	1.14904	-2.84866	0.0497862	0.720099	-0.347226	1.34178	-1.95892	1.237	0.0126795	-0.860137	0.894992	1.34952	1.20659	0.518996
1314	314.198	314.198	314.198	385.384	384.546	386.373	-1.35768	-0.844233	-1.35768	-1.35768	-0.0152033	0.706004	0.897878	0.730658	-0.388022	-1.35768	-0.491869	-1.35768	0.872247	0.956778	0.96271	0.755138	0.375069	1.13903	1.08008	0.369874	-1.35768	1.03996	-0.863928	-0.863928	-0.863928	-0.863928	-0.863928	-0.863928	-0.863928	1.24404	-0.00815264	-0.863928	-0.136445	-0.863928	1.53237	-0.863928	1.01272	-0.863928	-0.863928	1.53096	1.41192	1.66635	0.849241
1317	314.873	314.873	314.873	29.9108	27.66	30.424	0.890693	0.49174	-2.61221	0.681617	0.410441	0.465936	0.576383	0.161582	0.537382	0.497763	-0.128629	0.856831	-0.0340942	-1.7382	0.399317	-0.830779	-0.422257	0.209964	0.439616	0.841457	-2.29881	0.604253	2.10306	0.950641	0.290504	-0.24646	0.0153854	0.00568075	0.926512	0.175778	0.720753	0.724753	-1.13312	-1.21201	-0.860411	-0.280122	0.513871	0.133571	-3.02059	-0.577617	0.498274	-1.25695	0.0575189
1319	315.124	315.124	315.124	320.063	319.26	320.642	0.0372579	0.296065	0.938132	1.051	0.93443	1.20037	-0.586145	0.651203	0.291996	-0.581963	-2.32719	0.35239	0.232217	0.735998	-0.399307	-0.331666	0.122816	0.625668	-1.2372	0.114724	-2.61222	0.491429	-0.560727	-0.484894	-0.447707	0.227633	-0.842862	0.0488552	-0.243922	0.683366	-0.777548	0.230306	2.04471	-0.0467957	1.53508	-1.61407	1.76317	1.15777	-0.180547	-1.0379	-0.890437	-0.252085	0.848587
1320	315.182	315.182	315.182	421.67	421.044	422.517	-1.49945	-1.05798	-1.49945	-0.337496	0.291743	0.730848	0.818221	0.664808	-0.47778	-1.49945	-0.438812	-1.49945	0.935228	0.994352	0.679525	0.71263	0.779848	0.970583	0.901451	0.282265	-1.49945	1.04784	-1.12847	-1.12847	-1.12847	-1.12847	0.00456184	-1.12847	0.156556	0.963567	-0.263676	-1.12847	-0.333298	0.135123	1.35129	-1.12847	0.904546	-1.12847	-1.12847	1.28688	1.46621	1.51175	0.918229
1322	315.885	315.884	315.885	59.0607	57.1859	62.1412	0.172227	0.754293	0.792336	0.52873	0.744396	0.847415	-2.04179	-0.300063	0.930358	0.467206	-0.272999	-0.65304	0.83439	0.795025	0.603077	-2.04179	-0.357553	0.471879	-0.310948	-0.934814	-2.04179	1.01346	-1.62359	1.03172	0.531778	-0.290737	0.156407	-0.15896	0.281688	0.690378	-0.508721	1.15128	-1.62359	0.683778	0.785695	-1.62359	0.212955	-0.146445	-1.62359	1.05424	0.101092	-1.17657	1.00908
1328	316.888	316.887	316.888	29.1734	27.0951	29.9821	0.132579	0.869553	-2.55643	-0.0918097	0.484372	0.359625	0.152506	-0.438418	-1.01705	-1.05842	-0.566395	-0.0885541	-0.136382	1.21619	1.71887	1.38089	0.0735519	-0.0785927	-0.604336	0.316009	-1.40898	1.34121	-0.403676	-0.290002	0.475076	-2.13172	0.191488	0.184111	0.486331	0.456306	-0.141916	-0.0916214	-1.89763	0.424793	-0.798529	1.52064	0.414398	0.594148	0.221998	1.15433	0.63271	-0.157326	-2.71933
1330	317.092	317.091	317.092	197.115	194.951	204.188	0.497408	0.338178	0.42922	0.430349	0.525224	0.517087	0.177152	0.375216	0.319797	0.131302	-2.43907	0.377917	0.173605	0.415295	-0.0866258	0.0438392	0.247272	0.369555	-0.293812	0.339406	-3.51291	0.624602	0.602153	0.613506	0.767279	0.502987	0.141997	-0.0192393	0.308822	0.190796	0.392633	0.268769	0.497428	0.371845	0.367685	-0.49073	0.149027	-0.0504413	0.281711	-0.259762	-0.244347	-0.796284	0.298554
1331	317.151	317.151	317.151	337.279	336.626	343.791	0.536807	0.0861996	0.731099	1.36689	0.597715	1.19599	-0.851706	0.661818	0.619879	0.698942	-2.01257	0.58674	0.00690555	1.03666	-0.39579	-2.04112	-0.0435008	0.284293	-1.05994	-0.106144	-1.86188	-0.0372847	-1.42133	-0.43073	0.145675	0.447793	-0.48164	1.59552	0.456474	0.938625	0.120612	0.128212	0.312104	-1.02634	1.82835	-1.08175	1.17789	0.773292	0.0157722	-1.12492	-1.5908	-0.519685	1.19619
1335	318.146	318.146	318.147	268.493	265.988	270.782	-0.670047	0.36836	0.749311	1.06134	0.871242	1.1643	-0.523828	1.06813	0.802087	0.582825	-0.577586	0.460889	0.343736	0.252748	-0.330422	-0.684202	0.0706165	0.187578	-1.06216	-3.27987	-0.983227	0.128174	-0.335656	-0.201823	0.669498	0.592138	-1.47007	1.05441	0.16128	0.4317	0.254806	1.18706	-0.738206	-1.91838	1.65624	0.320468	1.05331	0.39059	0.0779364	-0.387578	0.020827	-0.225217	1.01527
1337	318.832	318.832	318.833	30.1724	27.66	31.272	1.25933	0.393615	-2.0474	0.777708	0.372672	0.708437	0.443994	0.0967548	-0.0459587	0.0997033	-0.329706	-0.803713	-0.0267674	1.95907	-0.409501	-1.81821	-0.658463	0.994755	0.0247795	-0.329977	-1.70626	1.04514	0.719189	0.77886	1.8316	-0.346399	-2.19876	0.648051	0.343085	-0.0818133	0.442427	0.12258	-1.44454	-0.336302	0.303675	-0.485522	-0.411813	1.10555	-2.03032	0.0746717	-0.680934	-1.27701	1.7843
1339	319.067	319.067	319.068	149.477	125.51	166.45	0.358946	0.38978	0.306164	0.208455	0.542081	0.452468	0.325165	0.390874	0.495697	0.342573	-2.03393	0.496102	0.794145	0.603404	0.0698517	-1.77368	0.174143	0.571166	-3.14456	0.505632	-0.500958	0.426475	1.28728	0.959407	0.151722	0.324988	0.470014	-0.168266	-0.857652	-0.619466	0.70817	0.958553	-0.581358	0.177261	0.0347242	-1.60204	0.491262	0.543316	-0.00540551	-0.123634	0.485592	-3.64736	0.41907
1340	319.104	319.104	319.104	225.422	222.078	228.533	0.0713681	0.813683	0.670249	0.187085	1.07373	0.87738	-1.07782	0.469377	0.583851	-1.13898	-1.6711	0.596048	1.04127	1.03652	-1.05147	-1.05517	-0.109424	0.516252	-1.62911	0.763346	-1.7869	0.819823	0.198555	0.416	0.845188	0.595606	0.421349	-0.306338	-0.125151	0.108496	0.461175	0.926461	-0.504478	-0.162957	0.28522	-0.735447	0.310691	0.528751	-0.025038	0.144621	0.187061	-4.35692	0.643685
1341	319.13	319.13	319.131	314.729	313.631	315.939	-0.628019	0.696685	0.675832	1.41923	1.14112	1.07849	-0.494967	0.861978	0.909111	-0.0891955	-1.49272	0.518928	-0.151438	0.652236	-0.619485	-1.50995	0.351781	0.589792	-1.48399	-1.05082	-1.91798	0.543379	-1.4852	-0.653123	0.221119	0.0608451	-0.481761	-0.0790959	-0.0377865	0.491807	-1.15851	0.781155	0.85648	-1.43572	1.93409	-0.291828	1.20026	0.0913434	-0.376559	-0.0962118	-0.975826	-0.461968	2.04821
1342	319.167	319.166	319.167	346.231	342.577	347.39	-0.341171	0.123169	0.756122	1.15612	0.837347	1.70687	-1.08575	0.327917	0.37488	0.505053	-1.91114	0.370077	0.385973	0.705426	-0.356539	-1.46654	0.266373	0.602849	-1.25402	-0.138917	-2.14223	0.578145	-1.05759	-0.64958	0.309268	0.249728	-0.518214	0.90167	-0.0709093	0.61953	0.0606595	0.128061	0.885148	-1.5495	1.47082	-0.530396	1.20103	1.22294	0.0361172	-1.30171	0.215039	-1.45303	1.51254
1343	319.192	319.191	319.192	373.047	360.354	374.087	-0.492449	1.15595	0.131097	2.03207	0.144763	0.42163	-1.51028	0.952104	0.0388313	-0.69806	-1.88091	-0.444278	-0.185476	0.272198	0.452323	0.39537	-0.232349	1.18078	-1.62065	0.936202	-1.44475	0.395876	-0.429546	-0.468939	0.157065	0.215125	-1.13774	-0.69127	0.0321609	0.719395	-0.962216	-0.235936	1.5619	0.602507	-0.439175	1.51342	1.74711	1.69693	-0.643452	0.521258	-1.58569	-1.11883	0.773854
1344	320.063	320.062	320.063	90.6488	76.6105	98.6662	-1.6652	0.716378	0.748225	0.666092	0.808073	0.837709	-1.6652	0.325413	0.716002	0.128195	-0.998789	0.645039	0.749727	0.743488	0.395314	0.280879	-1.6652	0.343203	-1.6652	0.643845	-1.6652	0.577189	0.647639	0.675622	0.748528	0.735937	0.347688	0.0077013	-2.00887	0.483466	0.64216	0.671828	-2.00887	0.50019	0.553049	-2.00887	0.453047	-0.368049	0.454629	0.514385	0.337352	-2.00887	0.658831
1345	320.162	320.162	320.162	326.642	325.087	327.89	-0.775885	0.440816	0.871233	1.54007	0.875524	1.60395	-1.89042	1.184	0.706575	0.173873	-1.22932	0.441124	0.0221989	0.210415	-0.658832	0.565426	-0.176865	0.209705	-1.46252	-0.441232	-1.76585	-0.443976	-0.452195	-0.513676	0.492366	0.123552	-0.996923	1.29664	-0.305021	0.16312	0.241467	0.734725	0.228303	-1.34511	1.3433	1.28523	1.31672	0.457911	-0.150977	-0.264464	-0.469186	-0.913396	0.630741
1346	320.17	320.169	320.17	346.221	336.223	347.39	-0.0969594	0.214308	0.784534	1.139	0.700725	1.32674	-0.870188	0.499231	0.363082	0.416021	-1.4506	0.417978	0.177983	0.608829	-0.114596	-0.747026	0.230566	0.727428	-1.07699	-0.419932	-3.18895	0.358831	-2.1463	-1.11848	-0.0340329	-0.0494008	-0.268947	-0.194802	-0.335293	1.19814	0.268148	0.827846	0.706854	-0.716839	1.54813	-0.277926	1.14113	1.20013	-0.939297	-0.874878	0.37246	-1.26883	1.43663
1347	320.191	320.19	320.191	475.773	474.642	478.728	2.71797	-0.408118	-0.408118	-0.408118	-0.408118	-0.408118	-0.408118	-0.408118	-0.408118	-0.408118	-0.408118	-0.408118	2.55011	-0.408118	-0.408118	-0.408118	-0.408118	-0.408118	-0.408118	2.02704	-0.408118	0.0510081	0.238346	0.701511	0.616067	0.148124	0.66246	0.169167	0.000240221	0.170237	1.04555	1.09392	0.285573	0.545238	-0.93732	0.823527	-0.390253	-0.957352	-0.309842	0.498118	-3.41743	-1.71638	0.16026
1348	320.887	320.887	320.887	26.7883	24.4379	27.5073	0.0899096	0.288459	0.964306	0.376602	1.28857	1.15131	-0.0689048	0.505391	0.495204	-0.166386	0.26841	0.800444	0.918936	-0.0889922	-1.59322	-1.19262	0.116345	-0.875699	-0.85134	-2.20888	-1.58949	1.37164	-1.72412	0.566706	-0.103961	-0.757742	-0.211459	0.720361	1.3156	2.45095	-0.860474	0.334052	0.569447	0.563448	0.841748	-1.27473	1.14708	0.17731	-0.206157	-2.2505	0.216458	-0.626353	0.422557
1349	321.146	321.145	321.146	291.908	289.394	312.737	-0.389846	0.752793	1.05878	1.32054	1.23314	1.23701	0.0990573	0.693935	0.68324	0.06589	-1.25991	0.224252	-0.0893191	0.4054	-0.957282	-1.66159	0.304789	0.0351152	-1.68781	-0.0441997	-2.22089	0.196886	-0.185069	-0.5393	0.50565	0.387144	-1.58202	0.187404	-0.62706	0.285266	-0.296049	0.693093	1.05065	0.313734	1.47189	-0.24144	1.24011	0.257035	-0.0785545	-0.6695	-0.0352735	-0.301024	1.45775
1351	322.887	322.887	322.888	26.2961	24.3382	27.4638	-0.130647	0.643178	0.313827	0.404453	1.08063	-1.21015	0.89562	0.76796	0.0295112	0.423033	0.533566	-0.563415	1.90515	0.824443	-1.5466	-1.41085	0.136598	0.268743	-0.521571	-0.652785	-2.44084	0.250151	-0.318054	-0.109144	0.922381	-1.56383	0.0738806	0.147324	0.32615	0.711387	0.262863	1.19118	-0.310938	-0.540681	1.20169	-2.29171	-0.756974	0.613291	-0.949748	-0.7179	-0.324779	0.343157	2.00165
1352	322.905	322.905	322.906	29.446	27.5308	30.505	0.663608	0.844113	-1.69423	0.981262	0.0184023	0.791811	0.524942	1.06891	0.830252	0.236422	-0.216617	-1.10195	-1.00623	0.657679	0.291568	-0.430658	-1.27379	0.559232	0.204621	1.44152	-2.16569	-1.22519	0.691323	0.973005	1.1325	0.65975	-1.73934	0.530014	0.636473	-0.941597	0.794562	0.540068	-0.865428	-0.864261	0.54941	0.0376866	-0.43484	0.590218	-2.89469	-0.030253	-0.081876	-1.58678	1.03943
1355	323.107	323.106	323.107	545.505	512.371	553.12	0.117558	0.94498	0.592962	1.03321	1.05126	0.851802	-0.906423	-2.87756	-0.22172	0.74675	-0.359035	0.749462	0.16089	-0.279389	-0.209194	-0.716641	-1.18605	0.324747	-0.920749	1.42745	-0.978412	0.654104	0.424785	0.752919	0.234323	0.36781	0.786765	-2.27878	0.582418	0.354498	0.997338	0.682795	-1.84532	-2.15053	-0.161212	-0.413075	-0.400649	0.268449	0.26749	0.491187	0.851265	-2.14491	0.410405
1358	323.885	323.885	323.885	26.2975	24.8549	27.4953	0.493823	0.765027	1.04494	0.3086	-1.329	-1.51943	0.695931	0.622569	0.198672	0.596362	-0.305845	-1.90068	1.76815	0.302818	-1.44146	-0.769214	-0.4062	0.719205	0.415408	0.217582	-1.4699	0.992636	-0.257566	-0.301489	1.39535	0.939105	-0.132703	0.00463941	-1.16107	0.521197	-0.0562898	-0.288098	-0.394269	-0.372167	1.36544	-0.985719	-0.730688	1.18802	-1.52007	-0.546966	0.636332	0.0136048	2.57053
1359	324.073	324.073	324.073	209.779	208.236	214.415	0.434854	0.667	0.704843	0.594587	0.735968	0.657043	-2.16812	0.610866	0.696066	0.500224	-1.33744	0.642811	0.614258	0.680484	0.211989	-2.16812	0.184657	0.265265	-0.37235	-0.0224875	-2.16812	0.0357348	0.537403	0.562764	0.622084	0.615672	0.262172	-0.266164	0.199324	0.295774	0.559268	0.692562	-3.71714	0.43897	0.28702	-0.512195	0.131272	0.347621	0.192758	0.319302	0.360621	-2.55887	0.276408
1360	324.073	324.073	324.073	147.439	137.903	158.861	0.738377	0.819017	0.770532	-1.22887	0.894832	0.779208	-1.22887	0.813256	0.876378	-1.22887	-0.643436	0.747614	0.778052	0.925898	0.649664	-1.22887	-1.22887	0.824087	-1.22887	0.857472	-1.22887	-1.22887	0.851267	0.842578	0.779197	0.830208	0.0670312	-1.41723	-1.41723	-1.41723	0.888968	0.949881	-1.41723	-1.41723	0.75425	-1.41723	-0.839158	0.740775	0.618014	0.796579	0.683899	-1.41723	0.692679
1363	325.104	325.103	325.104	545.394	530.103	552.534	-1.64389	0.322161	0.630423	0.851265	1.104	1.05207	-1.64389	-1.64389	0.0319139	0.506992	-0.872842	0.953889	0.663992	0.506383	0.0466215	0.153567	-1.14953	-0.0679299	-0.178221	1.55194	-1.64389	0.468848	0.435932	0.608909	0.367187	0.358498	0.659978	-3.11199	0.533547	0.291167	0.798742	0.612001	-2.5487	-1.28946	0.21176	-0.388115	-0.271373	0.312794	0.448742	0.61407	0.663622	-0.920565	0.448978
1364	325.13	325.13	325.13	366.85	365.876	367.429	0.653378	0.654273	0.672681	0.0886671	0.740803	0.667244	-0.276465	-0.0736914	0.833283	-2.57034	-0.411794	0.117124	1.13351	0.892163	0.0195581	-2.57034	-0.556697	0.607032	-0.863553	0.883613	-0.20478	-0.435662	0.771853	1.48187	1.08812	1.09812	0.0543106	-0.0950361	0.072121	-0.466504	0.339826	0.517895	-2.07042	-0.0892649	0.681113	-2.21252	-0.465144	-0.0214356	-0.328472	0.265027	-0.349638	-0.727265	1.12527
1365	325.185	325.184	325.185	482.247	473.44	512.695	1.56525	-0.88538	1.77316	-1.3541	1.01017	0.982287	-0.598853	-0.909781	-0.27046	-0.362931	0.392649	0.717928	0.487438	1.4003	-1.4264	-0.0373603	-0.520879	-1.35146	0.575346	0.0310108	-1.4264	0.208462	-0.741602	-0.179685	0.772976	-0.705963	-1.22775	0.728041	-0.820613	-1.39796	-0.460031	1.43202	-1.03072	-0.14343	1.61673	0.414236	-0.50055	0.494043	0.602876	-1.5593	0.182362	0.615501	0.577559
1367	325.898	325.897	325.898	300.043	298.382	300.476	0.0002343	0.42882	0.904885	0.769687	0.849355	0.74602	-0.155307	0.518678	0.912614	-0.562208	-3.11833	0.153629	0.49654	0.734488	-0.577606	-0.829874	-0.107076	0.540501	-1.49682	0.307505	-1.34351	0.827782	-0.127712	-0.311625	-0.914918	-0.666905	-0.269506	-0.258573	-0.0700857	1.42134	0.190634	-0.49218	1.83847	0.782105	1.62463	-2.11222	1.25797	0.663174	0.170103	-0.684089	-0.46031	0.737799	0.612698
1368	326.089	326.088	326.089	162.398	157.996	171.177	0.399978	0.560865	0.54283	0.452364	0.574154	0.448823	0.397683	0.412832	0.397186	0.39483	0.363146	0.397647	0.372943	0.591462	0.246896	-2.14975	-1.78829	0.614724	-2.14975	0.560136	-2.14975	0.509031	0.436896	0.518673	0.590462	0.953607	0.460227	-0.564746	-0.116924	0.257192	0.591807	0.650917	-1.66431	0.424595	0.698267	-3.12458	0.0182234	-0.346252	0.0523796	0.288626	0.490054	-2.51982	0.138522
1369	326.76	326.76	326.76	30.9698	29.01	32.1804	-3.21077	0.298593	-2.48984	0.306251	-0.445926	0.352452	0.665363	0.33754	0.384925	0.568395	0.512538	0.588645	0.397184	-0.384753	-0.563684	0.477269	0.690148	0.32605	-0.344098	0.522488	0.428319	0.582909	0.181208	0.276046	-1.03766	-2.88512	0.831601	-2.88512	0.506867	0.275232	-0.231565	-0.0774173	0.636613	0.546404	-0.122829	0.302675	0.586117	0.508473	0.630728	0.411928	0.633304	0.932853	-0.526009
1372	327.088	327.088	327.088	322.591	314.138	323.712	-0.00965126	0.54982	0.559156	0.790267	0.463214	0.0727811	-1.01047	0.570899	0.218186	0.318965	-2.32935	1.02066	-1.25494	0.71997	0.160409	1.0784	-0.308675	0.817208	-2.45438	-0.0678738	-0.817866	0.91328	0.179895	-2.97296	0.514782	-0.00480056	-0.107605	0.216436	-0.0591857	0.126733	-0.174632	-0.612718	2.02505	0.139147	-0.314517	-0.143473	1.96124	1.55555	-0.0806083	-0.90442	-1.23193	-0.443273	0.699908
1374	327.895	327.895	327.895	300.083	298.382	300.765	0.153174	0.560918	0.808586	0.829365	1.00993	0.879228	-0.637604	0.558958	0.675726	0.000227232	-2.22196	0.401166	0.417532	0.756738	-0.524756	-0.747951	-0.27256	0.558937	-1.8081	0.187913	-2.32958	0.744107	0.8488	-0.291542	-0.0541517	-0.680301	-0.508411	0.0553663	-0.331053	0.719592	0.132766	-0.32401	1.86708	0.750888	1.16549	-2.4448	1.28981	0.483458	-0.309863	-0.258159	-2.06171	0.821997	0.644024
1376	328.213	328.213	328.213	473.389	472.803	473.448	2.12683	-0.452164	-0.452164	-0.452164	-0.452164	1.8045	1.51723	-0.452164	-0.452164	-0.452164	-0.452164	-0.452164	-0.452164	-0.452164	-0.452164	-0.452164	-0.452164	2.69039	-0.452164	-0.452164	-0.452164	-0.452164	1.01139	0.269318	0.492634	-0.0732396	0.498013	-0.0822217	0.278149	-0.803989	1.43976	0.800946	-2.53103	0.0745043	-1.22561	0.167808	-0.410287	0.0677132	0.226901	-0.226312	-0.609999	-2.53103	0.769962
1378	328.757	328.757	328.758	31.0315	29.01	32.1804	-3.49261	0.328745	0.458839	0.352315	-0.0301431	0.367377	0.538762	-0.592292	-2.20285	0.564259	0.451962	0.522796	0.595202	-0.0122667	-0.298418	-0.0350138	0.573236	0.368864	0.0338266	0.467594	0.156769	0.883043	0.0694704	-0.0868313	-1.33763	-1.48373	0.89911	-3.7076	0.514673	0.198638	-0.474559	-0.308248	0.660463	0.543607	0.309201	-0.0509497	0.563214	0.598693	0.649498	0.0698155	0.643855	1.05645	-0.823844
1381	328.861	328.861	328.862	29.1719	27.5996	30.505	0.654633	0.526423	-2.24399	0.626145	0.286684	0.639374	0.503354	0.50857	0.479451	0.260792	0.315691	-2.24399	0.404736	0.804239	0.371565	0.142313	-1.32757	0.370749	0.196605	0.581933	-2.24399	0.386267	0.51189	0.54372	0.870222	0.891698	-0.731636	0.693558	0.669285	-0.534227	0.546966	0.768201	-1.21091	-0.117215	-0.133803	-0.0739835	-0.12199	0.438291	-3.89184	0.222711	0.398257	-1.01801	0.157554
1384	329.103	329.103	329.104	321.519	313.165	328.467	-0.522728	0.300903	0.888323	-0.497651	0.939561	0.792737	-0.333002	1.19801	0.220383	0.934628	-1.4094	0.513622	-1.43025	0.709632	0.529968	-0.111376	-0.607524	0.731388	-2.35971	0.671936	-1.79038	0.630943	0.122599	-0.900645	-1.32594	-1.32594	0.136452	0.376154	1.00424	1.41931	-1.32594	0.0138983	1.07418	0.206528	0.265716	1.07325	1.36802	1.55276	-0.157721	-1.32594	0.0811367	0.510163	-1.32594
1385	329.103	329.103	329.104	361.11	360.003	361.471	-0.0541178	1.25973	0.575404	0.886058	-0.0700751	0.652995	-1.89919	0.918243	0.211224	0.165697	-1.95068	0.0670956	-0.421088	-0.85923	0.692931	0.800956	-0.195755	0.959018	-1.91489	0.90227	-1.30952	0.582913	-0.437356	-0.629172	0.667298	-0.0744651	-0.990128	0.355211	-0.921474	0.378717	0.258906	-1.48989	1.58908	0.627548	1.14874	0.00974523	0.468984	0.344924	-1.37249	-0.0935313	-1.22056	0.0255452	1.7526
1386	329.197	329.197	329.198	440.642	439.984	441.49	-1.67094	0.0372882	-0.462578	-0.185087	-0.172132	0.399044	1.03258	0.298109	-0.745893	-1.67094	-0.90633	-1.67094	0.674389	1.16646	1.0547	0.578846	0.732327	0.98613	0.883477	0.18344	-1.67094	1.12899	-1.00934	-1.00934	-1.00934	-1.00934	0.0988224	-1.00934	0.0467492	1.14673	-0.197972	-1.00934	0.82499	-1.00934	-1.00934	-1.00934	1.13055	-1.00934	-1.00934	1.56377	1.37763	1.49183	0.81242
1387	329.234	329.234	329.234	396.91	395.757	398.096	0.14246	0.909959	0.761635	1.3497	1.07275	1.37273	-0.823597	-0.0202533	0.695015	-0.111265	-1.65546	0.362946	0.0637838	0.571349	-1.18706	-0.3881	0.166744	-0.189477	-1.28209	-0.360817	-2.44125	0.990304	-0.292367	-0.76665	-1.26749	-0.624078	0.280276	0.238388	0.488997	0.968563	0.559838	-0.381559	1.44716	0.787878	-1.43839	-2.64064	-0.215633	-0.211225	-1.37511	-0.486672	1.58241	0.50821	0.608517
1389	330.237	330.237	330.237	396.877	395.864	397.496	0.308877	0.848967	0.53682	0.87442	0.639485	0.979841	-0.232422	0.51461	0.385615	0.243317	-2.24324	0.164495	0.324447	0.611874	-0.225064	-0.0263883	0.3242	0.298637	-3.2337	0.0167359	-0.989329	-0.1222	-0.101324	-1.16414	-1.16103	-0.591759	-0.583111	-0.0164661	0.140652	1.05776	0.625079	-0.348898	1.54996	0.839921	-0.917774	-2.59152	-0.312199	-0.193589	-1.16564	-0.289568	1.71073	0.538083	0.571847
1392	330.802	330.801	330.802	31.4074	29.5624	32.1804	0.369859	0.40901	0.359728	0.844707	0.163056	0.560172	-2.41797	-2.41797	-1.5272	0.125865	0.198375	1.24477	0.280886	0.518579	0.0805818	0.403218	0.560544	0.799361	0.415591	0.167151	0.315103	-1.45343	-0.291732	0.570657	0.932014	0.525254	0.249881	0.428393	1.4356	0.307227	0.0749197	-1.17339	0.972998	0.284159	-0.360465	-0.5889	0.498895	-3.52601	0.281522	0.190329	-1.20628	0.155905	-0.87846
1394	331.071	331.071	331.071	200.055	198.296	205.767	0.565181	-1.37781	0.625851	0.743538	0.923416	1.02833	-2.38028	0.193313	0.513093	0.364498	-1.42121	0.511682	0.506393	0.786962	0.0750788	0.130678	0.474261	0.0524966	-0.0286194	0.658913	-2.38028	-0.565485	0.406951	0.579359	0.579018	0.467599	0.501641	-0.868745	0.291059	0.364047	0.36715	-0.0304584	0.752988	-0.0346803	0.377991	-0.0829624	0.816705	0.313918	0.526324	0.452635	-0.179881	-2.47284	0.0192468
1395	331.177	331.176	331.177	390.529	389.122	403.838	-0.0814181	0.713417	0.477722	0.202146	1.04412	0.734295	-0.537374	0.235392	0.544339	0.0359886	-0.517951	0.255773	0.324779	0.847474	-0.025576	-3.69169	-0.531984	0.493831	-0.834632	1.01979	-0.921304	0.212864	0.595697	0.989065	0.788245	1.07947	0.223618	-1.37534	-0.665767	-0.139431	0.252103	1.21012	-1.68027	-0.898585	0.0189872	-2.2071	0.00306509	1.03023	0.409895	0.270084	-0.066278	-2.12662	0.854774
1396	331.224	331.224	331.225	330.176	328.552	330.926	0.434444	0.445221	0.326687	0.618358	0.89778	0.585155	-0.193795	0.487672	0.529689	0.26003	-3.63331	-0.0134183	0.368078	0.604105	-0.0864117	-0.495455	-0.176453	0.442441	-1.43814	0.616375	-1.17122	0.592173	0.27218	0.915565	1.26059	1.08132	0.193926	-0.541525	-0.0460235	-0.640024	0.844	0.918927	-0.528745	0.338709	-0.253658	-1.19926	0.583445	0.0353991	-0.653959	0.410954	0.286677	-3.28068	0.580969
1398	332.18	332.18	332.18	390.512	389.65	391.301	-0.373013	0.65809	0.440841	0.305895	0.950678	0.67926	0.289416	0.412153	1.08476	0.189607	-1.13383	-0.322979	0.2904	0.762776	0.111535	-3.54397	-0.504935	0.523702	-0.90292	0.874707	-0.754419	-0.0377534	-0.161215	1.12426	0.854846	1.20441	0.0808017	-1.3311	-0.854656	-0.374988	0.571787	1.29515	-0.879713	-0.377769	-0.0486855	-1.51081	0.218431	1.02912	0.401048	0.427336	-0.317918	-2.50954	0.685116
1401	332.939	332.938	332.939	26.3994	25.2794	27.4702	-0.790802	-0.343178	1.30137	-1.10858	1.02149	0.568013	-1.17713	-0.0325833	0.523899	-0.693412	0.267777	0.872687	0.353328	0.616796	0.804054	-1.09097	0.0262127	-0.827274	-0.691033	-2.2079	0.524289	2.08295	-0.705523	0.233098	0.0138436	0.527437	0.533002	0.114068	0.412463	-0.0219417	-0.136607	0.0891785	0.068232	0.883832	0.588725	0.56366	0.146141	-0.0419496	-1.11986	-0.477591	-0.271953	-4.21402	0.551978
1402	332.94	332.939	332.941	242.973	240.32	243.954	-1.4055	-1.4055	-1.4055	-1.4055	0.434316	0.865668	0.706438	0.50784	-0.615275	-0.404875	-0.594379	-1.4055	1.04988	0.903415	0.831958	0.654021	0.926535	0.761397	0.770935	0.544516	-1.4055	1.09059	-1.16457	-1.16457	-1.16457	-1.16457	-0.153102	-1.16457	-1.16457	1.16982	-0.369717	-1.16457	-0.310656	-1.16457	1.46352	-1.16457	1.28698	0.259571	0.156804	1.10235	0.892514	0.786249	1.02261
1403	333.09	333.09	333.091	392.784	391.961	393.474	0.888059	0.664246	0.374056	0.973915	1.46524	1.4793	-0.516556	-0.0927687	0.882621	0.462954	-1.81548	0.121515	-0.26031	0.385516	-0.383631	-0.44027	0.130512	0.559745	-1.72834	-0.380592	-2.36248	-0.407243	-0.722691	-0.237478	0.0154178	0.0687023	-1.53811	1.1188	0.437054	0.236396	0.300498	-0.129262	1.77285	1.04273	0.0861273	-1.09673	2.16282	-0.830578	-0.233667	-0.215698	-0.910244	1.13364	0.0731502
1404	333.136	333.135	333.136	545.983	527.113	553.084	0.51861	0.961149	0.44285	0.927746	0.956047	0.85846	-0.83011	-2.53586	-1.86629	0.0734779	-0.232988	0.561753	0.271283	0.393065	0.251153	-0.32165	-1.80068	0.400378	-0.387599	1.35805	-0.405356	0.406508	0.504517	0.623211	0.313716	0.334759	0.618073	-0.451517	0.515367	0.434008	0.742646	0.516556	-2.29591	-3.00772	-0.0465836	-0.148464	-0.268211	0.316678	0.190944	0.569098	0.633663	-2.24059	0.393945
1406	334.937	334.936	334.938	243.012	240.32	243.954	-1.64863	-1.18908	-0.330817	-0.4085	0.389295	0.699128	0.718333	0.632518	-0.561262	-1.64863	-0.634897	-1.64863	0.992904	0.858058	0.9279	0.634053	0.848254	0.76255	0.7568	0.449216	-1.64863	1.05007	-1.08121	-1.08121	-1.08121	-1.08121	-1.08121	-0.0567448	-1.08121	1.2735	-0.301351	-1.08121	-0.176586	-1.08121	1.43914	-1.08121	1.27548	0.137948	-1.08121	1.1563	1.17267	0.848488	1.05009
1407	335.05	335.049	335.05	57.6814	46.1041	62.6581	0.774369	0.650285	1.71229	0.549137	-1.52577	0.823672	0.315929	-1.52577	-0.752829	0.343721	0.399179	0.719998	0.592876	0.816888	-1.52577	-1.52577	0.628359	0.569319	-1.52577	0.640868	-0.306053	-0.849156	-1.42453	0.640459	1.24281	1.33676	0.147129	0.311197	-1.42453	0.369067	-1.42453	-0.250015	-0.872985	-1.42453	1.15801	-1.42453	0.621146	1.23036	0.688553	0.214932	0.429394	-1.01974	1.21135
1408	335.162	335.162	335.162	313.422	311.737	314.234	0.0684379	0.427786	0.613304	1.41432	0.939569	1.36472	-0.39693	0.612546	0.514486	0.364083	-1.48225	0.446748	0.245906	0.696896	-0.0450887	-1.75178	0.0557089	0.692643	-2.31511	-0.680565	-1.54366	-0.241769	0.298412	-0.621163	0.673143	0.0450575	0.53165	0.324366	-1.19733	-0.439797	0.668557	1.03616	-0.548594	-2.17806	1.64104	0.322819	0.382321	0.895657	-1.59428	-0.625223	0.455456	-2.01893	1.43946
1409	335.223	335.223	335.223	425.444	411.458	426.184	0.354379	0.546749	0.544225	0.93464	0.263242	1.03852	-0.146024	-0.0650091	0.370198	0.424107	0.0310618	0.948164	-0.257572	0.317866	-2.74581	-0.310087	0.301492	0.0784836	-0.508904	-0.435596	-2.74581	1.06169	-0.869586	-1.32427	-0.711083	-0.438156	-0.653966	0.342499	0.933129	1.88474	-0.841014	-1.74115	0.883938	-0.371566	-0.249448	1.92462	1.50142	1.3172	-0.142459	-0.318698	-0.188947	0.0977646	0.994284
1412	336.053	336.053	336.054	57.4098	49.03	59.7267	0.886292	0.877436	1.0838	0.72482	1.17163	-1.60584	0.172118	0.575785	-0.657279	0.733904	-0.999374	-1.60584	0.772875	1.08266	-1.60584	0.289956	-0.766814	0.507292	0.00891857	0.696138	-1.60584	-0.736798	1.00486	1.37792	0.242909	-1.34332	0.369046	0.344632	-1.34332	0.654677	0.257498	0.257833	-1.34332	0.390556	0.879181	-0.0198731	1.4408	0.460233	-1.34332	0.560804	-1.34332	-1.34332	0.898706
1413	336.789	336.789	336.789	30.8113	28.9417	31.5875	0.209997	1.03962	0.219615	-0.175455	-0.44918	-1.6233	0.0277866	-0.818968	-0.672375	0.766023	-0.0482427	0.157325	-2.20548	0.665263	1.83126	-1.92501	0.67573	0.189858	1.11457	-0.0521868	0.0157906	1.05736	1.06885	-0.137856	-0.0784764	-0.218067	0.702339	-2.35427	0.497002	0.314192	-0.158001	-0.0119624	1.07753	0.394535	-0.0476215	1.12075	0.341335	-2.35427	0.658389	0.28406	-2.35427	0.753355	-0.955621
1415	336.931	336.931	336.931	26.3012	25.4135	26.8964	-0.607297	-0.916633	1.47449	-0.557589	0.160701	-0.898254	-1.44598	0.151524	0.153729	0.56588	0.254937	0.419552	-0.380311	0.707152	1.04465	-0.947913	-0.207784	-1.05982	0.345262	-1.84151	1.65769	1.92752	-0.530212	-1.72252	0.253539	-2.63209	1.03973	0.15885	0.281924	0.350021	0.0575785	0.558783	-0.00191595	1.26594	0.869548	0.61489	0.0944543	-2.63209	0.358251	-0.943208	0.338872	0.188225	0.143274
1417	338.893	338.893	338.894	256.124	253.869	257.721	-0.272124	0.512554	0.531702	0.380119	0.940193	0.7717	-0.917749	0.310121	0.598656	0.208014	-0.598141	0.260745	0.740072	0.806151	0.0239294	-2.72443	-0.394471	0.345315	-2.01523	0.826676	-1.45043	1.11663	0.367666	0.882352	0.0655957	0.574382	0.23703	-1.84544	-0.308031	0.277384	0.712111	0.913666	-0.730725	-0.333242	0.666676	-2.01196	-0.0763269	0.90708	0.385277	0.397813	0.318945	-3.19875	0.822503
1420	340.89	340.89	340.891	256.098	253.869	257.721	-0.176411	0.487935	0.527743	0.381887	0.932202	0.767	-0.798528	0.324605	0.599375	0.205312	-0.534487	0.254013	0.73072	0.713744	0.0214555	-2.89318	-0.44066	0.366169	-1.88116	0.800092	-1.48964	1.10182	0.390274	0.913226	0.0761843	0.611908	0.24957	-2.05339	-0.503064	0.256407	0.739318	0.930308	-0.727674	-0.445732	0.706436	-2.26159	-0.0441264	0.956835	0.415114	0.377818	0.299378	-2.7529	0.875214
1421	341.109	341.109	341.111	41.9025	38.8538	46.655	0.599853	0.733871	0.8504	0.390699	1.21211	0.87563	-2.12517	-0.637759	0.818302	0.189843	-0.840566	0.757925	-1.45579	0.844249	0.552952	-0.988798	-1.29026	-0.475636	-0.813399	1.0004	-1.19289	0.994037	-1.36474	1.20311	1.57129	0.263284	1.14906	-1.36474	-0.572295	-1.36474	0.1274	0.878686	0.228352	-0.337009	-1.36474	-1.36474	0.174825	-1.36474	-1.36474	0.913947	0.864493	-0.364771	1.00827
1425	342.887	342.887	342.888	256.012	253.869	257.54	-0.465987	0.58086	0.64292	0.461787	0.916914	0.731542	-1.29573	0.417159	0.641319	0.30374	-0.999568	0.413027	0.794209	0.741642	0.238324	-1.94258	-0.750419	0.500373	-2.24637	0.802547	-1.52423	1.03852	0.482088	0.760594	-0.0127399	0.22292	0.270502	-0.878887	0.223001	-0.158462	0.68539	0.901196	-1.07649	-0.332985	0.744803	-1.25914	0.183184	0.867319	-0.106536	0.525423	0.0985478	-3.89903	0.738632
1426	343.068	343.067	343.068	210.29	182.181	214.369	0.241931	0.691355	0.648964	0.503097	0.866992	0.637355	-3.35566	0.436423	0.753117	0.240303	-0.978117	0.385697	0.543996	0.682706	0.0419835	-1.24303	-0.0531145	0.48838	-0.667014	0.521054	-1.47496	0.0885428	0.437869	1.07892	0.523831	0.87666	0.259823	-1.04578	-0.446706	-0.302007	0.865515	1.0385	-2.37461	-0.211596	0.763513	-1.93459	-0.562163	0.843503	0.0447054	1.00147	0.387665	-2.35612	0.243443
1428	343.261	343.26	343.261	420.484	419.664	421.044	-1.67584	1.35594	0.736832	0.522229	0.907997	0.800534	-0.927469	0.146879	0.388526	-0.385188	-1.68108	0.458454	1.18818	0.786913	-0.274662	-1.09118	-1.04094	-0.101737	-1.25218	0.481577	-0.984992	1.64122	0.332738	0.5128	1.15872	-0.0761264	-0.213926	-0.213995	-0.0995046	-0.143935	0.407882	1.01317	-0.36812	-0.0823715	0.146573	-0.680529	-2.15986	-0.0652014	-3.23923	0.169797	0.407038	-0.800003	1.59816
1429	343.995	343.995	343.996	39.6097	36.2533	41.9132	0.253504	0.213601	0.714232	0.512558	0.574406	0.407209	-3.27488	0.376465	-1.9784	0.483602	0.365599	0.37289	-0.610694	0.418137	-0.186927	-1.45429	0.754367	0.340183	0.588434	0.10886	0.320428	0.700721	0.747958	-0.214447	0.297818	0.886124	0.567263	0.289614	0.209141	0.651918	0.270124	0.376768	0.189216	-0.341567	0.878386	0.425419	-0.370676	0.0934358	-4.28874	-0.446845	0.48141	-0.423504	0.14836
1430	345.156	345.156	345.156	323.028	321.422	325.46	-0.0340531	0.73624	1.37266	1.03853	0.634296	-0.273856	-1.20913	0.297555	0.338833	-1.14174	-1.3836	0.196881	0.576016	0.618194	-0.948107	-0.533394	-1.06941	0.740968	-0.974557	2.52512	-0.89946	-0.607989	0.651878	0.782912	1.08393	1.12285	-0.252344	-0.299388	-0.0306758	-0.0181826	0.46268	0.819838	0.267074	1.00224	-0.211063	-1.17235	-0.681639	1.15194	-2.07475	0.0802734	-1.02627	-1.24865	0.854595
1431	345.229	345.229	345.229	385.961	385.024	386.957	0.291415	0.186085	0.705735	0.94402	0.916168	0.889888	-0.590145	0.260181	0.459523	-0.0498034	-3.61086	0.324132	0.100195	0.824591	-0.399497	-0.37057	-0.105168	0.24269	-0.532494	0.659969	-1.4825	0.336445	-0.593729	-1.12675	-0.331718	0.560431	-0.954768	0.423857	0.691587	-0.0835605	-0.273452	-0.259072	1.73332	0.6089	1.19906	-1.58801	1.51131	0.61181	-0.727839	-0.492285	-0.696509	0.365124	1.08139
1432	346.159	346.159	346.159	323.008	322.124	323.207	-1.64327	0.794391	1.03422	0.780284	0.516186	0.441967	-1.64327	0.18505	0.496213	-1.64327	-1.64327	0.571487	0.744145	0.745777	0.55468	0.307672	-1.15981	0.347513	-0.264715	1.60882	-0.0436718	-1.08714	0.824112	0.66234	1.19123	0.544092	-0.0471892	0.00224477	0.22712	0.178264	0.309889	0.377664	0.224873	0.468691	0.00643595	-2.49148	-1.53703	1.3481	-2.49148	0.394438	-0.501583	-0.344257	0.979093
1433	346.817	346.817	346.818	554.773	532.995	568.455	-0.134045	-1.78864	-0.180197	0.961312	-1.23105	-0.358059	0.369142	0.407352	0.752636	-0.870218	0.225045	-0.483288	-0.924403	-1.60137	-0.254285	0.636226	-0.271048	2.48337	1.2414	-0.317024	1.21986	0.117293	0.187514	-0.653012	-0.25485	-0.260017	-0.603736	1.78872	0.642574	-1.47211	0.0747031	0.176184	1.31017	2.24823	0.370926	0.522517	0.139549	-0.163127	-0.122025	-2.67652	-0.177612	0.393671	-0.0730206
1434	346.956	346.955	346.956	281.377	279.703	282.682	-1.303	-1.303	-1.303	-1.303	0.709104	0.187395	0.729581	0.44721	-0.518663	-1.303	-0.429722	-1.303	1.03498	0.935982	0.797829	0.801776	1.00876	0.901037	0.90798	0.473317	-1.303	1.13442	-1.13316	-1.13316	-1.13316	-1.13316	-0.0595723	-1.13316	-1.13316	1.28738	-0.220248	-1.13316	-0.322115	-1.13316	1.27404	-1.13316	1.29211	0.34502	0.479463	1.2478	1.23834	1.23605	0.842565
1435	347.076	347.075	347.076	39.705	37.2971	43.6648	0.481013	0.414234	0.415266	0.172098	1.49726	1.60611	-1.52916	0.29686	0.305318	0.160065	-0.467674	0.363315	0.589109	0.734582	0.152544	-0.97141	-2.86683	0.459315	-0.801871	0.213187	-1.30363	0.0802968	0.59909	0.828583	0.589812	0.614157	0.205843	-2.25715	0.18079	0.324062	-1.56433	0.700108	0.0128771	0.418523	0.528219	-0.679807	0.189757	-2.25715	-2.25715	0.596906	0.493749	-0.280903	0.607121
1436	347.2	347.2	347.2	492.297	491.65	504.959	-1.94478	1.06795	-0.0100571	1.06741	0.801826	0.814347	-0.0357806	0.0659456	0.691364	0.59354	-1.94478	0.608555	-1.27109	0.49961	-0.0354015	0.291525	-1.29122	0.762515	0.131227	0.370246	-1.94478	0.711823	-1.17962	-0.368643	-1.37881	-0.58622	-0.907656	-0.314572	0.267616	0.0074282	0.784934	0.103614	0.035139	0.887311	-2.22224	-0.779171	0.195265	1.79175	-0.81889	2.34487	1.38976	0.0145794	0.0654712
1437	348.916	348.916	348.916	26.3512	24.4379	28.3367	-1.19747	-0.543943	1.20117	-1.32666	0.782885	0.341237	-0.991853	-0.0461178	0.374157	-0.0431454	0.327974	0.752719	0.268129	0.354884	0.895623	-1.34502	-0.0364034	-0.392228	-0.230239	-2.2713	1.07531	2.05031	-1.81074	-0.477765	-1.06357	0.419075	1.84521	-0.502565	-0.0215736	-0.698782	-0.504427	0.0384296	-0.375013	1.66239	0.498406	0.654523	-0.167409	0.1442	0.0700906	-1.75032	-0.0363135	-1.63066	0.466798
1438	348.953	348.952	348.953	281.351	279.703	282.446	-1.39676	-0.913372	-1.39676	-1.39676	0.557292	0.721204	0.814415	0.787652	-0.36146	-1.39676	-0.431576	-1.39676	0.847658	0.729013	0.617067	0.641547	0.835944	1.04227	1.05431	0.553316	-1.39676	0.885258	-1.25226	-1.25226	0.170996	-1.25226	-1.25226	-1.25226	-1.25226	1.27747	-0.37291	-0.123643	-0.439607	-1.25226	1.30575	-1.25226	1.24122	0.0785803	0.249398	1.16978	1.24207	1.14106	0.623062
1439	349.794	349.793	349.794	403.922	402.829	404.623	1.42721	0.870824	1.1968	0.911904	1.16441	1.0636	-0.373335	-0.62165	-0.500221	0.87898	-0.685918	-1.04238	-0.817305	0.542201	0.144915	-1.28431	0.676024	-0.217327	-0.605527	-0.390968	-2.57589	0.237969	1.48247	1.28092	0.977903	0.842602	0.756869	0.106482	-0.0434042	-0.317496	-0.299003	-0.409194	-0.00250094	-0.448103	1.75508	0.334274	0.593232	1.56974	-0.225965	-2.52257	-0.342744	-0.786415	-0.723101
1441	350.777	350.777	350.778	30.9224	29.01	31.6056	0.125635	-0.723904	0.121757	-0.250287	-0.287014	-0.550839	0.218562	0.412363	-0.0359193	0.430166	1.04349	-2.50231	1.15518	0.737268	-1.05248	-0.768408	0.78256	0.619327	1.02055	-0.77977	-1.58717	1.87125	0.343156	-0.0828691	-0.236434	-0.316567	0.249041	-4.50007	0.16379	0.37091	0.447568	-0.145458	0.243745	0.355954	0.660096	0.0492122	0.0658771	0.378654	0.525764	-0.0272562	0.505917	0.194491	-0.945962
1443	350.912	350.912	350.913	26.8941	24.4379	27.9922	-0.0236483	-0.596043	0.985346	-0.219895	0.959983	0.331522	-0.127207	0.0667456	0.442367	-0.543508	0.144621	0.89343	0.0682141	0.555017	0.447819	-0.724102	0.271992	0.0539627	-0.770712	-3.73127	0.265976	1.24939	-0.240884	-0.102863	-0.0107206	-0.186036	0.72243	-0.108596	0.176479	-0.0504772	-0.124455	0.141337	-0.435491	1.15018	1.43874	0.358476	-1.33829	0.886577	-2.27315	-1.1421	-0.253972	-2.22008	0.29995
1444	351.057	351.057	351.058	39.0463	35.7312	57.2829	0.553925	0.482745	0.596583	0.391784	-3.23624	0.709838	0.151129	0.569399	0.697531	0.554541	-0.72879	0.679247	-2.01563	0.093042	0.107434	-0.135299	0.19476	0.757025	-0.842909	0.603632	-0.811573	0.627827	-2.47965	0.562133	-1.24438	-1.00817	-0.0114184	0.71281	0.667542	-0.370287	0.651454	0.973093	-0.833347	-0.659844	0.36605	-2.47965	0.909059	0.756358	0.749744	0.396796	-0.563012	0.615042	0.828111
1445	351.791	351.79	351.791	403.954	402.889	404.623	1.44252	0.846574	1.19562	0.908174	1.12392	1.03692	-0.316159	-0.636399	-0.533865	0.896516	-0.682953	-1.0574	-0.874312	0.611288	0.10997	-1.2943	0.687642	-0.189305	-0.530049	-0.450968	-2.55796	0.264536	1.53303	1.34898	0.991788	0.859866	0.777257	0.0810451	-0.0693881	-0.303173	-0.284252	-0.45574	-0.0336442	-0.460658	1.80983	0.316044	0.597647	1.64193	-0.190964	-2.13088	-0.401241	-0.854927	-0.827927
1446	352.087	352.086	352.087	367.926	367.044	381.058	-1.00375	0.214948	0.840824	0.71394	0.273215	1.49627	-2.29101	0.530409	0.460379	-0.968477	-1.83201	0.518197	0.897333	0.303679	-0.160574	-0.111023	0.046345	0.542022	-0.841143	0.924982	-1.53486	0.980296	-0.286266	-0.0329351	1.30763	0.410108	0.438241	-0.376784	-0.742788	-0.0123489	0.755155	1.33511	-1.54423	-1.13114	-0.106259	-1.81359	-0.084792	0.943177	0.148634	0.591227	-0.0493592	-1.74598	1.29768
1447	352.774	352.774	352.775	30.9104	28.6387	31.7509	-0.00515537	-0.8906	-0.0839972	-0.540983	-0.47104	-1.82052	0.334812	0.292318	0.159003	0.214742	0.928091	-0.192025	1.35055	0.575262	-1.40392	-1.11064	0.576803	0.540905	1.29295	-1.12171	-0.946975	2.32213	0.0811895	-0.0468318	-0.130318	-1.47192	0.230106	-4.29087	0.313167	0.29967	0.258568	0.554443	0.125686	0.342374	0.606776	0.0667332	0.311192	0.370245	0.471351	0.162836	0.522735	0.222165	-0.771919
1448	352.784	352.783	352.784	30.9508	29.1866	31.5875	0.914502	0.311071	0.771571	0.808529	0.593696	0.203372	-0.887902	-2.42832	-1.55623	-2.42832	-0.299513	0.890285	-0.310661	0.92169	0.204184	0.34233	0.741053	0.111458	-0.293248	0.427054	0.217966	0.745434	0.675723	0.444674	0.490058	-0.0580504	0.553741	-1.97099	0.860877	0.607578	-1.22745	-0.431087	0.755948	0.583778	0.498999	-1.97099	0.756793	-1.97099	0.616156	0.388847	0.554967	0.79526	-0.520335
1449	352.794	352.794	352.795	403.971	402.908	404.573	0.826035	0.914353	2.32242	0.821665	0.788033	0.622034	0.560954	-0.24734	-1.4439	0.566141	-1.04338	-0.553429	-0.0520446	0.547972	0.116183	-0.693925	0.128968	0.057002	-2.08491	0.199849	-1.53451	-0.818181	0.872463	0.788722	0.660338	0.818292	0.627631	0.0321255	-0.127466	0.280141	0.266226	-2.49686	0.339346	-0.101922	1.4853	0.436691	0.270284	1.33621	-0.282471	-0.565872	0.445928	-1.72863	-0.06827
1450	352.825	352.825	352.827	29.812	28.3771	30.3841	-0.707676	-0.659874	0.530957	0.990186	0.35519	-0.582891	-0.702802	0.741628	-1.62634	-0.942498	0.314948	-0.101021	0.0758917	1.06298	0.968549	-0.424351	0.262377	0.51879	1.64156	0.493701	-2.78959	0.580284	0.81353	-0.578268	-0.477377	-0.344883	1.53573	0.178481	0.487684	0.999748	-0.0586333	0.286656	-0.453491	0.865235	-0.820719	0.610386	0.133716	0.0390186	0.957205	0.506619	-0.14491	-3.62699	-1.17977
1451	352.858	352.857	352.859	26.9057	24.4379	28.3367	0.0788973	-0.184301	-0.0597526	0.626365	-0.925759	0.139545	0.85073	0.348371	-0.277172	-0.135986	0.602604	0.139052	0.947035	0.921821	-1.20853	-0.395525	0.702773	-0.104923	0.900277	-3.21238	-1.16801	1.41487	-0.771443	-0.650298	-0.543253	-0.478655	0.950936	-0.440647	0.590772	0.910459	0.237688	0.362686	-0.184443	1.37637	-1.02814	-1.83473	1.05216	-0.644128	1.30426	-0.524615	1.18603	1.70157	-2.32821
1452	352.913	352.912	352.913	29.7065	27.1392	30.4504	-1.49155	1.2077	-1.51195	-0.0374415	-0.493914	-0.307631	0.111512	0.223223	0.120575	0.29799	0.324208	-0.0475345	-1.98219	-0.0696752	2.13145	1.79418	-0.490357	-0.276465	0.295504	-0.926815	1.20529	-0.0760987	0.334956	-0.404232	-0.660956	-2.66902	-0.538102	-0.584533	-1.09946	-0.142571	0.00713337	0.179008	0.883129	0.0174828	0.0231812	2.81889	0.589439	0.173995	-1.06498	0.849029	0.228874	0.0509689	0.0761295
1455	353.201	353.201	353.201	449.368	432.873	452.874	0.963657	0.0301251	1.10372	-1.92113	-1.46398	0.457518	0.318532	-0.623844	0.452478	0.234825	-0.0413064	0.965256	0.943343	0.356578	-0.030775	0.196565	-1.66045	-2.03087	0.456015	0.885616	-0.823395	1.23152	0.210708	0.384292	0.61899	0.0241144	-0.0513562	-0.184853	-0.0929852	-1.00474	-0.882054	0.261682	0.130541	-0.509092	1.29458	0.0131426	-0.456242	1.00131	0.876763	-3.12065	0.443268	0.0960139	0.773204
1456	353.788	353.788	353.788	403.943	402.889	404.623	1.41412	0.836107	1.19614	0.940719	1.15182	1.06701	-0.293324	-0.630926	-0.522119	0.891456	-0.695056	-1.04067	-0.873471	0.595835	0.0912306	-1.32316	0.675968	-0.227882	-0.566328	-0.411099	-2.54108	0.264691	1.50533	1.29727	0.977009	0.856911	0.793137	0.113875	-0.0613639	-0.261884	-0.313878	-0.420586	-0.0661975	-0.513533	1.78746	0.327588	0.590888	1.623	-0.236058	-2.34391	-0.3666	-0.750165	-1.13641
1458	354.771	354.771	354.771	30.9755	28.9417	31.6056	0.260804	-0.16054	0.738043	-0.120896	0.284457	0.148188	-4.00065	-0.969828	0.234082	0.358757	0.449809	0.626822	0.535552	0.246067	-0.729009	-0.152374	0.551067	0.383196	0.531392	-0.0974715	-0.0515213	0.93405	0.171436	0.00216945	-0.187247	-0.18646	0.165591	-0.278324	0.862779	0.487458	0.0437744	0.00642696	0.169334	0.167938	0.731099	-0.248734	0.172877	-4.35615	0.85544	-0.278734	0.4606	0.0118636	-0.804611
1459	354.888	354.888	354.888	294.145	293.015	295.055	-0.0665014	0.58893	0.923516	0.549768	1.002	1.08482	-0.918807	0.654138	0.382709	-0.514406	-2.30603	0.419631	0.466568	0.127283	-0.146464	-0.754295	-0.519382	0.881921	-1.29976	0.928575	-2.26046	0.776249	0.871583	0.626099	0.836812	0.712269	-0.0768614	0.210057	0.212506	0.756909	0.769109	0.818536	-0.570719	0.303855	0.284839	-1.59488	0.100142	0.749644	-0.0750503	-0.397955	-0.211457	-1.65815	0.719107
1460	354.888	354.888	354.888	211.758	195.78	214.341	0.406444	0.925223	0.572366	0.583367	0.716132	0.754315	-2.0142	0.116306	0.487847	0.256702	-1.39148	0.28357	0.807861	0.794659	0.735684	-2.0142	0.0194047	0.42668	-0.0970912	0.728834	-2.0142	-1.08421	0.463157	0.709179	0.580646	0.567666	0.212133	-2.1932	0.203417	0.277636	0.589065	0.763118	-2.1932	0.405603	0.656239	0.537675	-1.41144	0.415859	0.40141	1.0838	0.265488	-1.43319	0.263319
1461	355.001	355	355.001	258.058	257.872	260.301	0.73425	0.406537	0.63371	0.230651	0.891309	0.771829	-0.485043	-0.785365	0.0499495	0.836888	-0.906094	0.374176	0.384057	1.09452	0.196087	-3.34643	-0.103828	0.339025	-1.23965	0.442577	-1.08393	0.564779	0.754435	1.36101	0.435537	1.25597	-0.646417	-0.89257	-0.428231	0.107672	-0.303096	1.72834	-1.39313	-0.574148	-0.0170602	-1.28199	-0.0315016	0.754848	0.0648028	1.19546	-0.305887	-2.84087	0.534264
1462	355.025	355.025	355.025	319.634	319.103	320.217	0.996061	0.84207	0.572972	0.838275	0.866334	0.367109	0.0832231	-0.0517856	0.483168	-0.105667	0.230159	0.606848	0.908923	0.666105	-0.125922	-2.20316	-0.776814	0.4697	-0.104559	-2.20316	-2.20316	-0.156715	1.19141	0.831356	0.777884	1.12161	0.574481	-1.30582	-0.134437	-1.30582	1.13785	0.928537	-1.30582	-1.30582	0.081742	-0.299585	-1.30582	0.674575	-0.31237	1.12497	0.64587	-1.30582	0.497217
1464	355.126	355.126	355.126	399.875	399.32	402.693	0.331416	0.814191	0.526501	0.824568	1.22218	0.827016	-0.25697	-1.469	0.781721	0.921542	-1.469	-0.0654421	-1.469	1.30676	-0.131797	-1.469	0.164493	0.598449	-1.469	0.311429	-1.469	0.637928	0.262098	-0.0823913	0.173697	1.10495	1.41777	-0.401806	0.680782	-0.446892	0.967966	0.423043	0.484121	-0.302899	-0.848533	1.22054	0.240626	-0.716437	0.347345	0.124352	-1.2662	-3.50172	0.861988
1465	355.785	355.785	355.785	403.943	402.908	404.573	1.32918	0.829095	1.12004	0.879741	1.11666	0.968173	-0.254795	-0.361781	-0.621409	0.841821	-0.351362	-1.38626	-0.641538	0.552189	0.235986	-0.904768	0.708442	0.180969	-1.86453	-0.227434	-2.30625	0.157835	1.44372	1.29678	0.960005	0.864022	0.760103	0.215239	-0.190494	-0.0722199	-0.0433491	-0.316022	-0.187	-0.15109	1.67468	0.382594	0.499824	1.49635	-0.16671	-2.39467	-0.321615	-1.40676	-0.927315
1466	355.998	355.998	355.999	258.058	256.809	260.301	0.880497	0.867396	-0.887198	-0.00950428	1.52751	1.24441	-1.4266	-0.289505	-0.0552019	1.10961	-0.562727	-0.0638917	0.0767185	1.37644	0.814294	-2.09128	-0.0991022	0.562075	-1.7838	-0.460334	-0.0436892	-0.686115	0.652262	0.720277	-0.639122	0.397281	0.393792	-1.83817	-0.418854	0.222149	0.024802	1.38411	-2.18389	-0.616798	-0.580637	-0.223931	0.292207	0.934481	-0.0797858	1.80896	-0.0826051	-2.21759	0.568299
1467	356.118	356.118	356.118	367.419	366.428	368.225	0.0340226	0.307941	0.157905	0.25735	2.38693	2.57266	-1.05978	-0.213551	-0.0497245	-0.599483	-0.144734	-0.0360232	-0.439699	0.338648	-1.0063	-0.621057	0.670125	0.269612	-1.52285	0.273325	-1.52293	-0.052382	-0.106252	0.635338	0.0608916	0.171431	-1.19419	-0.802989	-0.239868	0.0365968	0.216344	0.54596	-0.0870688	-0.0126901	-0.670398	-0.620185	0.303702	-0.112801	1.74457	0.194381	-0.050098	-0.400209	0.31005
1469	356.885	356.885	356.885	294.079	292.998	295.055	0.075524	0.706906	0.840843	0.76758	0.936488	1.08791	-1.32024	-0.0398179	0.532803	-0.0794176	-2.07001	0.37693	0.475375	0.139539	0.0632185	-0.928691	-1.01149	0.716149	-1.45034	1.28989	-1.90471	0.795553	0.920877	0.435746	0.670479	0.658218	-0.697853	0.240699	0.228642	0.501392	0.456376	0.220223	-2.86474	-0.0124669	0.271524	-0.37578	0.138721	0.711942	-0.165008	0.508002	-0.209595	-3.22778	0.919162
1470	356.885	356.885	356.885	211.985	197.167	214.341	0.325937	0.779374	0.529669	0.745297	0.731991	0.79402	-2.11001	-2.11001	0.632469	0.419347	-1.39266	0.462933	0.765278	0.673242	-0.111201	0.174616	0.151525	0.48473	-0.528276	0.758149	-2.11001	-0.0664156	0.447739	0.772871	0.676054	0.605659	0.0918082	-2.20956	0.264752	0.447393	0.789191	0.839444	-2.20956	0.291681	0.71155	0.0712512	-1.25713	0.340638	0.508581	0.886975	0.431249	-1.48799	0.321172
1471	356.925	356.924	356.925	28.5415	26.0606	29.6822	0.237018	0.0308052	-0.359072	0.28951	0.284971	0.541717	-0.266037	0.806594	1.06011	0.985489	0.366357	-0.261154	0.0784837	-0.60537	-1.76778	-1.44875	-0.478695	0.760674	-0.605704	1.68521	-2.51587	1.18149	0.612685	0.556271	0.718835	0.674076	-1.42108	0.683033	0.483834	0.914458	0.356037	1.3241	1.25235	0.0386977	0.756091	-1.82737	0.511813	-0.0109721	-0.985898	-2.06777	0.213899	-0.793047	0.466881
1473	357.083	357.083	357.083	194.259	191.197	218.775	0.362364	1.01439	0.482369	-0.85261	0.8489	-0.750175	-2.36349	0.419361	0.864415	0.351434	-1.62924	0.247463	0.499435	1.06654	0.796898	-0.00891043	0.00269152	0.206776	-0.158339	0.714479	-2.36349	0.248746	0.509989	0.441549	0.450282	0.918921	-0.133575	-0.510502	-0.602413	-0.854665	0.628335	0.980655	-3.78597	0.334652	0.433481	-0.467524	0.271711	0.657348	0.334127	0.858563	0.160145	-1.46232	0.288356
1476	358.843	358.842	358.844	29.7877	25.6896	30.7666	1.10197	0.237377	0.597513	0.608691	0.697898	0.288044	0.414669	0.111406	0.315604	-1.80665	0.124172	0.432208	-0.235207	0.749251	-0.40336	-1.66433	-0.54119	0.782973	-2.81696	1.0697	-0.788434	0.724652	0.950921	0.695379	1.22252	1.25328	-0.112281	0.651388	0.787338	0.422278	0.552966	0.0688878	-1.472	0.0413812	0.371666	-0.334336	-1.03844	0.496241	-1.54344	0.235299	0.264221	-2.27634	-2.41714
1477	359.076	359.075	359.076	49.2921	38.4742	52.3127	0.461844	0.283545	0.57952	0.398009	0.671418	1.12329	0.435474	0.569748	0.884193	0.5829	0.522169	-2.17363	-1.26025	0.318106	-2.17363	0.391837	0.434535	0.445467	-2.17363	-0.0587624	-0.40399	0.141829	1.03119	0.569782	0.271421	0.749289	0.238584	-0.502497	0.412283	0.334321	-0.206754	-1.79778	1.0501	-0.000786726	0.943108	-0.138779	0.801931	-1.79778	-1.79778	0.046134	-1.79778	0.378861	1.02915
1478	359.256	359.256	359.256	381.543	380.414	382.229	0.720566	0.726124	0.389316	0.402478	0.679638	0.92783	-0.739844	0.153517	0.261018	0.234218	-1.20298	0.365873	0.379125	0.555238	0.0869574	-0.470524	-0.214124	0.250893	-3.66533	0.606229	-1.04493	0.59871	0.119572	1.17362	1.32274	0.642569	0.184085	-0.410933	1.06988	-0.488856	0.644639	0.648517	-1.55111	-0.00204163	-1.21099	-1.51712	0.133994	0.606692	-0.330406	0.441739	0.180856	-3.03236	1.05881
1479	359.822	359.822	359.823	403.964	402.908	404.641	1.37407	0.728211	0.972389	0.736169	1.05379	0.802538	0.628286	0.40106	-0.57792	0.570395	-0.835956	-1.5128	-1.0549	0.553753	0.124008	-1.15422	0.678673	0.938647	-1.00024	-0.292419	-2.28547	-0.848064	1.25903	1.06262	0.77494	0.73164	0.861905	0.0528811	-1.42525	0.456354	0.230535	-0.104147	0.222375	-0.0915609	1.56243	0.297909	0.60525	1.39644	0.0812888	-1.32152	-0.492636	-0.871565	-0.40795
1480	360.934	360.933	360.934	26.3321	25.4135	26.9007	-1.60538	-0.42195	1.24076	-0.490537	0.680236	0.0930588	-1.5379	0.402333	0.590495	-1.03885	0.0204316	1.05243	0.264498	-0.263425	1.60659	-0.0962838	0.0572147	-1.29418	-0.443166	-1.58152	1.35301	1.41213	-0.789489	-3.2733	-0.746589	0.331635	0.317498	-0.281931	0.490539	-0.17615	0.161116	0.16365	0.0906323	1.02924	1.04895	1.43064	-0.233061	-0.275509	-0.75451	-0.220213	-0.127417	-1.53834	0.35644
1481	361.118	361.118	361.118	218.402	215.853	224.178	0.57332	0.470348	0.383262	0.478609	0.586057	0.607929	-1.06607	0.349996	0.295656	0.260599	-0.732212	0.418196	-0.103979	0.478578	0.134127	0.115113	0.253705	0.201968	-0.759872	0.304817	-3.96039	0.710248	0.666149	0.707872	0.887168	0.644138	-0.0885755	-0.238652	0.326349	0.0871195	0.423049	0.129191	0.838341	0.38673	0.28834	0.0840686	0.228988	-0.407416	0.216722	0.554257	-0.895772	-1.86988	0.272983
1482	361.151	361.151	361.151	323.768	305.456	331.517	-0.267983	0.745768	0.875329	0.607017	1.15011	1.11481	-0.3344	0.127216	0.866855	-0.195966	-0.31593	-0.371523	1.56973	0.975874	-0.611302	-0.785025	-0.497606	0.56777	-2.16553	-1.07235	-2.16072	0.177855	0.556876	0.90531	1.0047	0.739116	0.383689	-0.926263	0.240915	-0.530117	0.601741	1.28628	-0.783043	-0.284261	0.125271	-2.24489	0.709353	0.735975	0.612674	0.240233	-1.05709	-2.19422	0.771641
1483	361.82	361.819	361.82	403.97	402.908	404.573	1.30737	0.852904	1.03802	0.85922	1.20591	0.967037	-0.295737	-0.29265	-0.510265	0.703679	-0.460529	-0.287128	-1.20337	0.468886	0.316751	-0.713766	0.643193	0.395051	-1.09082	0.179806	-2.64493	-1.43862	1.49704	1.19691	0.828413	0.737013	0.737069	0.360185	-0.137856	0.508888	-0.152333	-0.524308	0.0170969	-0.288605	1.76114	0.288359	0.655818	1.46706	0.0250488	-2.05255	-0.547922	-1.60993	-1.1109
1484	362.941	362.941	362.942	29.2024	26.6171	30.2207	0.303997	0.389452	-0.0741038	0.265268	0.408475	0.530027	0.575634	0.942536	1.32713	0.600339	0.251269	-2.24049	0.315918	0.21414	0.0126797	-1.07263	-0.892404	0.71222	0.40354	1.00726	-1.75639	-2.22387	0.51604	0.759006	0.354787	0.103393	-2.05276	0.447963	0.104434	0.302564	0.726549	1.01807	0.506932	0.166821	0.904442	-0.0427122	-0.0286212	0.18796	-3.32589	-0.857891	-0.0476426	-1.4228	0.604821
1485	363.03	363.029	363.03	257.963	255.14	260.301	-0.17359	0.739036	0.57729	0.411912	0.929108	0.681172	-0.973141	0.263373	0.84636	-0.0315057	-0.523466	0.0875382	0.698198	0.946386	-0.156859	-2.88313	-0.450246	0.436307	-1.62865	0.945471	-1.52047	0.778898	0.502002	1.00761	0.644256	0.849362	0.130548	-1.74677	-0.637034	0.0930978	0.957855	1.31705	-0.933203	-0.0474562	0.509437	-2.40517	0.15667	0.464292	0.235677	0.676985	0.142052	-2.57194	0.731049
1486	363.167	363.166	363.167	220.706	219.246	221.485	0.34663	0.889227	0.790004	0.430748	0.519304	0.464787	-0.630678	0.571441	0.633402	0.0641263	-0.41882	0.346598	0.988822	0.17048	0.440217	-0.255539	-0.212928	0.583378	-2.79615	0.125031	-2.79615	-0.253929	0.76014	0.952159	0.681733	0.626673	-0.455896	-0.0578244	-0.286653	-0.0822598	-0.14067	0.518321	-0.0624635	0.383949	0.0460748	-0.24573	0.613839	0.765775	0.470704	-0.548842	-1.08568	-3.63755	0.433103
1487	363.817	363.816	363.817	404.001	402.908	404.573	1.13949	0.776204	1.94995	1.44494	0.773512	-0.332164	-1.65717	0.530551	-0.873428	0.0903108	-0.520495	-1.53764	-0.488718	0.498934	0.365488	-0.897216	-0.138092	0.862783	-0.608336	0.658733	-1.72467	-0.312961	0.78934	0.795603	-3.29462	0.64587	0.416553	0.22761	0.227877	0.268777	0.143069	0.0663745	0.138692	0.353276	1.35121	0.428783	0.35711	1.0175	0.22418	-1.03241	0.296236	-2.47514	-0.348127
1489	364.014	364.013	364.014	285.393	284.705	285.937	-1.04446	0.772098	0.40613	-0.0617687	0.594969	0.481006	-3.4592	0.626184	1.35994	0.35977	0.208779	0.153275	0.726934	0.656177	-0.372546	-1.00416	0.0214469	0.85153	-0.960378	0.293474	-0.558604	-0.0505932	0.344701	0.473532	-0.52839	0.207621	-0.237801	-1.48691	-1.30967	-1.16155	1.46125	1.71392	-0.811395	0.284766	0.346261	-1.03563	0.327949	0.268166	1.10435	1.05332	-0.3122	-2.70977	0.7286
1490	364.032	364.032	364.033	258.042	257.223	259.687	0.705041	-0.923573	0.373472	0.574808	0.869607	0.990519	0.126285	0.549025	-1.49194	0.949394	-1.42565	0.485259	0.854939	1.10497	0.280377	-0.750871	-1.53021	-2.43611	-0.445594	0.532097	-0.00662776	0.614785	-1.89902	-1.23835	1.12232	0.976406	0.254448	-1.89902	0.520926	0.772418	-1.03084	1.17423	0.191304	0.450909	-0.143124	-0.00179703	-0.891946	0.733534	0.510525	0.89259	0.426812	-1.25689	-1.89902
1492	364.894	364.893	364.894	26.3443	25.4135	27.4658	-0.724496	-0.27971	0.846599	-3.3887	0.522492	0.024543	-0.601805	0.0265247	0.239026	-0.0966484	0.458246	0.553069	0.36791	0.53724	1.01204	-0.770886	0.179022	-0.353782	-0.184619	-1.05767	1.38582	1.30578	-0.958384	-0.958987	-1.59257	-0.0323431	2.31719	-0.674262	0.293323	-0.0882498	-0.505608	0.520165	-0.325608	1.82004	0.444116	0.98591	-0.277418	-1.2007	0.0593261	-0.790697	0.39584	-1.53237	0.0918767
1493	364.939	364.939	364.939	29.2116	27.5466	29.8877	0.476558	0.452536	0.47091	0.516901	0.0625182	0.564021	-0.139626	1.0271	1.02538	0.588919	0.440052	0.46273	-1.54272	0.0499475	0.164011	-0.0264011	-1.61984	0.516714	0.133958	0.90182	-2.765	-1.76049	0.897631	0.297608	0.166339	0.238303	-0.300591	0.625102	0.293136	-0.135291	0.477976	0.884829	0.742252	0.413866	0.804712	0.417523	0.50862	0.56768	-2.27976	0.0669256	0.205589	-1.60041	0.270359
1494	365.074	365.073	365.074	545.965	527.113	552.806	0.545652	0.916216	0.413994	0.928401	1.09778	0.933182	-0.299685	-1.66028	-0.989151	0.385565	-1.00209	0.751254	0.52557	0.548072	0.208804	-1.66028	-0.29015	0.145912	-1.66028	1.43857	-1.66028	0.383207	0.440615	0.655772	0.24297	0.354903	0.669949	-0.954635	0.487111	0.488684	0.923343	0.566175	-2.56056	-1.39101	-0.209702	-0.380934	-0.348207	0.337315	0.257704	0.899573	0.712091	-2.97817	0.407351
1495	365.136	365.136	365.136	166.091	162.279	174.268	0.471601	0.431313	0.452574	0.395299	0.540277	0.481908	0.143952	0.398932	0.458813	0.0749442	-1.83006	0.385915	0.492711	0.5525	0.123884	0.0471797	0.251073	0.466507	-2.68611	0.483135	-2.68611	0.549764	0.52399	0.496665	0.58529	0.536264	0.281397	0.243036	0.253313	0.263906	0.519426	0.561535	-2.63635	0.391346	0.384936	-0.191455	0.405756	0.346299	0.21473	0.283958	0.185838	-3.07048	0.465068
1498	366.027	366.027	366.028	258.291	256.762	260.301	0.128212	0.517306	0.377666	0.51888	1.2467	0.817165	-0.60099	-0.621633	0.282548	0.259417	-0.467821	0.108938	-0.871084	1.02063	-0.0447227	-3.19555	0.107316	0.692663	-1.18741	1.08603	-1.04805	0.873784	0.787704	1.27122	-0.13507	0.899935	-0.0653614	-2.56627	-0.058144	0.153634	0.361843	1.07911	-1.09006	-0.163311	-0.17355	-1.6931	0.241841	1.08797	-0.32546	0.755091	0.158199	-2.31075	1.03108
1499	366.875	366.875	366.875	29.316	27.8693	30.7328	-1.1923	-0.37958	-0.74649	0.388051	0.433711	-0.80708	0.0188025	0.336003	1.6854	2.06895	0.972912	0.514446	1.39259	-1.1923	-1.1923	-1.1923	0.453804	0.235531	0.722804	-0.937699	-1.1923	-0.390642	0.285542	0.316867	-0.250566	0.441872	-0.844261	0.674466	-0.0922218	1.97518	0.210914	0.946653	-1.12488	-0.396592	1.23574	-0.705721	-1.06574	0.48907	-1.14634	-0.756047	1.59846	-0.630209	-1.30105
1500	366.89	366.889	366.89	26.8983	25.9808	27.4953	-0.310754	-0.406741	1.68028	0.586662	1.71607	-1.06585	0.305141	-0.182106	-0.51844	-1.06221	-0.0455182	1.38361	-0.33087	0.716732	0.854371	-1.88239	0.0612425	-0.297292	-0.621754	-1.90384	0.36698	0.956677	-0.395325	-0.119176	0.47786	-0.255298	0.295851	-0.246412	0.425503	0.144294	-0.119894	0.278094	-0.35074	0.517073	1.15642	0.500498	-1.26435	0.839874	-0.234123	0.0317092	-0.154857	-3.97318	-0.0503419
1502	367.159	367.159	367.159	399.293	398.167	400.446	0.0480769	0.497853	0.697252	0.939635	0.969831	0.837436	-0.572782	-0.00131746	0.528606	-0.670142	-2.39936	0.035598	1.02671	0.919301	-0.61612	-0.23827	0.069986	0.548126	-1.66922	0.29827	-2.1458	0.896331	-0.144511	0.77767	0.871381	0.428557	-0.540442	-0.640884	-0.0410935	0.5817	0.198091	1.09779	0.465277	-0.253384	0.391498	-3.04947	1.20368	-0.366506	0.0579369	-0.932551	-1.23899	-0.0797663	1.36994
1504	368.162	368.162	368.163	399.325	398.057	400.375	-0.00749255	0.611291	0.941168	0.950933	0.892073	0.717483	-0.664601	-0.0853622	0.578732	-0.177617	-2.23129	0.0822981	0.891643	1.73411	-1.05893	-0.519031	-0.114964	0.679089	-1.55332	0.529628	-1.78833	-0.407514	-0.568402	0.461809	0.72009	0.890652	-0.160061	-0.974639	0.364802	-0.118414	-0.22311	1.06838	-0.144745	0.16544	0.101822	-1.86555	2.11264	-1.21081	0.120706	-0.18175	-1.33888	0.546748	1.22289
1506	368.89	368.89	368.891	29.6957	21.9535	30.7486	-1.50775	0.335259	-1.29822	0.491839	0.0273568	0.00627907	0.772298	0.84971	0.483318	0.725415	0.681645	-0.371358	0.418926	-3.40434	0.229814	-0.080431	0.0254324	0.314158	1.16013	0.407079	-0.65028	0.383728	-0.383065	-0.0760027	-1.10727	-1.54159	-1.38958	-0.756957	-0.391951	-0.206389	0.294646	0.349851	1.9067	1.83486	-0.065145	-0.242877	0.750612	0.168907	-1.79601	-1.32418	1.27829	1.28021	-0.282184
[truncated: 534 more rows]
[truncated: 27 more columns]
