# Supplementary material for: Longitudinal wastewater sampling in buildings reveals temporal dynamics of metabolites
Source: PLoS Comput Biol. 2020 Jun 29;16(6):e1008001. doi: 10.1371/journal.pcbi.1008001 (PMC7351223; doi:10.1371/journal.pcbi.1008001)
Supplement: S9 Table — (XLSX) [file pcbi.1008001.s009.xlsx]

## Sheet: S9_table
	compound		compound		compound		compound		compound		compound		compound		compound		compound		compound		compound		compound		compound		compound		compound		compound		compound		compound		compound		compound		compound		compound		compound		compound		compound
0	Ion mz	103.04	Ion mz	105.019	Ion mz	108.022	Ion mz	110.976	Ion mz	111.009	Ion mz	111.009	Ion mz	111.081	Ion mz	117.019	Ion mz	117.056	Ion mz	117.056	Ion mz	119.035	Ion mz	121.029	Ion mz	121.029	Ion mz	121.066	Ion mz	123.045	Ion mz	124.007	Ion mz	124.991	Ion mz	125.097	Ion mz	125.097	Ion mz	127.04	Ion mz	128.035	Ion mz	129.019	Ion mz	129.019	Ion mz	129.019	Ion mz
1	Ion rt	105.144	Ion rt	38.4497	Ion rt	305.814	Ion rt	38.8466	Ion rt	58.9807	Ion rt	158.016	Ion rt	294.167	Ion rt	80.7534	Ion rt	198.858	Ion rt	162.03	Ion rt	48.4478	Ion rt	222.291	Ion rt	328.239	Ion rt	300.086	Ion rt	305.875	Ion rt	32.167	Ion rt	34.4796	Ion rt	326.643	Ion rt	281.523	Ion rt	220.546	Ion rt	64.0508	Ion rt	99.2523	Ion rt	139.784	Ion rt	59.591	Ion rt
2	Name	LMFA01050243	Name	D-2,3-Dihydroxypropanoic acid	Name	p-Benzosemiquinone	Name	Monomethyl sulfate	Name	3-Hydroxy-2H-pyran-2-one	Name	3-Hydroxy-2H-pyran-2-one	Name	5-Methyl-3E-hexen-2-one	Name	Methylmalonate	Name	Diethyl carbonate	Name	Diethyl carbonate	Name	(S)-3,4-Dihydroxybutyric acid	Name	4-Hydroxybenzaldehyde	Name	4-Hydroxybenzaldehyde	Name	2-Ethylphenol	Name	Guaiacol	Name	Taurine	Name	Ethyl hydrogen sulfate	Name	(3xi,5Z)-1,5-Octadien-3-ol	Name	(3xi,5Z)-1,5-Octadien-3-ol	Name	LMFA07040005	Name	(3R,5S)-1-pyrroline-3-hydroxy-5-carboxylic Acid	Name	4,5-Dioxopentanoate	Name	4,5-Dioxopentanoate	Name	4,5-Dioxopentanoate	Name
3	Score	1	Score	1	Score	1	Score	1	Score	0.716187	Score	0.716187	Score	0.73524	Score	1	Score	0.405671	Score	0.769038	Score	0.469725	Score	1	Score	1	Score	1	Score	0.984193	Score	1	Score	0.917763	Score	1	Score	1	Score	0.89277	Score	1	Score	1	Score	1	Score	1	Score
4	Monoisotopic Mass	104.047	Monoisotopic Mass	106.027	Monoisotopic Mass	109.029	Monoisotopic Mass	111.983	Monoisotopic Mass	112.016	Monoisotopic Mass	112.016	Monoisotopic Mass	112.089	Monoisotopic Mass	118.027	Monoisotopic Mass	118.063	Monoisotopic Mass	118.063	Monoisotopic Mass	120.042	Monoisotopic Mass	122.037	Monoisotopic Mass	122.037	Monoisotopic Mass	122.073	Monoisotopic Mass	124.052	Monoisotopic Mass	125.015	Monoisotopic Mass	125.999	Monoisotopic Mass	126.104	Monoisotopic Mass	126.104	Monoisotopic Mass	128.047	Monoisotopic Mass	129.043	Monoisotopic Mass	130.027	Monoisotopic Mass	130.027	Monoisotopic Mass	130.027	Monoisotopic Mass
5	Fragment mz	Fragment Intensity	Fragment mz	Fragment Intensity	Fragment mz	Fragment Intensity	Fragment mz	Fragment Intensity	Fragment mz	Fragment Intensity	Fragment mz	Fragment Intensity	Fragment mz	Fragment Intensity	Fragment mz	Fragment Intensity	Fragment mz	Fragment Intensity	Fragment mz	Fragment Intensity	Fragment mz	Fragment Intensity	Fragment mz	Fragment Intensity	Fragment mz	Fragment Intensity	Fragment mz	Fragment Intensity	Fragment mz	Fragment Intensity	Fragment mz	Fragment Intensity	Fragment mz	Fragment Intensity	Fragment mz	Fragment Intensity	Fragment mz	Fragment Intensity	Fragment mz	Fragment Intensity	Fragment mz	Fragment Intensity	Fragment mz	Fragment Intensity	Fragment mz	Fragment Intensity	Fragment mz	Fragment Intensity	Fragment mz
6	57.0319	30655.9	50.8141	8473.97	50.0897	15807.3	50.0891	13987.7	50.0895	16651	55.9956	8114.16	56.3442	9138.98	50.091	12864.4	50.0895	18528.6	59.0143	62728.7	56.9956	19988.7	55.7509	7403.87	56.6136	9418.51	50.0896	10411	95.0107	8339.61	50.0898	23606.5	50.0891	12482.2	57.0353	22428	51.4147	8938.62	50.0891	9446.35	50.0902	20484.1	57.6203	7816.89	53.0948	8045.62	50.0894	17373.9	70.233
7	57.0354	119466	55.6973	8037.34	50.2113	8254.78	50.0913	9882.62	63.3458	9972.23	67.0173	100826	57.0351	16257.6	53.8987	9364.91	51.7415	9115.85	68.2394	9398.47	56.999	116959	60.191	8480.57	57.7595	7819.34	52.7444	8942.52	96.2659	8306.62	62.964	564821	56.2251	8408.5	69.0365	8938.16	70.2998	10493.5	55.0197	9673.58	51.1159	10075	67.4648	8264.34	80.1507	8606.35	54.1417	8429.7	84.1681
8	62.5905	7824.18	56.9987	10522	50.4836	7854.84	63.8108	7322.32	67.0172	38740.1	67.0218	24907.9	69.1316	8013.44	54.3577	7370.35	71.0476	21697.9	73.0307	8167.99	57.0354	30855.6	65.0386	24582.9	81.4745	9405.75	65.0387	12546.2	97.4199	9073.88	64.5868	9396.07	59.0143	11889.1	70.1867	7699.82	97.0619	13456.9	57.6998	9284.58	57.6395	8288.64	79.0311	7961.1	84.9378	23500	54.3966	8683.43	84.9381
9	Explained mz	Explained Intensity	59.0143	73952.3	60.0007	10096.3	65.8385	9850.65	67.0215	18753.1	69.8774	9192.46	81.0346	20199.9	61.6059	8522.77	71.0522	20277.5	99.9206	1.24266e+06	69.3627	6910.27	65.0423	10613.6	92.0245	10667.3	92.0246	16148.9	108.014	18796	64.9691	96550.4	61.988	107443	71.7125	8052.28	97.0678	10902	65.0384	51402	57.785	8753.92	85.0292	52606.3	85.0292	49516.2	81.7942	8278.29	94.3822
10	57.0354	999	66.738	10619.1	69.2581	8231	75.0097	10743.9	87.8119	8106.23	84.2727	7957.67	83.0498	19799.7	64.491	7520.16	73.0312	8339.25	116.928	1.56442e+06	71.0116	13622.7	73.819	7438.17	113.443	7921.71	92.0299	8551.36	108.023	288857	66.0337	16560.3	64.9692	50518.3	79.6427	8505.26	108.25	8601.03	82.9954	13478.4	63.8906	9345.18	98.1782	10829.3	101.183	7511.81	85.0292	58065.6	110.229
11	Ion mz	103.04	72.1744	7475.38	73.0306	7927.97	75.9947	8036.68	111.009	16364	98.8857	9050.38	109.067	9815.75	68.2663	7340.11	76.426	8205.9	116.937	27140.6	71.0157	15655	78.3922	8057.8	121.029	43057.3	106.044	78889.7	109.055	8947.19	78.9589	254909	78.9187	91040.9	94.5065	7835.04	Explained mz	Explained Intensity	83.0495	31884.3	69.2896	8133.9	127.87	70651.1	127.87	64548.1	87.789	8049.68	120.943
12	Ion rt	105.144	72.9904	9663.96	78.452	10431.7	79.9571	1.46909e+06	Explained mz	Explained Intensity	111.01	37181.6	120.157	8408.61	73.026	91333.7	83.9308	13575.5	116.942	18712	72.9898	16167.1	91.0165	9551.15	Explained mz	Explained Intensity	117.396	9624.34	115.604	8896.68	79.9572	10978129	78.9588	45033.2	95.0468	18491.8	97.0678	809.3	99.0474	9084.02	70.4959	8385.17	127.882	16969.7	Explained mz	Explained Intensity	90.3112	7458.99	127.87
13	Name	2-Methyl-3-hydroxypropanoate	72.9944	9906.3	80.0271	12459.2	80.9649	108322	67.0172	999	121.825	8546.87	Explained mz	Explained Intensity	73.0312	238812	99.911	36981.3	Explained mz	Explained Intensity	72.9949	45276.7	92.0239	147751	92.0244	556	119.049	27527.3	Explained mz	Explained Intensity	80.9651	109871	79.9571	7360147	95.0541	21784.8	Ion mz	125.097	127.036	48895.4	82.0296	14969.9	Explained mz	Explained Intensity	85.0292	999	101.02	8518.79	Explained mz
14	Score	0.752676	75.005	13341.3	85.1329	8616.75	81.1856	7525.26	Ion mz	111.009	Explained mz	Explained Intensity	57.0351	804	76.1873	7747.57	100.929	10535.8	59.0143	50.4	73.0261	25653.6	92.0313	51417.8	Ion mz	121.029	121.028	56377.3	108.023	999	80.9742	58371.4	80.9649	47236.9	97.0618	20156.1	Ion rt	281.523	127.048	17077.3	85.7531	7944.71	85.0292	999	Ion mz	129.019	101.026	14080.7	85.0288
15	Monoisotopic Mass	104.047	75.0102	50764.4	108.023	76669.7	83.5219	8253.3	Ion rt	58.9807	67.0173	999	81.0346	999	99.0044	9539.53	103.387	8216.28	73.0307	6.6	73.0313	67173.5	92.9029	11323.5	Ion rt	328.239	121.064	23520.4	Ion mz	123.045	87.7944	8932.66	81.3451	9381.21	97.0691	14980.3	Name	LMFA06000033	130.081	8148.13	86.1681	8526.34	Ion mz	129.019	Ion rt	139.784	101.805	9173.5	Ion mz
16	Fragment mz	Fragment Intensity	92.5151	9262.14	Explained mz	Explained Intensity	95.9481	158362	Name	2,3-Dihydroxy-2,4-cyclopentadien-1-one	Ion mz	111.009	83.0498	979.2	99.0106	9464.28	116.928	1345771	Ion mz	117.056	73.5718	8071.6	93.0314	218632	Name	Benzoic acid	Explained mz	Explained Intensity	Ion rt	305.875	94.0272	13186.4	81.9529	8378.23	123.079	25889	Score	0.766954	Explained mz	Explained Intensity	119.205	7950.28	Ion rt	99.2523	Name	Methyl hydrogen fumarate	111.436	8697.26	Ion rt
17	57.0319	30655.9	105.021	41405.2	80.0271	787.4	95.956	141168	Score	0.593499	Ion rt	158.016	Ion mz	111.081	99.9203	1.18539e+06	117.055	15377.4	Ion rt	162.03	75.0047	54071.3	93.039	96161.2	Score	0.490521	65.0387	158.9	Name	2-Acetyl-5-methylfuran	94.9775	13540	90.1562	10088.3	Explained mz	Explained Intensity	Monoisotopic Mass	126.104	55.0197	188	127.866	34907.2	Name	Methyl hydrogen fumarate	Score	1	127.87	55527.5	Name
18	57.0354	119466	Explained mz	Explained Intensity	Ion mz	108.022	103.191	8753.26	Monoisotopic Mass	112.016	Name	2,3-Dihydroxy-2,4-cyclopentadien-1-one	Ion rt	294.167	100.929	9681.09	Explained mz	Explained Intensity	Name	LMFA07010513	75.0101	249999	120.02	28563.6	Monoisotopic Mass	122.037	92.0246	204.5	Score	1	97.481	9741.1	94.9939	28382.4	57.0353	999	Fragment mz	Fragment Intensity	65.0384	999	128.031	82543.3	Score	1	Monoisotopic Mass	130.027	137.16	8280.89	Score
19	62.5905	7824.18	56.9987	142.1	Ion rt	305.814	110.976	1.07905e+06	Fragment mz	Fragment Intensity	Score	0.593499	Name	(E)-4-Hepten-2-one	100.936	13773	73.0312	225.3	Score	1	76.0988	9001.8	121.029	864950	Fragment mz	Fragment Intensity	106.044	999	Monoisotopic Mass	124.052	106.974	15023.9	106.973	63272.5	69.0365	398.1	51.4147	8938.62	83.0495	619.7	128.043	23560.8	Monoisotopic Mass	130.027	Fragment mz	Fragment Intensity	137.781	8821.29	Monoisotopic Mass
20	Explained mz	Explained Intensity	59.0143	999	Name	o-Benzosemiquinone	Explained mz	Explained Intensity	50.0895	16651	Monoisotopic Mass	112.016	Score	1	116.928	1.80929e+06	Ion mz	117.056	Monoisotopic Mass	118.063	77.6151	8487.66	121.039	47111	56.6136	9418.51	Ion mz	121.066	Fragment mz	Fragment Intensity	106.982	140651	106.982	670913	Ion mz	125.097	70.2998	10493.5	99.0474	176.5	136.32	9152.47	Fragment mz	Fragment Intensity	53.0948	8045.62	Explained mz	Explained Intensity	Fragment mz
21	57.0354	999	72.9944	133.8	Score	0.766954	79.9571	999	63.3458	9972.23	Fragment mz	Fragment Intensity	Monoisotopic Mass	112.089	117.019	11882.2	Ion rt	198.858	Fragment mz	Fragment Intensity	79.0606	7623.47	121.043	31514.3	57.7595	7819.34	Ion rt	300.086	63.1883	8455.36	114.761	9418.67	116.515	9527.07	Ion rt	326.643	97.0619	13456.9	Ion mz	127.04	Explained mz	Explained Intensity	57.6203	7816.89	80.1507	8606.35	85.0292	999	70.233
22	Ion mz	103.04	75.0102	685.8	Monoisotopic Mass	109.029	80.9649	73.7	67.0172	38740.1	55.9956	8114.16	Fragment mz	Fragment Intensity	Explained mz	Explained Intensity	Name	DL-2-hydroxy valeric acid	59.0143	62728.7	85.7781	9990.6	Explained mz	Explained Intensity	81.4745	9405.75	Name	1-Methoxy-2-methylbenzene	67.7839	8224.51	124.005	1828715	122.973	110120	Name	LMFA06000033	97.0678	10902	Ion rt	220.546	82.0296	730.1	67.4648	8264.34	84.9378	23500	101.026	242.3	84.1681
23	Ion rt	105.144	Ion mz	105.019	Fragment mz	Fragment Intensity			67.0215	18753.1	67.0173	100826	56.3442	9138.98	73.0312	201.3	Score	1	68.2394	9398.47	99.9277	9761.8	65.0384	167.1	92.0245	10667.3	Score	1	69.6401	8052.83	Explained mz	Explained Intensity	124.988	1.51501e+06	Score	1	108.25	8601.03	Name	(±)-Furaneol	Ion mz	128.035	79.0311	7961.1	85.0292	49516.2	Ion mz	129.019	84.9381
24	Name	4-Hydroxybutyric acid	Ion rt	38.4497	50.0897	15807.3			87.8119	8106.23	67.0218	24907.9	57.0351	16257.6	99.0106	8	Monoisotopic Mass	118.063	73.0307	8167.99	101.918	32858.2	91.0169	37.8	113.443	7921.71	Monoisotopic Mass	122.073	76.2778	8488.78	64.9691	8.8	Explained mz	Explained Intensity	Monoisotopic Mass	126.104	Explained mz	Explained Intensity	Score	0.673588	Ion rt	64.0508	85.0292	52606.3	101.183	7511.81	Ion rt	59.591	94.3822
25	Score	1	Name	D-Glycerate	50.2113	8254.78			111.009	16364	69.8774	9192.46	69.1316	8013.44	Ion mz	117.019	Fragment mz	Fragment Intensity	99.9206	1.24266e+06	101.927	106854	Ion mz	121.029	121.029	43057.3	Fragment mz	Fragment Intensity	80.0269	9174.06	79.9572	999	64.9691	7	Fragment mz	Fragment Intensity	97.0678	809.3	Monoisotopic Mass	128.047	Name	1-Pyrroline-4-hydroxy-2-carboxylate	98.1782	10829.3	127.87	64548.1	Name	Itaconic acid	110.229
26	Monoisotopic Mass	104.047	Score	1	50.4836	7854.84			Explained mz	Explained Intensity	84.2727	7957.67	81.0346	20199.9	Ion rt	80.7534	65.983	8573.37	116.928	1.56442e+06	118.926	48958.7	Ion rt	222.291	Explained mz	Explained Intensity	50.089	16713.7	95.0103	10325.2	80.9651	10	79.9571	999	57.0353	22428	Ion mz	125.097	Fragment mz	Fragment Intensity	Score	1	127.87	70651.1	Explained mz	Explained Intensity	Score	1	120.943
27	Fragment mz	Fragment Intensity	Monoisotopic Mass	106.027	60.0007	10096.3			67.0172	999	98.8857	9050.38	83.0498	19799.7	Name	Methylmalonic acid	71.0481	10085.7	116.937	27140.6	119.026	14929.9	Name	Benzoic acid	92.0244	556	50.0913	17118.3	108.009	12679.2	106.982	12.8	80.9652	6.2	69.0365	8938.16	Ion rt	281.523	50.0891	9446.35	Monoisotopic Mass	129.043	127.882	16969.7	85.0292	999	Monoisotopic Mass	130.027	127.87
28	57.0319	30655.9	Fragment mz	Fragment Intensity	69.2581	8231			Ion mz	111.009	111.01	37181.6	109.067	9815.75	Score	1	71.0517	17795.9	116.942	18712	119.035	93744.1	Score	1	Ion mz	121.029	50.5579	8457.54	108.014	17128.3			106.982	94.3	70.1867	7699.82	Name	trans-2-Octenal	55.0197	9673.58	Fragment mz	Fragment Intensity	Explained mz	Explained Intensity	Ion mz	129.019	Fragment mz	Fragment Intensity	Explained mz
29	57.0354	119466	50.8141	8473.97	73.0306	7927.97			Ion rt	58.9807	121.825	8546.87	120.157	8408.61	Monoisotopic Mass	118.027	116.928	1.39641e+06	Explained mz	Explained Intensity	Explained mz	Explained Intensity	Monoisotopic Mass	122.037	Ion rt	328.239	55.5437	8660.03	108.023	348150			Ion mz	124.991	71.7125	8052.28	Score	1	57.6998	9284.58	50.0902	20484.1	85.0292	999	Ion rt	139.784	54.9515	9724.03	85.0288
30	62.5905	7824.18	55.6973	8037.34	78.452	10431.7			Name	3-Furoic acid	Explained mz	Explained Intensity	Explained mz	Explained Intensity	Fragment mz	Fragment Intensity	116.937	33203.8	58.0436	128.7	56.999	467.4	Fragment mz	Fragment Intensity	Name	Aromatic acid	56.4894	8313.78	117.528	7629.52			Ion rt	34.4796	79.6427	8505.26	Monoisotopic Mass	126.105	65.0384	51402	51.1159	10075	Ion mz	129.019	Name	Itaconic acid	56.0276	7570.24	Ion mz
31	Explained mz	Explained Intensity	56.9987	10522	80.0271	12459.2			Score	1	67.0173	999	57.0351	804	50.091	12864.4	116.942	29362	59.0143	999	57.0354	123.3	50.0893	13598.1	Score	0.490521	59.955	8091.38	Explained mz	Explained Intensity			Name	2-Hydroxyethanesulfonate	94.5065	7835.04	Fragment mz	Fragment Intensity	82.9954	13478.4	57.6395	8288.64	Ion rt	99.2523	Score	1	57.5151	7403.96	Ion rt
32	57.0354	999	59.0143	73952.3	85.1329	8616.75			Monoisotopic Mass	112.016	Ion mz	111.009	81.0346	999	53.8987	9364.91	118.472	8624.71	Ion mz	117.056	71.0116	54.4	50.0914	10730.5	Monoisotopic Mass	122.037	60.7531	7446.1	80.0269	26.3			Score	1	95.0468	18491.8	51.4147	8938.62	83.0495	31884.3	57.785	8753.92	Name	Itaconic acid	Monoisotopic Mass	130.027	62.6581	7309.83	Name
33	Ion mz	103.04	66.738	10619.1	108.023	76669.7			Fragment mz	Fragment Intensity	Ion rt	158.016	83.0498	979.2	54.3577	7370.35	Explained mz	Explained Intensity	Ion rt	162.03	71.0157	62.6	65.0386	71207.7	Fragment mz	Fragment Intensity	72.6058	9054.15	108.023	999			Monoisotopic Mass	125.999	95.0541	21784.8	70.2998	10493.5	99.0474	9084.02	63.8906	9345.18	Score	1	Fragment mz	Fragment Intensity	74.7934	7393.76	Score
34	Ion rt	105.144	72.1744	7475.38	Explained mz	Explained Intensity			50.0895	16651	Name	3-Furoic acid	Ion mz	111.081	61.6059	8522.77	71.0481	566.2	Name	DL-2-hydroxy valeric acid	73.0313	268.4	69.6234	8987.84	84.9532	8823.62	76.2965	8176.18	Ion mz	123.045			Fragment mz	Fragment Intensity	97.0618	20156.1	97.0619	13456.9	127.036	48895.4	69.2896	8133.9	Monoisotopic Mass	130.027	53.0948	8045.62	84.9375	26015.8	Monoisotopic Mass
35	Name	2-Hydroxy-2-methylpropanoate	72.9904	9663.96	80.0271	787.4			63.3458	9972.23	Score	1	Ion rt	294.167	64.491	7520.16	71.0517	999	Score	0.684046	Ion mz	119.035	73.425	8258.77	88.2998	8418.17	97.4859	10981.5	Ion rt	305.875			50.0891	12482.2	97.0691	14980.3	97.0678	10902	127.048	17077.3	70.4959	8385.17	Fragment mz	Fragment Intensity	80.1507	8606.35	85.0291	74646.9	Fragment mz
36	Score	1	72.9944	9906.3					67.0172	38740.1	Monoisotopic Mass	112.016	Name	LMFA06000019	68.2663	7340.11	Ion mz	117.056	Monoisotopic Mass	118.063	Ion rt	48.4478	91.0171	18200	115.449	8177.49	106.044	29100.4	Name	4-Hydroxybenzyl alcohol			56.2251	8408.5	123.079	25889	108.25	8601.03	130.081	8148.13	82.0296	14969.9	57.6203	7816.89	84.9378	23500	101.026	11947.7	70.233
37	Monoisotopic Mass	104.047	75.005	13341.3					67.0215	18753.1	Fragment mz	Fragment Intensity	Score	0.806546	73.026	91333.7	Ion rt	198.858	Fragment mz	Fragment Intensity	Name	2,4-Dihydroxybutanoic acid	92.0239	312110	121.028	37048	119.049	10604.2	Score	0.0349377			59.0143	11889.1	Explained mz	Explained Intensity	Explained mz	Explained Intensity	Explained mz	Explained Intensity	85.7531	7944.71	67.4648	8264.34	85.0292	49516.2	127.869	43511.4	84.1681
38	Fragment mz	Fragment Intensity	75.0102	50764.4					87.8119	8106.23	55.9956	8114.16	Monoisotopic Mass	112.089	73.0312	238812	Name	LMFA07010513	59.0143	62728.7	Score	1	92.0313	109838	130.764	9382.12	119.826	8223.74	Monoisotopic Mass	124.052			61.988	107443	57.0353	999	97.0678	809.3	55.0197	188	86.1681	8526.34	79.0311	7961.1	101.183	7511.81	Explained mz	Explained Intensity	84.9381
39	50.0892	14532.6	92.5151	9262.14					111.009	16364	67.0173	100826	Fragment mz	Fragment Intensity	76.1873	7747.57	Score	0.85462	68.2394	9398.47	Monoisotopic Mass	120.042	93.0314	482984	Explained mz	Explained Intensity	121.028	37258.8	Fragment mz	Fragment Intensity			64.9692	50518.3	69.0365	398.1	Ion mz	125.097	83.0495	619.7	119.205	7950.28	85.0292	52606.3	127.87	64548.1	56.0276	101.3	94.3822
40	50.0915	10370.3	105.021	41405.2					Explained mz	Explained Intensity	67.0218	24907.9	56.3442	9138.98	99.0044	9539.53	Monoisotopic Mass	118.063	73.0307	8167.99	Fragment mz	Fragment Intensity	93.039	214291	92.0245	999	121.064	20483.5	63.1883	8455.36			78.9187	91040.9	Ion mz	125.097	Ion rt	281.523	99.0474	176.5	127.866	34907.2	98.1782	10829.3	Explained mz	Explained Intensity	85.0291	999	110.229
41	55.4211	7951.76	Explained mz	Explained Intensity					67.0172	999	69.8774	9192.46	57.0351	16257.6	99.0106	9464.28	Fragment mz	Fragment Intensity	99.9206	1.24266e+06	56.9956	19988.7	120.022	75609.2	Ion mz	121.029	Explained mz	Explained Intensity	67.7839	8224.51			78.9588	45033.2	Ion rt	326.643	Name	2-Octenal	Ion mz	127.04	128.031	82543.3	127.87	70651.1	85.0292	999	101.026	159.9	120.943
42	57.0318	34466.8	56.9987	142.1					Ion mz	111.009	84.2727	7957.67	69.1316	8013.44	99.9203	1.18539e+06	50.0895	18528.6	116.928	1.56442e+06	56.999	116959	121.029	1.93397e+06	Ion rt	328.239	65.0386	98.5	69.6401	8052.83			79.9571	7360147	Name	2-Octenal	Score	1	Ion rt	220.546	128.043	23560.8	127.882	16969.7	Ion mz	129.019	Ion mz	129.019	127.87
43	57.0354	155441	59.0143	999					Ion rt	58.9807	98.8857	9050.38	81.0346	20199.9	100.929	9681.09	51.7415	9115.85	116.937	27140.6	57.0354	30855.6	Explained mz	Explained Intensity	Name	3-(2-Furanyl)-2-propenal	106.044	999	76.2778	8488.78			80.9649	47236.9	Score	0.476402	Monoisotopic Mass	126.104	Name	Dihydrophloroglucinol	136.32	9152.47	Explained mz	Explained Intensity	Ion rt	139.784	Ion rt	59.591	Explained mz
44	Explained mz	Explained Intensity	72.9944	133.8					Name	2-Furoic acid	111.01	37181.6	83.0498	19799.7	100.936	13773	71.0476	21697.9	116.942	18712	69.3627	6910.27	65.0386	112.3	Score	1	Ion mz	121.066	80.0269	9174.06			81.3451	9381.21	Monoisotopic Mass	126.104	Fragment mz	Fragment Intensity	Score	0.587476	Explained mz	Explained Intensity	85.0292	999	Name	Mesaconic acid	Name	Mesaconic acid	85.0288
45	57.0355	999	75.0102	685.8					Score	1	121.825	8546.87	109.067	9815.75	116.928	1.80929e+06	71.0522	20277.5	Explained mz	Explained Intensity	71.0116	13622.7	Ion mz	121.029	Monoisotopic Mass	122.037	Ion rt	300.086	95.0103	10325.2			81.9529	8378.23	Fragment mz	Fragment Intensity	51.4147	8938.62	Monoisotopic Mass	128.047	82.0296	730.1	Ion mz	129.019	Score	1	Score	1	Ion mz
46	Ion mz	103.04							Monoisotopic Mass	112.016	Explained mz	Explained Intensity	120.157	8408.61	117.019	11882.2	73.0312	8339.25	58.0436	128.7	71.0157	15655	Ion rt	222.291	Fragment mz	Fragment Intensity	Name	Chlormequat	108.009	12679.2			90.1562	10088.3	57.0353	22428	70.2998	10493.5	Fragment mz	Fragment Intensity	Ion mz	128.035	Ion rt	99.2523	Monoisotopic Mass	130.027	Monoisotopic Mass	130.027	Ion rt
47	Ion rt	105.144							Fragment mz	Fragment Intensity	67.0173	999	Explained mz	Explained Intensity	Explained mz	Explained Intensity	76.426	8205.9	59.0143	999	72.9898	16167.1	Name	Aromatic acid	56.6136	9418.51	Score	1	108.014	17128.3			94.9939	28382.4	69.0365	8938.16	97.0619	13456.9	50.0891	9446.35	Ion rt	64.0508	Name	Mesaconic acid	Fragment mz	Fragment Intensity	Fragment mz	Fragment Intensity	Name
48	Name	3R-hydroxy-isobutyric acid							50.0895	16651	Ion mz	111.009	81.0346	999	73.0312	201.3	83.9308	13575.5	Ion mz	117.056	72.9949	45276.7	Score	0.892093	57.7595	7819.34	Monoisotopic Mass	122.074	108.023	348150			106.973	63272.5	70.1867	7699.82	97.0678	10902	55.0197	9673.58	Name	L-1-Pyrroline-3-hydroxy-5-carboxylate	Score	1	53.0948	8045.62	50.0909	16885.1	Score
49	Score	1							63.3458	9972.23	Ion rt	158.016	83.0498	979.2	99.0106	8	99.911	36981.3	Ion rt	162.03	73.0261	25653.6	Monoisotopic Mass	122.037	81.4745	9405.75	Fragment mz	Fragment Intensity	117.528	7629.52			106.982	670913	71.7125	8052.28	108.25	8601.03	57.6998	9284.58	Score	1	Monoisotopic Mass	130.027	80.1507	8606.35	61.2932	10248.6	Monoisotopic Mass
50	Monoisotopic Mass	104.047							67.0172	38740.1	Name	2-Furoic acid	Ion mz	111.081	Ion mz	117.019	100.929	10535.8	Name	Erythronilic acid	73.0313	67173.5	Fragment mz	Fragment Intensity	92.0245	10667.3	50.089	16713.7	Explained mz	Explained Intensity			116.515	9527.07	79.6427	8505.26	Explained mz	Explained Intensity	65.0384	51402	Monoisotopic Mass	129.043	Fragment mz	Fragment Intensity	84.9378	23500	78.6759	8930.53	Fragment mz
51	Fragment mz	Fragment Intensity							67.0215	18753.1	Score	1	Ion rt	294.167	Ion rt	80.7534	103.387	8216.28	Score	0.777199	73.5718	8071.6	50.0893	13598.1	113.443	7921.71	50.0913	17118.3	80.0269	26.3			122.973	110120	94.5065	7835.04	97.0678	809.3	82.9954	13478.4	Fragment mz	Fragment Intensity	57.6203	7816.89	85.0292	49516.2	85.0294	49008.6	70.233
52	57.0319	30655.9							87.8119	8106.23	Monoisotopic Mass	112.016	Name	5-Methyl-3-hexen-2-one	Name	(3R)-3-Hydroxy-4-oxobutanoate	116.928	1345771	Monoisotopic Mass	118.063	75.0047	54071.3	50.0914	10730.5	121.029	43057.3	50.5579	8457.54	Ion mz	123.045			124.988	1.51501e+06	95.0468	18491.8	Ion mz	125.097	83.0495	31884.3	50.0902	20484.1	67.4648	8264.34	101.183	7511.81	127.869	63029.5	84.1681
53	57.0354	119466							111.009	16364	Fragment mz	Fragment Intensity	Score	0.73524	Score	1	117.055	15377.4	Fragment mz	Fragment Intensity	75.0101	249999	65.0386	71207.7	Explained mz	Explained Intensity	55.5437	8660.03	Ion rt	305.875			Explained mz	Explained Intensity	95.0541	21784.8	Ion rt	281.523	99.0474	9084.02	51.1159	10075	79.0311	7961.1	127.87	64548.1	Explained mz	Explained Intensity	84.9381
54	62.5905	7824.18							Explained mz	Explained Intensity	55.9956	8114.16	Monoisotopic Mass	112.089	Monoisotopic Mass	118.027	Explained mz	Explained Intensity	59.0143	62728.7	76.0988	9001.8	69.6234	8987.84	92.0244	556	56.4894	8313.78	Name	Mequinol			64.9692	6.9	97.0618	20156.1	Name	2-Octen-4-one	127.036	48895.4	57.6395	8288.64	85.0292	52606.3	Explained mz	Explained Intensity	85.0294	999	94.3822
55	Explained mz	Explained Intensity							67.0172	999	67.0173	100826	Fragment mz	Fragment Intensity	Fragment mz	Fragment Intensity	71.0522	547.8	68.2394	9398.47	77.6151	8487.66	73.425	8258.77	Ion mz	121.029	59.955	8091.38	Score	0.984193			79.9571	999	97.0691	14980.3	Score	1	127.048	17077.3	57.785	8753.92	98.1782	10829.3	85.0292	999	Ion mz	129.019	110.229
56	57.0354	999							Ion mz	111.009	67.0218	24907.9	56.3442	9138.98	50.091	12864.4	73.0312	225.3	73.0307	8167.99	79.0606	7623.47	91.0171	18200	Ion rt	328.239	60.7531	7446.1	Monoisotopic Mass	124.052			80.9649	6.4	123.079	25889	Monoisotopic Mass	126.104	130.081	8148.13	63.8906	9345.18	127.87	70651.1	Ion mz	129.019	Ion rt	59.591	120.943
57	Ion mz	103.04							Ion rt	58.9807	69.8774	9192.46	57.0351	16257.6	53.8987	9364.91	Ion mz	117.056	99.9206	1.24266e+06	85.7781	9990.6	92.0239	312110	Name	2-Hydroxybenzaldehyde	72.6058	9054.15	Fragment mz	Fragment Intensity			106.982	91.1	Explained mz	Explained Intensity	Fragment mz	Fragment Intensity	Explained mz	Explained Intensity	69.2896	8133.9	127.882	16969.7	Ion rt	139.784	Name	Gamma-delta-Dioxovaleric acid	127.87
58	Ion rt	105.144							Name	2-Furoate	84.2727	7957.67	69.1316	8013.44	54.3577	7370.35	Ion rt	198.858	116.928	1.56442e+06	99.9277	9761.8	92.0313	109838	Score	1	76.2965	8176.18	95.0107	8339.61			Ion mz	124.991	69.0365	398.1	51.4147	8938.62	55.0197	188	70.4959	8385.17	Explained mz	Explained Intensity	Name	Gamma-delta-Dioxovaleric acid	Score	1	Explained mz
59	Name	alpha-hydroxy-isobutyric acid							Score	1	98.8857	9050.38	81.0346	20199.9	61.6059	8522.77	Name	Erythronilic acid	116.937	27140.6	101.918	32858.2	93.0314	482984	Monoisotopic Mass	122.037	97.4859	10981.5	96.2659	8306.62			Ion rt	34.4796	Ion mz	125.097	70.2998	10493.5	83.0495	619.7	82.0296	14969.9	85.0292	999	Score	1	Monoisotopic Mass	130.027	85.0288
60	Score	1							Monoisotopic Mass	112.016	111.01	37181.6	83.0498	19799.7	64.491	7520.16	Score	1	116.942	18712	101.927	106854	93.039	214291	Fragment mz	Fragment Intensity	106.044	29100.4	97.4199	9073.88			Name	Dimethyl sulfate	Ion rt	326.643	97.0619	13456.9	99.0474	176.5	85.7531	7944.71	Ion mz	129.019	Monoisotopic Mass	130.027	Fragment mz	Fragment Intensity	Ion mz
61	Monoisotopic Mass	104.047							Fragment mz	Fragment Intensity	121.825	8546.87	109.067	9815.75	68.2663	7340.11	Monoisotopic Mass	118.063	Explained mz	Explained Intensity	118.926	48958.7	120.022	75609.2	56.6136	9418.51	119.049	10604.2	108.014	18796			Score	0.455696	Name	trans-2-Octenal	97.0678	10902	Ion mz	127.04	86.1681	8526.34	Ion rt	99.2523	Fragment mz	Fragment Intensity	50.0894	17373.9	Ion rt
62	Fragment mz	Fragment Intensity							50.0895	16651	Explained mz	Explained Intensity	120.157	8408.61	73.026	91333.7	Fragment mz	Fragment Intensity	59.0143	50.4	119.026	14929.9	121.029	1.93397e+06	57.7595	7819.34	119.826	8223.74	108.023	288857			Monoisotopic Mass	125.999	Score	0.476402	108.25	8601.03	Ion rt	220.546	119.205	7950.28	Name	Gamma-delta-Dioxovaleric acid	53.0948	8045.62	54.1417	8429.7	Name
63	57.0319	30655.9							63.3458	9972.23	67.0173	999	Explained mz	Explained Intensity	73.0312	238812	65.983	8573.37	73.0307	6.6	119.035	93744.1	Explained mz	Explained Intensity	81.4745	9405.75	121.028	37258.8	109.055	8947.19			Fragment mz	Fragment Intensity	Monoisotopic Mass	126.105	Explained mz	Explained Intensity	Name	4-Hydroxy-2,5-dimethylfuran-3(2H)-one	127.866	34907.2	Score	1	80.1507	8606.35	54.3966	8683.43	Score
64	57.0354	119466							67.0172	38740.1	Ion mz	111.009	57.0351	804	76.1873	7747.57	71.0481	10085.7	Ion mz	117.056	Explained mz	Explained Intensity	65.0386	112.3	92.0245	10667.3	121.064	20483.5	115.604	8896.68			50.0897	19656.3	Fragment mz	Fragment Intensity	97.0678	809.3	Score	0.586839	128.031	82543.3	Monoisotopic Mass	130.027	84.9378	23500	81.7942	8278.29	Monoisotopic Mass
65	62.5905	7824.18							67.0215	18753.1	Ion rt	158.016	81.0346	999	99.0044	9539.53	71.0517	17795.9	Ion rt	162.03	56.999	467.4	Ion mz	121.029	113.443	7921.71	Explained mz	Explained Intensity	Explained mz	Explained Intensity			51.6872	8712.59	57.0353	22428	Ion mz	125.097	Monoisotopic Mass	128.047	128.043	23560.8	Fragment mz	Fragment Intensity	85.0292	49516.2	85.0292	58065.6	Fragment mz
66	Explained mz	Explained Intensity							87.8119	8106.23	Name	2-Furoate	83.0498	979.2	99.0106	9464.28	116.928	1.39641e+06	Name	3-Hydroxyvaleric acid	57.0354	123.3	Ion rt	222.291	121.029	43057.3	106.044	999	108.023	999			59.0143	9993.43	69.0365	8938.16	Ion rt	281.523	Fragment mz	Fragment Intensity	136.32	9152.47	57.6203	7816.89	101.183	7511.81	87.789	8049.68	70.233
67	57.0354	999							111.009	16364	Score	1	Ion mz	111.081	99.9203	1.18539e+06	116.937	33203.8	Score	1	71.0116	54.4	Name	3-(2-Furanyl)-2-propenal	Explained mz	Explained Intensity	Ion mz	121.066	Ion mz	123.045			61.9881	240926	70.1867	7699.82	Name	Sulcatone	50.0891	9446.35	Explained mz	Explained Intensity	67.4648	8264.34	127.87	64548.1	90.3112	7458.99	84.1681
68	Ion mz	103.04							Explained mz	Explained Intensity	Monoisotopic Mass	112.016	Ion rt	294.167	100.929	9681.09	116.942	29362	Monoisotopic Mass	118.063	71.0157	62.6	Score	0.986286	92.0244	556	Ion rt	300.086	Ion rt	305.875			62.1863	8890.96	71.7125	8052.28	Score	0.677818	55.0197	9673.58	82.0296	730.1	79.0311	7961.1	Explained mz	Explained Intensity	101.02	8518.79	84.9381
69	Ion rt	105.144							67.0172	999	Fragment mz	Fragment Intensity	Name	LMFA05000119	100.936	13773	118.472	8624.71	Fragment mz	Fragment Intensity	72.9949	180.9	Monoisotopic Mass	122.037	Ion mz	121.029	Name	2,5-Dimethylphenol	Name	4-Methylcatechol			64.9692	24741	79.6427	8505.26	Monoisotopic Mass	126.105	57.6998	9284.58	Ion mz	128.035	85.0292	52606.3	85.0292	999	101.026	14080.7	94.3822
70	Name	4-hydroxy-butyric acid									55.9956	8114.16	Score	1	116.928	1.80929e+06	Explained mz	Explained Intensity	59.0143	62728.7	73.0313	268.4	Fragment mz	Fragment Intensity	Ion rt	328.239	Score	1	Score	1			78.9186	234824	94.5065	7835.04	Fragment mz	Fragment Intensity	65.0384	51402	Ion rt	64.0508	98.1782	10829.3	Ion mz	129.019	101.805	9173.5	110.229
71	Score	1									67.0173	100826	Monoisotopic Mass	112.089	117.019	11882.2	71.0481	566.2	68.2394	9398.47	75.0101	999	50.0893	13598.1	Name	Tropolone	Monoisotopic Mass	122.073	Monoisotopic Mass	124.052			78.9589	41942.3	95.0468	18491.8	51.4147	8938.62	82.9954	13478.4	Name	5-Oxoprolinate	127.87	70651.1	Ion rt	139.784	111.436	8697.26	120.943
72	Monoisotopic Mass	104.047									67.0218	24907.9	Fragment mz	Fragment Intensity	Explained mz	Explained Intensity	71.0517	999	73.0307	8167.99	Ion mz	119.035	50.0914	10730.5	Score	0.677818	Fragment mz	Fragment Intensity	Fragment mz	Fragment Intensity			79.9571	3777181	95.0541	21784.8	70.2998	10493.5	83.0495	31884.3	Score	1	127.882	16969.7	Name	2,5-Dioxopentanoate	127.87	55527.5	127.87
73	Fragment mz	Fragment Intensity									69.8774	9192.46	56.3442	9138.98	73.0312	201.3	Ion mz	117.056	99.9206	1.24266e+06	Ion rt	48.4478	65.0386	71207.7	Monoisotopic Mass	122.037	50.089	16713.7	95.0107	8339.61			80.9651	21441	97.0618	20156.1	97.0619	13456.9	99.0474	9084.02	Monoisotopic Mass	129.043	Explained mz	Explained Intensity	Score	1	137.16	8280.89	Explained mz
74	57.0319	30655.9									84.2727	7957.67	57.0351	16257.6	99.0106	8	Ion rt	198.858	116.928	1.56442e+06	Name	D-Threose	69.6234	8987.84	Fragment mz	Fragment Intensity	50.0913	17118.3	96.2659	8306.62			106.974	33984.2	97.0691	14980.3	97.0678	10902	127.036	48895.4	Fragment mz	Fragment Intensity	85.0292	999	Monoisotopic Mass	130.027	137.781	8821.29	85.0288
75	57.0354	119466									98.8857	9050.38	69.1316	8013.44	Ion mz	117.019	Name	3-Hydroxyvaleric acid	116.937	27140.6	Score	1	73.425	8258.77	84.9532	8823.62	50.5579	8457.54	97.4199	9073.88			106.982	346359	123.079	25889	108.25	8601.03	127.048	17077.3	50.0902	20484.1	Ion mz	129.019	Fragment mz	Fragment Intensity	Explained mz	Explained Intensity	Ion mz
76	62.5905	7824.18									111.01	37181.6	81.0346	20199.9	Ion rt	80.7534	Score	1	116.942	18712	Monoisotopic Mass	120.042	91.0171	18200	88.2998	8418.17	55.5437	8660.03	108.014	18796			122.973	49499.7	Explained mz	Explained Intensity	Explained mz	Explained Intensity	130.081	8148.13	51.1159	10075	Ion rt	99.2523	53.0948	8045.62	85.0292	999	Ion rt
77	Explained mz	Explained Intensity									121.825	8546.87	83.0498	19799.7	Name	Threonolactone	Monoisotopic Mass	118.063	Explained mz	Explained Intensity	Fragment mz	Fragment Intensity	92.0239	312110	115.449	8177.49	56.4894	8313.78	108.023	288857			124.988	746359	69.0365	398.1	97.0678	809.3	Explained mz	Explained Intensity	57.6395	8288.64	Name	2,5-Dioxopentanoate	80.1507	8606.35	101.026	242.3	Name
78	57.0354	999									Explained mz	Explained Intensity	109.067	9815.75	Score	0.769067	Fragment mz	Fragment Intensity	58.0436	128.7	56.9956	19988.7	92.0313	109838	121.028	37048	59.955	8091.38	109.055	8947.19			125	113614	Ion mz	125.097	Ion mz	125.097	55.0197	188	57.785	8753.92	Score	1	84.9378	23500	Ion mz	129.019	Score
79	Ion mz	103.04									67.0173	999	120.157	8408.61	Monoisotopic Mass	118.027	65.983	8573.37	59.0143	999	56.999	116959	93.0314	482984	130.764	9382.12	60.7531	7446.1	115.604	8896.68			Explained mz	Explained Intensity	Ion rt	326.643	Ion rt	281.523	83.0495	619.7	63.8906	9345.18	Monoisotopic Mass	130.027	85.0292	49516.2	Ion rt	59.591	Monoisotopic Mass
80	Ion rt	105.144											Explained mz	Explained Intensity	Fragment mz	Fragment Intensity	71.0481	10085.7	Ion mz	117.056	57.0354	30855.6	93.039	214291	Explained mz	Explained Intensity	72.6058	9054.15	Explained mz	Explained Intensity			79.9571	999	Name	2-Octen-4-one	Name	2-Ethyl-2-hexenal	99.0474	176.5	69.2896	8133.9	Fragment mz	Fragment Intensity	101.183	7511.81	Name	Methyl hydrogen fumarate	Fragment mz
81	Name	(R)-3-Hydroxyisobutyric acid											57.0351	804	50.091	12864.4	71.0517	17795.9	Ion rt	162.03	69.3627	6910.27	120.022	75609.2	92.0245	999	76.2965	8176.18	108.023	999					Score	0.867454	Score	1	Ion mz	127.04	70.4959	8385.17	57.6203	7816.89	127.87	64548.1	Score	1	70.233
82	Score	1											81.0346	999	53.8987	9364.91	116.928	1.39641e+06	Name	2-Hydroxy-2-methylbutyric acid	71.0116	13622.7	121.029	1.93397e+06	Ion mz	121.029	97.4859	10981.5	Ion mz	123.045					Monoisotopic Mass	126.104	Monoisotopic Mass	126.104	Ion rt	220.546	82.0296	14969.9	67.4648	8264.34	Explained mz	Explained Intensity	Monoisotopic Mass	130.027	84.1681
83	Monoisotopic Mass	104.047											83.0498	979.2	54.3577	7370.35	116.937	33203.8	Score	0.207616	71.0157	15655	Explained mz	Explained Intensity	Ion rt	328.239	106.044	29100.4	Ion rt	305.875					Fragment mz	Fragment Intensity	Fragment mz	Fragment Intensity	Name	Osmundalactone	85.7531	7944.71	79.0311	7961.1	85.0292	999	Fragment mz	Fragment Intensity	84.9381
84	Fragment mz	Fragment Intensity											Ion mz	111.081	61.6059	8522.77	116.942	29362	Monoisotopic Mass	118.063	72.9898	16167.1	65.0386	147.3	Name	Salicylaldehyde	119.049	10604.2	Name	2-Acetyl-3-methylfuran					57.0353	22428	51.4147	8938.62	Score	1	86.1681	8526.34	85.0292	52606.3	Ion mz	129.019	50.0909	16885.1	94.3822
85	57.0319	30655.9											Ion rt	294.167	64.491	7520.16	118.472	8624.71	Fragment mz	Fragment Intensity	72.9949	45276.7	91.0171	37.6	Score	1	119.826	8223.74	Score	1					69.0365	8938.16	70.2998	10493.5	Monoisotopic Mass	128.047	119.205	7950.28	98.1782	10829.3	Ion rt	139.784	61.2932	10248.6	110.229
86	57.0354	119466											Name	(R)-3-Methylcyclohexanone	68.2663	7340.11	Explained mz	Explained Intensity	59.0143	62728.7	73.0261	25653.6	Ion mz	121.029	Monoisotopic Mass	122.037	121.028	37258.8	Monoisotopic Mass	124.052					70.1867	7699.82	97.0619	13456.9	Fragment mz	Fragment Intensity	127.866	34907.2	127.87	70651.1	Name	2-Pentendioate	78.6759	8930.53	120.943
87	62.5905	7824.18											Score	0.703382	73.026	91333.7	71.0481	566.2	68.2394	9398.47	73.0313	67173.5	Ion rt	222.291	Fragment mz	Fragment Intensity	121.064	20483.5	Fragment mz	Fragment Intensity					71.7125	8052.28	97.0678	10902	49.5025	0	128.031	82543.3	127.882	16969.7	Score	1	85.0294	49008.6	127.87
88	Explained mz	Explained Intensity											Monoisotopic Mass	112.089	73.0312	238812	71.0517	999	73.0307	8167.99	73.5718	8071.6	Name	2-Hydroxybenzaldehyde	84.9532	8823.62	Explained mz	Explained Intensity	63.1883	8455.36					79.6427	8505.26	108.25	8601.03	49.5029	0	128.043	23560.8	Explained mz	Explained Intensity	Monoisotopic Mass	130.027	127.869	63029.5	Explained mz
89	57.0354	999											Fragment mz	Fragment Intensity	76.1873	7747.57	Ion mz	117.056	99.9206	1.24266e+06	75.0047	54071.3	Score	1	88.2998	8418.17	65.0386	98.5	67.7839	8224.51					94.5065	7835.04	Explained mz	Explained Intensity	49.5033	0	136.32	9152.47	85.0292	999	Fragment mz	Fragment Intensity	Explained mz	Explained Intensity	85.0288
90	Ion mz	103.04											50.089	12928.7	99.0044	9539.53	Ion rt	198.858	116.928	1.56442e+06	75.0101	249999	Monoisotopic Mass	122.037	115.449	8177.49	106.044	999	69.6401	8052.83					95.0468	18491.8	97.0678	809.3	49.5037	0	Explained mz	Explained Intensity	Ion mz	129.019	53.0948	8045.62	85.0294	999	Ion mz
91	Ion rt	105.144											50.0913	13631.5	99.0106	9464.28	Name	2-Hydroxy-2-methylbutyric acid	116.937	27140.6	76.0988	9001.8	Fragment mz	Fragment Intensity	121.028	37048	Ion mz	121.066	76.2778	8488.78					95.0541	21784.8	Ion mz	125.097	52.0544	0	82.0296	730.1	Ion rt	99.2523	80.1507	8606.35	Ion mz	129.019	Ion rt
92	Name	3-hydroxy-2-isobutyrate											56.5611	8615.53	99.9203	1.18539e+06	Score	1	116.942	18712	77.6151	8487.66	55.7509	7403.87	130.764	9382.12	Ion rt	300.086	80.0269	9174.06					97.0618	20156.1	Ion rt	281.523	52.0548	0	Ion mz	128.035	Name	2-Pentendioate	84.9378	23500	Ion rt	59.591	Name
93	Score	1											57.0325	9056.88	100.929	9681.09	Monoisotopic Mass	118.063	Explained mz	Explained Intensity	79.0606	7623.47	60.191	8480.57	Explained mz	Explained Intensity	Name	LMFA06000036	95.0103	10325.2					97.0691	14980.3	Name	6-Octenal	52.0552	0	Ion rt	64.0508	Score	1	85.0292	49516.2	Name	2,5-Dioxopentanoate	Score
94	Monoisotopic Mass	103.04											57.0351	16599.8	100.936	13773	Fragment mz	Fragment Intensity	73.0307	6.6	85.7781	9990.6	65.0386	24582.9	92.0245	999	Score	1	108.009	12679.2					123.079	25889	Score	0.766954	52.0556	0	Name	dimethadione	Monoisotopic Mass	130.027	101.183	7511.81	Score	1	Monoisotopic Mass
95	Fragment mz	Fragment Intensity											61.0234	9046.24	116.928	1.80929e+06	65.983	8573.37	Ion mz	117.056	99.9277	9761.8	65.0423	10613.6	Ion mz	121.029	Monoisotopic Mass	122.073	108.014	17128.3					Explained mz	Explained Intensity	Monoisotopic Mass	126.104	52.056	3886.37	Score	1	Fragment mz	Fragment Intensity	127.87	64548.1	Monoisotopic Mass	130.027	Fragment mz
96	50.0892	14532.6											68.3335	7982.59	117.019	11882.2	71.0481	10085.7	Ion rt	162.03	101.918	32858.2	73.819	7438.17	Ion rt	328.239	Fragment mz	Fragment Intensity	108.023	348150					57.0353	999	Fragment mz	Fragment Intensity	52.0564	6338.01	Monoisotopic Mass	129.043	57.6203	7816.89	Explained mz	Explained Intensity	Fragment mz	Fragment Intensity	70.233
97	50.0915	10370.3											74.8531	7856.03	Explained mz	Explained Intensity	71.0517	17795.9	Name	3-Hydroxyisovaleric acid	101.927	106854	78.3922	8057.8	Name	3-Hydroxybenzaldehyde	50.0896	10411	117.528	7629.52					69.0365	398.1	51.4147	8938.62	52.0568	7350.77	Fragment mz	Fragment Intensity	67.4648	8264.34	85.0292	999	54.9515	9724.03	84.1681
98	55.4211	7951.76											77.741	7901.27	73.0312	201.3	116.928	1.39641e+06	Score	1	118.926	48958.7	91.0165	9551.15	Score	1	52.7444	8942.52	Explained mz	Explained Intensity					Ion mz	125.097	70.2998	10493.5	52.0572	6145.51	50.0911	11940.6	79.0311	7961.1	Ion mz	129.019	56.0276	7570.24	84.9381
99	57.0318	34466.8											83.0497	21691.1	99.0106	8	116.937	33203.8	Monoisotopic Mass	118.063	119.026	14929.9	92.0239	147751	Monoisotopic Mass	122.037	65.0387	12546.2	80.0269	26.3					Ion rt	326.643	97.0619	13456.9	52.0576	3369.62	52.4658	7968.66	85.0292	52606.3	Ion rt	139.784	57.5151	7403.96	94.3822
100	57.0354	155441											83.5639	8189.08	Ion mz	117.019	116.942	29362	Fragment mz	Fragment Intensity	119.035	93744.1	92.0313	51417.8	Fragment mz	Fragment Intensity	92.0246	16148.9	108.023	999					Name	2-Ethyl-2-hexenal	97.0678	10902	52.058	0	52.9297	8019.87	98.1782	10829.3	Name	2-Hydroxyglutaric acid lactone	62.6581	7309.83	110.229
101	Explained mz	Explained Intensity											90.505	7812.32	Ion rt	80.7534	118.472	8624.71	59.0143	62728.7	Explained mz	Explained Intensity	92.9029	11323.5	84.9532	8823.62	92.0299	8551.36	Ion mz	123.045					Score	0.741446	108.25	8601.03	52.0584	0	55.9794	7746.37	127.87	70651.1	Score	1	74.7934	7393.76	120.943
102	57.0318	221.5											94.2587	7515.2	Name	Succinic acid	Explained mz	Explained Intensity	68.2394	9398.47	56.999	467.4	93.0314	218632	88.2998	8418.17	106.044	78889.7	Ion rt	305.875					Monoisotopic Mass	126.104	Explained mz	Explained Intensity	52.0588	0	56.9954	8852.74	127.882	16969.7	Monoisotopic Mass	130.027	84.9375	26015.8	127.87
103	57.0354	999											106.762	7532.58	Score	1	71.0481	566.2	73.0307	8167.99	57.0354	123.3	93.039	96161.2	115.449	8177.49	117.396	9624.34	Name	1-(2-Furanyl)-1-propanone					Fragment mz	Fragment Intensity	97.0678	809.3	52.0592	0	58.0431	8507.46	Explained mz	Explained Intensity	Fragment mz	Fragment Intensity	85.0291	74646.9	Explained mz
104	Ion mz	103.04											109.067	12788.1	Monoisotopic Mass	118.027	71.0517	999	99.9206	1.24266e+06	71.0116	54.4	120.02	28563.6	121.028	37048	119.049	27527.3	Score	1					50.0907	17782.2	Ion mz	125.097	56.978	0	103.064	9408.55	85.0292	999	53.0948	8045.62	101.026	11947.7	85.0288
105	Ion rt	105.144											116.723	8542.43	Fragment mz	Fragment Intensity	Ion mz	117.056	116.928	1.56442e+06	71.0157	62.6	121.029	864950	130.764	9382.12	121.028	56377.3	Monoisotopic Mass	124.052					56.4263	8674.51	Ion rt	281.523	56.9785	0	127.866	35046.9	Ion mz	129.019	80.1507	8606.35	127.869	43511.4	Ion mz
106	Name	(S)-3-Hydroxybutyric acid											Explained mz	Explained Intensity	50.091	12864.4	Ion rt	198.858	116.937	27140.6	73.0313	268.4	121.039	47111	Explained mz	Explained Intensity	121.064	23520.4	Fragment mz	Fragment Intensity					57.0354	20870	Name	LMFA05000114	56.9789	0	128.032	17757.4	Ion rt	99.2523	84.9378	23500	Explained mz	Explained Intensity	Ion rt
107	Score	1											57.0325	417.1	53.8987	9364.91	Name	3-Hydroxyisovaleric acid	116.942	18712	75.0101	999	121.043	31514.3	92.0245	999	Explained mz	Explained Intensity	95.0107	8339.61					95.047	14756.2	Score	0.766954	56.9794	0	131.831	7776.69	Name	2-Hydroxyglutaric acid lactone	85.0292	49516.2	56.0276	101.3	Name
108	Monoisotopic Mass	104.047											57.0351	764.5	54.3577	7370.35	Score	1	Explained mz	Explained Intensity	Ion mz	119.035	Explained mz	Explained Intensity			65.0387	158.9	96.2659	8306.62					95.0529	10701.4	Monoisotopic Mass	126.104	56.9799	2931.8	Explained mz	Explained Intensity	Score	1	101.183	7511.81	85.0291	999	Score
109	Fragment mz	Fragment Intensity											83.0497	999	61.6059	8522.77	Monoisotopic Mass	118.063	58.0436	128.7	Ion rt	48.4478	65.0384	167.1			92.0246	204.5	97.4199	9073.88					97.0623	19141	Fragment mz	Fragment Intensity	56.9803	6388.56	55.9794	648.1	Monoisotopic Mass	130.027	127.87	64548.1	101.026	159.9	Monoisotopic Mass
110	57.0319	30655.9											Ion mz	111.081	64.491	7520.16	Fragment mz	Fragment Intensity	59.0143	999	Name	3S,4-dihydroxy-butyric acid	91.0169	37.8			106.044	999	108.014	18796					97.069	18572.1	51.4147	8938.62	56.9808	8528.82	58.0431	711.8	Fragment mz	Fragment Intensity	Explained mz	Explained Intensity	Ion mz	129.019	Fragment mz
111	57.0354	119466											Ion rt	294.167	68.2663	7340.11	65.983	8573.37	Ion mz	117.056	Score	0.469725	Ion mz	121.029			Ion mz	121.066	108.023	288857					101.343	8210.04	70.2998	10493.5	56.9813	7287.33	Ion mz	128.035	57.6203	7816.89	85.0292	999	Ion rt	59.591	70.233
112	62.5905	7824.18											Name	3-Hepten-2-one	73.026	91333.7	71.0481	10085.7	Ion rt	162.03	Monoisotopic Mass	120.042	Ion rt	222.291			Ion rt	300.086	109.055	8947.19					107.854	8252.26	97.0619	13456.9	56.9817	3705.94	Ion rt	64.0508	67.4648	8264.34	Ion mz	129.019	Name	2-Pentendioate	84.1681
113	Explained mz	Explained Intensity											Score	0.944729	73.0312	238812	71.0517	17795.9	Name	3-Hydroxyisovalerate	Fragment mz	Fragment Intensity	Name	Tropolone			Name	2,6-Dimethylphenol	115.604	8896.68					112.097	7738.89	97.0678	10902	56.9822	0	Name	5-Oxo-D-proline	79.0311	7961.1	Ion rt	139.784	Score	1	84.9381
114	57.0354	999											Monoisotopic Mass	112.089	76.1873	7747.57	116.928	1.39641e+06	Score	1	56.9956	19988.7	Score	1			Score	1	Explained mz	Explained Intensity					123.08	21554.1	108.25	8601.03	56.9826	0	Score	1	85.0292	52606.3	Name	Itaconate	Monoisotopic Mass	130.027	94.3822
115	Ion mz	103.04											Fragment mz	Fragment Intensity	99.0044	9539.53	116.937	33203.8	Monoisotopic Mass	118.063	56.999	116959	Monoisotopic Mass	122.037			Monoisotopic Mass	122.073	108.023	999					130.806	8652.71	Explained mz	Explained Intensity	56.9831	0	Monoisotopic Mass	129.043	98.1782	10829.3	Score	1	Fragment mz	Fragment Intensity	110.229
116	Ion rt	105.144											56.3442	9138.98	99.0106	9464.28	116.942	29362	Fragment mz	Fragment Intensity	57.0354	30855.6	Fragment mz	Fragment Intensity			Fragment mz	Fragment Intensity	Ion mz	123.045					Explained mz	Explained Intensity	97.0678	809.3	56.9836	0	Fragment mz	Fragment Intensity	127.87	70651.1	Monoisotopic Mass	130.027	50.0909	16885.1	120.943
117	Name	2-Hydroxybutanoic acid											57.0351	16257.6	99.9203	1.18539e+06	118.472	8624.71	59.0143	62728.7	69.3627	6910.27	50.0893	13598.1			50.089	16713.7	Ion rt	305.875					57.0354	999	Ion mz	125.097	62.1211	0	50.0902	20484.1	127.882	16969.7	Fragment mz	Fragment Intensity	61.2932	10248.6	127.87
118	Score	1											69.1316	8013.44	100.929	9681.09	Explained mz	Explained Intensity	68.2394	9398.47	71.0116	13622.7	50.0914	10730.5			50.0913	17118.3	Name	3-Hydroxybenzyl alcohol					80.0269	341.8	Ion rt	281.523	62.1216	0	51.1159	10075	Explained mz	Explained Intensity	53.0948	8045.62	78.6759	8930.53	Explained mz
119	Monoisotopic Mass	104.047											81.0346	20199.9	100.936	13773	71.0481	566.2	73.0307	8167.99	71.0157	15655	65.0386	71207.7			50.5579	8457.54	Score	0.0349377					Ion mz	125.097	Name	LMFA12000108	62.1222	0	57.6395	8288.64	85.0292	999	80.1507	8606.35	85.0294	49008.6	85.0288
120	Fragment mz	Fragment Intensity											83.0498	19799.7	116.928	1.80929e+06	71.0517	999	99.9206	1.24266e+06	72.9898	16167.1	69.6234	8987.84			55.5437	8660.03	Monoisotopic Mass	124.052					Ion rt	326.643	Score	1	62.1227	0	57.785	8753.92	Ion mz	129.019	84.9378	23500	127.869	63029.5	Ion mz
121	50.0892	14532.6											109.067	9815.75	117.019	11882.2	Ion mz	117.056	116.928	1.56442e+06	72.9949	45276.7	73.425	8258.77			56.4894	8313.78	Fragment mz	Fragment Intensity					Name	Sulcatone	Monoisotopic Mass	126.104	62.1232	3478.26	63.8906	9345.18	Ion rt	99.2523	85.0292	49516.2	Explained mz	Explained Intensity	Ion rt
122	50.0915	10370.3											120.157	8408.61	Explained mz	Explained Intensity	Ion rt	198.858	116.937	27140.6	73.0261	25653.6	91.0171	18200			59.955	8091.38	63.1883	8455.36					Score	1	Fragment mz	Fragment Intensity	62.1237	6437.58	69.2896	8133.9	Name	Itaconate	101.183	7511.81	85.0294	999	Name
123	55.4211	7951.76											Explained mz	Explained Intensity	73.0312	201.3	Name	3-Hydroxyisovalerate	116.942	18712	73.0313	67173.5	92.0239	312110			60.7531	7446.1	67.7839	8224.51					Monoisotopic Mass	126.104	51.4147	8938.62	62.1243	8151.54	70.4959	8385.17	Score	1	127.87	64548.1	Ion mz	129.019	Score
124	57.0318	34466.8											57.0351	804	99.0106	8	Score	1	Explained mz	Explained Intensity	73.5718	8071.6	92.0313	109838			72.6058	9054.15	69.6401	8052.83					Fragment mz	Fragment Intensity	70.2998	10493.5	62.1248	7470.13	82.0296	14969.9	Monoisotopic Mass	130.027	Explained mz	Explained Intensity	Ion rt	59.591	Monoisotopic Mass
125	57.0354	155441											81.0346	999	Ion mz	117.019	Monoisotopic Mass	118.063	58.0436	128.7	75.0047	54071.3	93.0314	482984			76.2965	8176.18	76.2778	8488.78					57.0353	22428	97.0619	13456.9	62.1253	4758.06	85.7531	7944.71	Fragment mz	Fragment Intensity	85.0292	999	Name	2-Hydroxyglutaric acid lactone	Fragment mz
126	Explained mz	Explained Intensity											83.0498	979.2	Ion rt	80.7534	Fragment mz	Fragment Intensity	59.0143	999	75.0101	249999	93.039	214291			97.4859	10981.5	80.0269	9174.06					69.0365	8938.16	97.0678	10902	62.1258	0	86.1681	8526.34	57.6203	7816.89	Ion mz	129.019	Score	1	70.233
127	57.0355	999											Ion mz	111.081	Name	Succinate	65.983	8573.37	Ion mz	117.056	76.0988	9001.8	120.022	75609.2			106.044	29100.4	95.0103	10325.2					70.1867	7699.82	108.25	8601.03	62.1264	0	119.205	7950.28	67.4648	8264.34	Ion rt	139.784	Monoisotopic Mass	130.027	84.1681
128	Ion mz	103.04											Ion rt	294.167	Score	1	71.0481	10085.7	Ion rt	162.03	77.6151	8487.66	121.029	1.93397e+06			119.049	10604.2	108.009	12679.2					71.7125	8052.28	Explained mz	Explained Intensity	62.1269	0	127.866	34907.2	79.0311	7961.1	Name	2-Methylmaleate	Fragment mz	Fragment Intensity	84.9381
129	Ion rt	105.144											Name	LMFA12000110	Monoisotopic Mass	118.027	71.0517	17795.9	Name	2-hydroxy-2-methyl-butyric acid	79.0606	7623.47	Explained mz	Explained Intensity			119.826	8223.74	108.014	17128.3					79.6427	8505.26	97.0678	809.3	62.1274	0	128.031	82543.3	85.0292	52606.3	Score	1	50.0909	16885.1	94.3822
130	Name	(S)-3-Hydroxyisobutyrate											Score	0.865047	Fragment mz	Fragment Intensity	116.928	1.39641e+06	Score	0.207616	85.7781	9990.6	65.0386	112.3			121.028	37258.8	108.023	348150					94.5065	7835.04	Ion mz	125.097	65.0343	0	128.043	23560.8	98.1782	10829.3	Monoisotopic Mass	130.027	61.2932	10248.6	110.229
131	Score	1											Monoisotopic Mass	112.089	50.091	12864.4	116.937	33203.8	Monoisotopic Mass	118.063	99.9277	9761.8	Ion mz	121.029			121.064	20483.5	117.528	7629.52					95.0468	18491.8	Ion rt	281.523	65.0349	0	136.32	9152.47	127.87	70651.1	Fragment mz	Fragment Intensity	78.6759	8930.53	120.943
132	Monoisotopic Mass	104.047											Fragment mz	Fragment Intensity	53.8987	9364.91	116.942	29362	Fragment mz	Fragment Intensity	101.918	32858.2	Ion rt	222.291			Explained mz	Explained Intensity	Explained mz	Explained Intensity					95.0541	21784.8	Name	LMFA12000105	65.0354	0	Explained mz	Explained Intensity	127.882	16969.7	53.0948	8045.62	85.0294	49008.6	127.87
133	Fragment mz	Fragment Intensity											50.089	12928.7	54.3577	7370.35	118.472	8624.71	59.0143	62728.7	101.927	106854	Name	Salicylaldehyde			65.0386	98.5	80.0269	26.3					97.0618	20156.1	Score	1	65.036	0	82.0296	730.1	Explained mz	Explained Intensity	80.1507	8606.35	127.869	63029.5	Explained mz
134	50.0892	14532.6											50.0913	13631.5	61.6059	8522.77	Explained mz	Explained Intensity	68.2394	9398.47	118.926	48958.7	Score	1			106.044	999	Ion mz	123.045					97.0691	14980.3	Monoisotopic Mass	126.104	65.0366	885.721	Ion mz	128.035	85.0292	999	84.9378	23500	Explained mz	Explained Intensity	85.0288
135	50.0915	10370.3											56.5611	8615.53	64.491	7520.16	71.0481	566.2	73.0307	8167.99	119.026	14929.9	Monoisotopic Mass	122.037			Ion mz	121.066	Ion rt	305.875					123.079	25889	Fragment mz	Fragment Intensity	65.0371	5606.02	Ion rt	64.0508	Ion mz	129.019	85.0292	49516.2	85.0294	999	Ion mz
136	55.4211	7951.76											57.0325	9056.88	68.2663	7340.11	71.0517	999	99.9206	1.24266e+06	119.035	93744.1	Fragment mz	Fragment Intensity			Ion rt	300.086	Name	cis,trans-hepta-2,4,6-trienoic acid					Explained mz	Explained Intensity	51.4147	8938.62	65.0377	23138.1	Name	4-Oxoproline	Ion rt	99.2523	101.183	7511.81	Ion mz	129.019	Ion rt
137	57.0318	34466.8											57.0351	16599.8	73.026	91333.7	Ion mz	117.056	116.928	1.56442e+06	Explained mz	Explained Intensity	55.7509	7403.87			Name	3,4-Dimethylphenol	Score	1					57.0353	999	70.2998	10493.5	65.0383	32580.3	Score	1	Name	2-Methylmaleate	127.87	64548.1	Ion rt	59.591	Name
138	57.0354	155441											61.0234	9046.24	73.0312	238812	Ion rt	198.858	116.937	27140.6	56.999	467.4	60.191	8480.57			Score	1	Monoisotopic Mass	124.052					69.0365	398.1	97.0619	13456.9	65.0388	28598.1	Monoisotopic Mass	129.043	Score	1	Explained mz	Explained Intensity	Name	2-Methylmaleate	Score
139	Explained mz	Explained Intensity											68.3335	7982.59	76.1873	7747.57	Name	3-hydroxy valeric acid	116.942	18712	57.0354	123.3	65.0386	24582.9			Monoisotopic Mass	122.073	Fragment mz	Fragment Intensity					Ion mz	125.097	97.0678	10902	65.0394	15018.2	Fragment mz	Fragment Intensity	Monoisotopic Mass	130.027	85.0292	999	Score	1	Monoisotopic Mass
140	57.0355	999											74.8531	7856.03	99.0044	9539.53	Score	1	Explained mz	Explained Intensity	71.0116	54.4	65.0423	10613.6			Fragment mz	Fragment Intensity	63.1883	8455.36					Ion rt	326.643	108.25	8601.03	65.0399	1708.9	50.0902	20484.1	Fragment mz	Fragment Intensity	Ion mz	129.019	Monoisotopic Mass	130.027	Fragment mz
141	Ion mz	103.04											77.741	7901.27	99.0106	9464.28	Monoisotopic Mass	118.063	73.0307	6.6	71.0157	62.6	73.819	7438.17			50.089	16713.7	67.7839	8224.51					Name	6-Octenal	Explained mz	Explained Intensity	65.0405	0	51.1159	10075	57.6203	7816.89	Ion rt	139.784	Fragment mz	Fragment Intensity	70.233
142	Ion rt	105.144											83.0497	21691.1	99.9203	1.18539e+06	Fragment mz	Fragment Intensity	Ion mz	117.056	73.0313	268.4	78.3922	8057.8			50.0913	17118.3	69.6401	8052.83					Score	1	97.0678	809.3	65.0411	0	57.6395	8288.64	67.4648	8264.34	Name	(E)-Glutaconate	50.0909	16885.1	84.1681
143	Name	Methyl methoxyacetate											83.5639	8189.08	100.929	9681.09	65.983	8573.37	Ion rt	162.03	Ion mz	119.035	91.0165	9551.15			50.5579	8457.54	76.2778	8488.78					Monoisotopic Mass	126.104	Ion mz	125.097	65.0416	10488.6	57.785	8753.92	79.0311	7961.1	Score	1	61.2932	10248.6	84.9381
144	Score	0.654772											90.505	7812.32	100.936	13773	71.0481	10085.7	Name	3-hydroxy valeric acid	Ion rt	48.4478	92.0239	147751			55.5437	8660.03	80.0269	9174.06					Fragment mz	Fragment Intensity	Ion rt	281.523	65.0422	10300.2	63.8906	9345.18	85.0292	52606.3	Monoisotopic Mass	130.027	78.6759	8930.53	94.3822
145	Monoisotopic Mass	104.047											94.2587	7515.2	116.928	1.80929e+06	71.0517	17795.9	Score	1	Name	Erythrose	92.0313	51417.8			56.4894	8313.78	95.0103	10325.2					57.0353	22428	Name	LMFA06000030	65.0428	6616.47	69.2896	8133.9	98.1782	10829.3	Fragment mz	Fragment Intensity	85.0294	49008.6	110.229
146	Fragment mz	Fragment Intensity											106.762	7532.58	117.019	11882.2	116.928	1.39641e+06	Monoisotopic Mass	118.063	Score	0.659585	92.9029	11323.5			59.955	8091.38	108.009	12679.2					69.0365	8938.16	Score	1	65.0433	2171.77	70.4959	8385.17	127.87	70651.1	53.0948	8045.62	127.869	63029.5	120.943
147	50.0892	14532.6											109.067	12788.1	Explained mz	Explained Intensity	116.937	33203.8	Fragment mz	Fragment Intensity	Monoisotopic Mass	120.042	93.0314	218632			60.7531	7446.1	108.014	17128.3					70.1867	7699.82	Monoisotopic Mass	126.104	65.0439	0	82.0296	14969.9	127.882	16969.7	80.1507	8606.35	Explained mz	Explained Intensity	127.87
148	50.0915	10370.3											116.723	8542.43	73.0312	201.3	116.942	29362	59.0143	62728.7	Fragment mz	Fragment Intensity	93.039	96161.2			72.6058	9054.15	108.023	348150					71.7125	8052.28	Fragment mz	Fragment Intensity	65.0445	0	85.7531	7944.71	Explained mz	Explained Intensity	84.9378	23500	85.0294	999	Explained mz
149	55.4211	7951.76											Explained mz	Explained Intensity	99.0106	8	118.472	8624.71	68.2394	9398.47	56.9956	19988.7	120.02	28563.6			76.2965	8176.18	117.528	7629.52					79.6427	8505.26	51.4147	8938.62	65.045	0	86.1681	8526.34	85.0292	999	85.0292	49516.2	Ion mz	129.019	85.0288
150	57.0318	34466.8											57.0325	417.1	Ion mz	117.019	Explained mz	Explained Intensity	73.0307	8167.99	56.999	116959	121.029	864950			97.4859	10981.5	Explained mz	Explained Intensity					94.5065	7835.04	70.2998	10493.5	65.0456	0	119.205	7950.28	Ion mz	129.019	101.183	7511.81	Ion rt	59.591	Ion mz
151	57.0354	155441											57.0351	764.5	Ion rt	80.7534	71.0481	566.2	99.9206	1.24266e+06	57.0354	30855.6	121.039	47111			106.044	29100.4	80.0269	26.3					95.0468	18491.8	97.0619	13456.9	69.556	0	127.866	34907.2	Ion rt	99.2523	127.87	64548.1	Name	Itaconate	Ion rt
152	Explained mz	Explained Intensity											83.0497	999	Name	xi-3-Hydroxy-2-oxobutanoic acid	71.0517	999	116.928	1.56442e+06	69.3627	6910.27	121.043	31514.3			119.049	10604.2	108.023	999					95.0541	21784.8	97.0678	10902	69.5566	0	128.031	82543.3	Name	(E)-Glutaconate	Explained mz	Explained Intensity	Score	1	Name
153	57.0354	999											Ion mz	111.081	Score	1	Ion mz	117.056	116.937	27140.6	71.0116	13622.7	Explained mz	Explained Intensity			119.826	8223.74	Ion mz	123.045					97.0618	20156.1	108.25	8601.03	69.5572	0	128.043	23560.8	Score	1	85.0292	999	Monoisotopic Mass	130.027	Score
154	Ion mz	103.04											Ion rt	294.167	Monoisotopic Mass	118.027	Ion rt	198.858	116.942	18712	71.0157	15655	65.0384	167.1			121.028	37258.8	Ion rt	305.875					97.0691	14980.3	Explained mz	Explained Intensity	69.5579	0	136.32	9152.47	Monoisotopic Mass	130.027	Ion mz	129.019	Fragment mz	Fragment Intensity	Monoisotopic Mass
155	Ion rt	105.144											Name	LMFA12000087	Fragment mz	Fragment Intensity	Name	5-Hydroxypentanoate	Explained mz	Explained Intensity	72.9898	16167.1	91.0169	37.8			121.064	20483.5	Name	4,6-Heptadiyne-1,3-diol					123.079	25889	97.0678	809.3	69.5585	4764.38	Explained mz	Explained Intensity	Fragment mz	Fragment Intensity	Ion rt	139.784	50.0909	16885.1	Fragment mz
156	Name	2S-Hydroxybutanoic acid											Score	0.798133	50.091	12864.4	Score	1	58.0436	128.7	72.9949	45276.7	Ion mz	121.029			Explained mz	Explained Intensity	Score	0.0560339					Explained mz	Explained Intensity	Ion mz	125.097	69.5591	8079.27	82.0296	730.1	57.6203	7816.89	Name	Glutaconic acid	61.2932	10248.6	70.233
157	Score	1											Monoisotopic Mass	112.089	53.8987	9364.91	Monoisotopic Mass	118.063	59.0143	999	73.0261	25653.6	Ion rt	222.291			106.044	999	Monoisotopic Mass	124.052					57.0353	999	Ion rt	281.523	69.5597	9453.61	Ion mz	128.035	67.4648	8264.34	Score	1	78.6759	8930.53	84.1681
158	Monoisotopic Mass	104.047											Fragment mz	Fragment Intensity	54.3577	7370.35	Fragment mz	Fragment Intensity	Ion mz	117.056	73.0313	67173.5	Name	3-Hydroxybenzaldehyde			Ion mz	121.066	Fragment mz	Fragment Intensity					69.0365	398.1	Name	(2E,4E)-2,4-Octadien-1-ol	69.5604	7845.47	Ion rt	64.0508	79.0311	7961.1	Monoisotopic Mass	130.027	85.0294	49008.6	84.9381
159	Fragment mz	Fragment Intensity											56.3442	9138.98	61.6059	8522.77	65.983	8573.37	Ion rt	162.03	73.5718	8071.6	Score	1			Ion rt	300.086	63.1883	8455.36					Ion mz	125.097	Score	1	69.561	4338.07	Name	N-Acryloylglycine	85.0292	52606.3	Fragment mz	Fragment Intensity	127.869	63029.5	94.3822
160	57.0319	30655.9											57.0351	16257.6	64.491	7520.16	71.0481	10085.7	Name	5-Hydroxypentanoate	75.0047	54071.3	Monoisotopic Mass	122.037			Name	2-Phenylethanol	67.7839	8224.51					Ion rt	326.643	Monoisotopic Mass	126.104	69.5616	0	Score	1	98.1782	10829.3	53.0948	8045.62	Explained mz	Explained Intensity	110.229
161	57.0354	119466											69.1316	8013.44	68.2663	7340.11	71.0517	17795.9	Score	1	75.0101	249999	Fragment mz	Fragment Intensity			Score	0.0553441	69.6401	8052.83					Name	(Z)-5-Octenal	Fragment mz	Fragment Intensity	69.5622	0	Monoisotopic Mass	129.043	127.87	70651.1	80.1507	8606.35	85.0294	999	120.943
162	62.5905	7824.18											81.0346	20199.9	73.026	91333.7	116.928	1.39641e+06	Monoisotopic Mass	118.063	76.0988	9001.8	55.7509	7403.87			Monoisotopic Mass	122.073	76.2778	8488.78					Score	1	51.4147	8938.62	69.5629	0	Fragment mz	Fragment Intensity	127.882	16969.7	84.9378	23500	Ion mz	129.019	127.87
163	Explained mz	Explained Intensity											83.0498	19799.7	73.0312	238812	116.937	33203.8	Fragment mz	Fragment Intensity	77.6151	8487.66	60.191	8480.57			Fragment mz	Fragment Intensity	80.0269	9174.06					Monoisotopic Mass	126.104	70.2998	10493.5	69.5635	0	50.0902	20484.1	Explained mz	Explained Intensity	85.0292	49516.2	Ion rt	59.591	Explained mz
164	57.0354	999											109.067	9815.75	76.1873	7747.57	116.942	29362	59.0143	62728.7	79.0606	7623.47	65.0386	24582.9			50.0896	10411	95.0103	10325.2					Fragment mz	Fragment Intensity	97.0619	13456.9	83.0445	0	51.1159	10075	85.0292	999	101.183	7511.81	Name	(E)-Glutaconate	85.0288
165	Ion mz	103.04											120.157	8408.61	99.0044	9539.53	118.472	8624.71	68.2394	9398.47	85.7781	9990.6	65.0423	10613.6			52.7444	8942.52	108.009	12679.2					57.0353	22428	97.0678	10902	83.0454	0	57.6395	8288.64	Ion mz	129.019	127.87	64548.1	Score	1	Ion mz
166	Ion rt	105.144											Explained mz	Explained Intensity	99.0106	9464.28	Explained mz	Explained Intensity	73.0307	8167.99	99.9277	9761.8	73.819	7438.17			65.0387	12546.2	108.014	17128.3					69.0365	8938.16	108.25	8601.03	83.0462	0	57.785	8753.92	Ion rt	99.2523	Explained mz	Explained Intensity	Monoisotopic Mass	130.027	Ion rt
167	Name	2-Hydroxybutyric acid											57.0351	804	99.9203	1.18539e+06	71.0481	566.2	99.9206	1.24266e+06	101.918	32858.2	78.3922	8057.8			92.0246	16148.9	108.023	348150					70.1867	7699.82	Explained mz	Explained Intensity	83.047	0	63.8906	9345.18	Name	Glutaconic acid	85.0292	999	Fragment mz	Fragment Intensity	Name
168	Score	1											81.0346	999	100.929	9681.09	71.0517	999	116.928	1.56442e+06	101.927	106854	91.0165	9551.15			92.0299	8551.36	117.528	7629.52					71.7125	8052.28	97.0678	809.3	83.0478	3554.69	69.2896	8133.9	Score	1	Ion mz	129.019	50.0909	16885.1	Score
169	Monoisotopic Mass	104.047											83.0498	979.2	100.936	13773	Ion mz	117.056	116.937	27140.6	118.926	48958.7	92.0239	147751			106.044	78889.7	Explained mz	Explained Intensity					79.6427	8505.26	Ion mz	125.097	83.0486	7021.77	70.4959	8385.17	Monoisotopic Mass	130.027	Ion rt	139.784	61.2932	10248.6	Monoisotopic Mass
170	Fragment mz	Fragment Intensity											Ion mz	111.081	116.928	1.80929e+06	Ion rt	198.858	116.942	18712	119.026	14929.9	92.0313	51417.8			117.396	9624.34	80.0269	26.3					94.5065	7835.04	Ion rt	281.523	83.0494	9399.69	82.0296	14969.9	Fragment mz	Fragment Intensity	Name	Acetylpyruvate	78.6759	8930.53	Fragment mz
171	57.0319	30655.9											Ion rt	294.167	117.019	11882.2	Name	Ethyl lactate	Explained mz	Explained Intensity	119.035	93744.1	92.9029	11323.5			119.049	27527.3	Ion mz	123.045					95.0468	18491.8	Name	3E-octen-2-one	83.0502	8870.52	85.7531	7944.71	57.6203	7816.89	Score	1	85.0294	49008.6	70.233
172	57.0354	119466											Name	trans-2-trans-4-Heptadien-1-ol	Explained mz	Explained Intensity	Score	0.412186	58.0436	128.7	Explained mz	Explained Intensity	93.0314	218632			121.028	56377.3	Ion rt	305.875					95.0541	21784.8	Score	1	83.051	5654.97	86.1681	8526.34	67.4648	8264.34	Monoisotopic Mass	130.027	127.869	63029.5	84.1681
173	62.5905	7824.18											Score	1	73.0312	201.3	Monoisotopic Mass	118.063	59.0143	999	56.999	467.4	93.039	96161.2			121.064	23520.4	Name	2-Hydroxybenzyl alcohol					97.0618	20156.1	Monoisotopic Mass	126.104	83.0519	0	119.205	7950.28	79.0311	7961.1	Fragment mz	Fragment Intensity	Explained mz	Explained Intensity	84.9381
174	Explained mz	Explained Intensity											Monoisotopic Mass	112.089	99.0106	8	Fragment mz	Fragment Intensity	Ion mz	117.056	57.0354	123.3	120.02	28563.6			Explained mz	Explained Intensity	Score	0.0349377					97.0691	14980.3	Fragment mz	Fragment Intensity	83.0527	0	127.866	34907.2	85.0292	52606.3	53.0948	8045.62	85.0294	999	94.3822
175	57.0354	999											Fragment mz	Fragment Intensity	Ion mz	117.019	50.0895	18528.6	Ion rt	162.03	71.0116	54.4	121.029	864950			65.0387	158.9	Monoisotopic Mass	124.052					123.079	25889	51.4147	8938.62	83.0535	0	128.031	82543.3	98.1782	10829.3	80.1507	8606.35	Ion mz	129.019	110.229
176	Ion mz	103.04											56.3442	9138.98	Ion rt	80.7534	51.7415	9115.85	Name	Ethyl lactate	71.0157	62.6	121.039	47111			Ion mz	121.066	Fragment mz	Fragment Intensity					Explained mz	Explained Intensity	70.2998	10493.5	83.0543	0	128.043	23560.8	127.87	70651.1	84.9378	23500	Ion rt	59.591	120.943
177	Ion rt	105.144											57.0351	16257.6	Name	4-Hydroxy-2-oxobutanoic acid	71.0476	21697.9	Score	0.777199	73.0313	268.4	121.043	31514.3			Ion rt	300.086	63.1883	8455.36					57.0353	999	97.0619	13456.9	127.026	0	136.32	9152.47	127.882	16969.7	85.0292	49516.2	Name	Glutaconic acid	127.87
178	Name	Gamma Hydroxybutyric Acid											69.1316	8013.44	Score	1	71.0522	20277.5	Monoisotopic Mass	118.063	75.0101	999	Explained mz	Explained Intensity			Name	4-Methylbenzyl alcohol	67.7839	8224.51					69.0365	398.1	97.0678	10902	127.028	0	Explained mz	Explained Intensity	Explained mz	Explained Intensity	101.183	7511.81	Score	1	Explained mz
179	Score	1											81.0346	20199.9	Monoisotopic Mass	118.027	73.0312	8339.25	Fragment mz	Fragment Intensity	Ion mz	119.035	65.0384	167.1			Score	0.993855	69.6401	8052.83					Ion mz	125.097	108.25	8601.03	127.029	0	82.0296	730.1	85.0291	999	127.87	64548.1	Monoisotopic Mass	130.027	85.0288
180	Monoisotopic Mass	103.04											83.0498	19799.7	Fragment mz	Fragment Intensity	76.426	8205.9	59.0143	62728.7	Ion rt	48.4478	91.0169	37.8			Monoisotopic Mass	122.073	76.2778	8488.78					Ion rt	326.643	Explained mz	Explained Intensity	127.031	0			Ion mz	129.019	Explained mz	Explained Intensity	Fragment mz	Fragment Intensity	Ion mz
181	Fragment mz	Fragment Intensity											109.067	9815.75	50.091	12864.4	83.9308	13575.5	68.2394	9398.47	Name	L-Erythrulose					Fragment mz	Fragment Intensity	80.0269	9174.06					Name	LMFA05000114	97.0678	809.3	127.032	2507.94			Ion rt	99.2523	85.0292	999	50.0909	16885.1	Ion rt
182	50.0892	14532.6											120.157	8408.61	53.8987	9364.91	99.911	36981.3	73.0307	8167.99	Score	0.56964					50.089	16713.7	95.0103	10325.2					Score	0.865549	Ion mz	125.097	127.034	8540.47			Name	Acetylpyruvate			61.2932	10248.6	Name
183	50.0915	10370.3											Explained mz	Explained Intensity	54.3577	7370.35	100.929	10535.8	99.9206	1.24266e+06	Monoisotopic Mass	120.042					50.0913	17118.3	108.009	12679.2					Monoisotopic Mass	126.104	Ion rt	281.523	127.035	24531.5			Score	1			78.6759	8930.53	Score
184	55.4211	7951.76											57.0351	804	61.6059	8522.77	103.387	8216.28	116.928	1.56442e+06	Fragment mz	Fragment Intensity					50.5579	8457.54	108.014	17128.3					Fragment mz	Fragment Intensity	Name	LMFA06000032	127.037	26268.3			Monoisotopic Mass	130.027			85.0294	49008.6	Monoisotopic Mass
185	57.0318	34466.8											81.0346	999	64.491	7520.16	116.928	1345771	116.937	27140.6	56.9956	19988.7					55.5437	8660.03	108.023	348150					57.0353	22428	Score	1	127.039	15975.7			Fragment mz	Fragment Intensity			127.869	63029.5	Fragment mz
186	57.0354	155441											83.0498	979.2	68.2663	7340.11	117.055	15377.4	116.942	18712	56.999	116959					56.4894	8313.78	117.528	7629.52					69.0365	8938.16	Monoisotopic Mass	126.104	127.04	5150.75			57.6203	7816.89			Explained mz	Explained Intensity	70.233
187	Explained mz	Explained Intensity											Ion mz	111.081	73.026	91333.7	Explained mz	Explained Intensity	Explained mz	Explained Intensity	57.0354	30855.6					59.955	8091.38	Explained mz	Explained Intensity					70.1867	7699.82	Fragment mz	Fragment Intensity	127.042	0			67.4648	8264.34			85.0294	999	84.1681
188	57.0318	221.5											Ion rt	294.167	73.0312	238812	73.0312	225.3	59.0143	50.4	69.3627	6910.27					60.7531	7446.1	80.0269	26.3					71.7125	8052.28	51.4147	8938.62	127.043	0			79.0311	7961.1			Ion mz	129.019	84.9381
189	57.0354	999											Name	LMFA06000020	76.1873	7747.57	Ion mz	117.056	73.0307	6.6	71.0116	13622.7					72.6058	9054.15	Ion mz	123.045					79.6427	8505.26	70.2998	10493.5	127.045	0			85.0292	52606.3			Ion rt	59.591	94.3822
190	Ion mz	103.04											Score	0.944729	99.0044	9539.53	Ion rt	198.858	Ion mz	117.056	71.0157	15655					76.2965	8176.18	Ion rt	305.875					94.5065	7835.04	97.0619	13456.9	127.046	0			98.1782	10829.3			Name	Acetylpyruvate	110.229
191	Ion rt	105.144											Monoisotopic Mass	112.089	99.0106	9464.28	Name	2-Ethylhydracrylic acid	Ion rt	162.03	72.9898	16167.1					97.4859	10981.5	Name	1-(2-Furanyl)-2-propanone					95.0468	18491.8	97.0678	10902	127.048	0			127.87	70651.1			Score	1	120.943
192	Name	4-Hydroxyacid											Fragment mz	Fragment Intensity	99.9203	1.18539e+06	Score	1	Name	2-Ethylhydracrylic acid	72.9949	45276.7					106.044	29100.4	Score	1					95.0541	21784.8	108.25	8601.03	139.39	0			127.882	16969.7			Monoisotopic Mass	130.027	127.87
193	Score	1											56.3442	9138.98	100.929	9681.09	Monoisotopic Mass	118.063	Score	0.687729	73.0261	25653.6					119.049	10604.2	Monoisotopic Mass	124.052					97.0618	20156.1	Explained mz	Explained Intensity	139.392	0			Explained mz	Explained Intensity			Fragment mz	Fragment Intensity	Explained mz
194	Monoisotopic Mass	104.047											57.0351	16257.6	100.936	13773	Fragment mz	Fragment Intensity	Monoisotopic Mass	118.063	73.0313	67173.5					119.826	8223.74	Fragment mz	Fragment Intensity					97.0691	14980.3	97.0678	809.3	139.394	0			85.0292	999			50.0909	16885.1	85.0288
195	Fragment mz	Fragment Intensity											69.1316	8013.44	116.928	1.80929e+06	65.983	8573.37	Fragment mz	Fragment Intensity	73.5718	8071.6					121.028	37258.8	63.1883	8455.36					123.079	25889	Ion mz	125.097	139.395	0							61.2932	10248.6	Ion mz
196	50.0892	14532.6											81.0346	20199.9	117.019	11882.2	71.0481	10085.7	59.0143	62728.7	75.0047	54071.3					121.064	20483.5	67.7839	8224.51					Explained mz	Explained Intensity	Ion rt	281.523	Explained mz	Explained Intensity							78.6759	8930.53	Ion rt
197	50.0915	10370.3											83.0498	19799.7	Explained mz	Explained Intensity	71.0517	17795.9	68.2394	9398.47	75.0101	249999					Explained mz	Explained Intensity	69.6401	8052.83					57.0353	999	Name	LMFA12000095	65.0377	709.5							85.0294	49008.6	Name
198	55.4211	7951.76											109.067	9815.75	73.0312	201.3	116.928	1.39641e+06	73.0307	8167.99	76.0988	9001.8					65.0386	98.5	76.2778	8488.78					69.0365	398.1	Score	1	65.0383	999							127.869	63029.5	Score
199	57.0318	34466.8											120.157	8408.61	99.0106	8	116.937	33203.8	99.9206	1.24266e+06	77.6151	8487.66					106.044	999	80.0269	9174.06					Ion mz	125.097	Monoisotopic Mass	126.104	65.0388	876.9							Explained mz	Explained Intensity	Monoisotopic Mass
200	57.0354	155441											Explained mz	Explained Intensity	Ion mz	117.019	116.942	29362	116.928	1.56442e+06	79.0606	7623.47					Ion mz	121.066	95.0103	10325.2					Ion rt	326.643	Fragment mz	Fragment Intensity	65.0394	460.5							85.0294	999	Fragment mz
201	Explained mz	Explained Intensity											57.0351	804	Ion rt	80.7534	118.472	8624.71	116.937	27140.6	85.7781	9990.6					Ion rt	300.086	108.009	12679.2					Name	LMFA12000108	51.4147	8938.62	65.0399	52.4									70.233
202	57.0355	999											81.0346	999	Name	Methyl oxalate	Explained mz	Explained Intensity	116.942	18712	99.9277	9761.8					Name	3-Methylbenzyl alcohol	108.014	17128.3					Score	1	70.2998	10493.5	65.0405	0									84.1681
203	Ion mz	103.04											83.0498	979.2	Score	0.537673	71.0481	566.2	Explained mz	Explained Intensity	101.918	32858.2					Score	0.993855	108.023	348150					Monoisotopic Mass	126.104	97.0619	13456.9	65.0411	0									84.9381
204	Ion rt	105.144											Ion mz	111.081	Monoisotopic Mass	118.027	71.0517	999	58.0436	128.7	101.927	106854					Monoisotopic Mass	122.073	117.528	7629.52					Fragment mz	Fragment Intensity	97.0678	10902	65.0416	321.6									94.3822
205	Name	(S)-3-Hydroxybutanoate											Ion rt	294.167	Fragment mz	Fragment Intensity	Ion mz	117.056	59.0143	999	118.926	48958.7					Fragment mz	Fragment Intensity	Explained mz	Explained Intensity					50.0907	17782.2	108.25	8601.03	83.0486	215.3									110.229
206	Score	1											Name	LMFA12000098	50.0902	17567.2	Ion rt	198.858	Ion mz	117.056	119.026	14929.9					50.089	16713.7	80.0269	26.3					56.4263	8674.51	Explained mz	Explained Intensity	83.0494	288.2									120.943
207	Monoisotopic Mass	104.047											Score	0.937672	51.9127	7269.62	Name	(S)-2-hydroxy-3-methylbutyric Acid	Ion rt	162.03	119.035	93744.1					50.0913	17118.3	108.023	999					57.0354	20870	97.0678	809.3	83.0502	272									127.87
208	Fragment mz	Fragment Intensity											Monoisotopic Mass	112.089	54.3715	8281.03	Score	1	Name	(S)-2-hydroxy-3-methylbutyric Acid	Explained mz	Explained Intensity					50.5579	8457.54							95.047	14756.2	Ion mz	125.097	83.051	173.4									Explained mz
209	50.0892	14532.6											Fragment mz	Fragment Intensity	54.399	7414.72	Monoisotopic Mass	118.063	Score	0.684046	56.999	467.4					55.5437	8660.03							95.0529	10701.4	Ion rt	281.523	83.0519	0									85.0288
210	50.0915	10370.3											56.3442	9138.98	56.534	7675.22	Fragment mz	Fragment Intensity	Monoisotopic Mass	118.063	71.0116	54.4					56.4894	8313.78							97.0623	19141	Name	4-Octen-3-one	83.0527	0									Ion mz
211	55.4211	7951.76											57.0351	16257.6	63.1989	7223.93	65.983	8573.37	Fragment mz	Fragment Intensity	71.0157	62.6					59.955	8091.38							97.069	18572.1	Score	1	Ion mz	127.04									Ion rt
212	57.0318	34466.8											69.1316	8013.44	66.1489	8111.29	71.0481	10085.7	59.0143	62728.7	73.0313	268.4					60.7531	7446.1							101.343	8210.04	Monoisotopic Mass	126.104	Ion rt	220.546									Name
213	57.0354	155441											81.0346	20199.9	70.2455	9583.59	71.0517	17795.9	68.2394	9398.47	Ion mz	119.035					72.6058	9054.15							107.854	8252.26	Fragment mz	Fragment Intensity	Name	5,6-Dihydro-4-methoxy-2H-pyran-2-one									Score
214	Explained mz	Explained Intensity											83.0498	19799.7	70.2496	9128.02	116.928	1.39641e+06	73.0307	8167.99	Ion rt	48.4478					76.2965	8176.18							112.097	7738.89	51.4147	8938.62	Score	0.739133									Monoisotopic Mass
215	57.0355	999											109.067	9815.75	73.0261	77360.3	116.937	33203.8	99.9206	1.24266e+06	Name	2,4-dihydroxy-butanoic acid					97.4859	10981.5							123.08	21554.1	70.2998	10493.5	Monoisotopic Mass	128.047									Fragment mz
216	Ion mz	103.04											120.157	8408.61	73.0313	160455	116.942	29362	116.928	1.56442e+06	Score	1					106.044	29100.4							130.806	8652.71	97.0619	13456.9	Fragment mz	Fragment Intensity									70.233
217	Ion rt	105.144											Explained mz	Explained Intensity	83.9306	12244.5	118.472	8624.71	116.937	27140.6	Monoisotopic Mass	120.042					119.049	10604.2							Explained mz	Explained Intensity	97.0678	10902	50.0891	9446.35									84.1681
218	Name	Ethoxyacetic acid											57.0351	804	99.0052	9764.36	Explained mz	Explained Intensity	116.942	18712	Fragment mz	Fragment Intensity					119.826	8223.74							57.0354	999	108.25	8601.03	55.0197	9673.58									84.9381
219	Score	1											81.0346	999	99.0113	11201	71.0481	566.2	Explained mz	Explained Intensity	56.9956	19988.7					121.028	37258.8							80.0269	341.8	Explained mz	Explained Intensity	57.6998	9284.58									94.3822
220	Monoisotopic Mass	104.047											83.0498	979.2	99.9205	1.11951e+06	71.0517	999	58.0436	128.7	56.999	116959					121.064	20483.5							Ion mz	125.097	97.0678	809.3	65.0384	51402									110.229
221	Fragment mz	Fragment Intensity											Ion mz	111.081	100.936	14098	Ion mz	117.056	59.0143	999	57.0354	30855.6					Explained mz	Explained Intensity							Ion rt	326.643	Ion mz	125.097	82.9954	13478.4									120.943
222	57.0319	30655.9											Ion rt	294.167	101.847	8754.11	Ion rt	198.858	Ion mz	117.056	69.3627	6910.27					65.0386	98.5							Name	LMFA12000105	Ion rt	281.523	83.0495	31884.3									127.87
223	57.0354	119466											Name	2-Methylcyclohexanone	113.93	8893.69	Name	4-hydroxy-valeric acid	Ion rt	162.03	71.0116	13622.7					106.044	999							Score	0.807231	Name	2-Ethylidenehexanal	99.0474	9084.02									Explained mz
224	62.5905	7824.18											Score	0.703382	116.448	7821.51	Score	1	Name	4-hydroxy-valeric acid	71.0157	15655					Ion mz	121.066							Monoisotopic Mass	126.104	Score	1	127.036	48895.4									85.0288
225	Explained mz	Explained Intensity											Monoisotopic Mass	112.089	116.928	1.50332e+06	Monoisotopic Mass	118.063	Score	1	72.9898	16167.1					Ion rt	300.086							Fragment mz	Fragment Intensity	Monoisotopic Mass	126.104	127.048	17077.3									Ion mz
226	57.0354	999											Fragment mz	Fragment Intensity	117.019	9199.48	Fragment mz	Fragment Intensity	Monoisotopic Mass	118.063	72.9949	45276.7					Name	4-Ethylphenol							50.0907	17782.2	Fragment mz	Fragment Intensity	130.081	8148.13									Ion rt
227	Ion mz	103.04											50.089	12928.7	Explained mz	Explained Intensity	65.983	8573.37	Fragment mz	Fragment Intensity	73.0261	25653.6					Score	1							56.4263	8674.51	51.4147	8938.62	Explained mz	Explained Intensity									Name
228	Ion rt	105.144											50.0913	13631.5	73.0313	143.2	71.0481	10085.7	59.0143	62728.7	73.0313	67173.5					Monoisotopic Mass	122.073							57.0354	20870	70.2998	10493.5	55.0197	188									Score
229	Name	Alpha-Hydroxyisobutyric acid											56.5611	8615.53			71.0517	17795.9	68.2394	9398.47	73.5718	8071.6					Fragment mz	Fragment Intensity							95.047	14756.2	97.0619	13456.9	83.0495	619.7									Monoisotopic Mass
230	Score	1											57.0325	9056.88			116.928	1.39641e+06	73.0307	8167.99	75.0047	54071.3					50.0896	10411							95.0529	10701.4	97.0678	10902	99.0474	176.5									Fragment mz
231	Monoisotopic Mass	104.047											57.0351	16599.8			116.937	33203.8	99.9206	1.24266e+06	75.0101	249999					52.7444	8942.52							97.0623	19141	108.25	8601.03	Ion mz	127.04									70.233
232	Fragment mz	Fragment Intensity											61.0234	9046.24			116.942	29362	116.928	1.56442e+06	76.0988	9001.8					65.0387	12546.2							97.069	18572.1	Explained mz	Explained Intensity	Ion rt	220.546									84.1681
233	57.0319	30655.9											68.3335	7982.59			118.472	8624.71	116.937	27140.6	77.6151	8487.66					92.0246	16148.9							101.343	8210.04	97.0678	809.3	Name	2,7-Oxepanedione									84.9381
234	57.0354	119466											74.8531	7856.03			Explained mz	Explained Intensity	116.942	18712	79.0606	7623.47					92.0299	8551.36							107.854	8252.26	Ion mz	125.097	Score	0.960108									94.3822
235	62.5905	7824.18											77.741	7901.27			71.0481	566.2	Explained mz	Explained Intensity	85.7781	9990.6					106.044	78889.7							112.097	7738.89	Ion rt	281.523	Monoisotopic Mass	128.047									110.229
236	Explained mz	Explained Intensity											83.0497	21691.1			71.0517	999	58.0436	128.7	99.9277	9761.8					117.396	9624.34							123.08	21554.1	Name	LMFA12000113	Fragment mz	Fragment Intensity									120.943
237	57.0354	999											83.5639	8189.08			Ion mz	117.056	59.0143	999	101.918	32858.2					119.049	27527.3							130.806	8652.71	Score	0.766954	50.0891	9446.35									127.87
238													90.505	7812.32			Ion rt	198.858	Ion mz	117.056	101.927	106854					121.028	56377.3							Explained mz	Explained Intensity	Monoisotopic Mass	126.104	55.0197	9673.58									Explained mz
239													94.2587	7515.2			Name	5-hydroxy valeric acid	Ion rt	162.03	118.926	48958.7					121.064	23520.4							57.0354	999	Fragment mz	Fragment Intensity	57.6998	9284.58									85.0288
240													106.762	7532.58			Score	1	Name	5-hydroxy valeric acid	119.026	14929.9					Explained mz	Explained Intensity							80.0269	341.8	51.4147	8938.62	65.0384	51402									Ion mz
241													109.067	12788.1			Monoisotopic Mass	118.063	Score	1	119.035	93744.1					65.0387	158.9							Ion mz	125.097	70.2998	10493.5	82.9954	13478.4									Ion rt
242													116.723	8542.43			Fragment mz	Fragment Intensity	Monoisotopic Mass	118.063	Explained mz	Explained Intensity					92.0246	204.5							Ion rt	326.643	97.0619	13456.9	83.0495	31884.3									Name
243													Explained mz	Explained Intensity			65.983	8573.37	Fragment mz	Fragment Intensity	56.999	467.4					106.044	999							Name	LMFA06000030	97.0678	10902	99.0474	9084.02									Score
244													57.0325	417.1			71.0481	10085.7	59.0143	62728.7	57.0354	123.3					Ion mz	121.066							Score	0.888497	108.25	8601.03	127.036	48895.4									Monoisotopic Mass
245													57.0351	764.5			71.0517	17795.9	68.2394	9398.47	71.0116	54.4					Ion rt	300.086							Monoisotopic Mass	126.104	Explained mz	Explained Intensity	127.048	17077.3									Fragment mz
246													83.0497	999			116.928	1.39641e+06	73.0307	8167.99	71.0157	62.6					Name	2,4-Dimethylphenol							Fragment mz	Fragment Intensity	97.0678	809.3	130.081	8148.13									70.233
247													Ion mz	111.081			116.937	33203.8	99.9206	1.24266e+06	72.9949	180.9					Score	0.993855							57.0353	22428	Ion mz	125.097	Explained mz	Explained Intensity									84.1681
248													Ion rt	294.167			116.942	29362	116.928	1.56442e+06	73.0313	268.4					Monoisotopic Mass	122.073							69.0365	8938.16	Ion rt	281.523	55.0197	188									84.9381
249													Name	LMFA12000104			118.472	8624.71	116.937	27140.6	75.0101	999					Fragment mz	Fragment Intensity							70.1867	7699.82	Name	3-Octen-2-one	65.0384	999									94.3822
250													Score	1			Explained mz	Explained Intensity	116.942	18712	Ion mz	119.035					50.089	16713.7							71.7125	8052.28	Score	1	83.0495	619.7									110.229
251													Monoisotopic Mass	112.089			71.0481	566.2	Explained mz	Explained Intensity	Ion rt	48.4478					50.0913	17118.3							79.6427	8505.26	Monoisotopic Mass	126.104	99.0474	176.5									120.943
252													Fragment mz	Fragment Intensity			71.0517	999	58.0436	128.7	Name	4-Deoxythreonic acid					50.5579	8457.54							94.5065	7835.04	Fragment mz	Fragment Intensity	Ion mz	127.04									127.87
253													56.3442	9138.98			Ion mz	117.056	59.0143	999	Score	1					55.5437	8660.03							95.0468	18491.8	51.4147	8938.62	Ion rt	220.546									Explained mz
254													57.0351	16257.6			Ion rt	198.858	Ion mz	117.056	Monoisotopic Mass	120.042					56.4894	8313.78							95.0541	21784.8	70.2998	10493.5	Name	LMFA01060174									85.0288
255													69.1316	8013.44			Name	3-Hydroxy-2-methyl-[S-(R,R)]-butanoic acid	Ion rt	162.03	Fragment mz	Fragment Intensity					59.955	8091.38							97.0618	20156.1	97.0619	13456.9	Score	1									Ion mz
256													81.0346	20199.9			Score	1	Name	3-Hydroxy-2-methyl-[S-(R,R)]-butanoic acid	50.0884	10406.9					60.7531	7446.1							97.0691	14980.3	97.0678	10902	Monoisotopic Mass	128.047									Ion rt
257													83.0498	19799.7			Monoisotopic Mass	118.063	Score	0.777199	50.0906	20758.5					72.6058	9054.15							123.079	25889	108.25	8601.03	Fragment mz	Fragment Intensity									Name
258													109.067	9815.75			Fragment mz	Fragment Intensity	Monoisotopic Mass	118.063	57.0354	11420.7					76.2965	8176.18							Explained mz	Explained Intensity	Explained mz	Explained Intensity	50.0891	9446.35									Score
259													120.157	8408.61			65.983	8573.37	Fragment mz	Fragment Intensity	70.0324	7976.49					97.4859	10981.5							57.0353	999	97.0678	809.3	55.0197	9673.58									Monoisotopic Mass
260													Explained mz	Explained Intensity			71.0481	10085.7	59.0143	62728.7	72.9902	12531.8					106.044	29100.4							69.0365	398.1	Ion mz	125.097	57.6998	9284.58									Fragment mz
261													57.0351	804			71.0517	17795.9	68.2394	9398.47	72.9943	15540.3					119.049	10604.2							Ion mz	125.097	Ion rt	281.523	65.0384	51402									70.233
262													81.0346	999			116.928	1.39641e+06	73.0307	8167.99	73.0264	12845.3					119.826	8223.74							Ion rt	326.643	Name	LMFA06000031	82.9954	13478.4									84.1681
263													83.0498	979.2			116.937	33203.8	99.9206	1.24266e+06	73.0312	26109.7					121.028	37258.8							Name	3E-octen-2-one	Score	1	83.0495	31884.3									84.9381
264													Ion mz	111.081			116.942	29362	116.928	1.56442e+06	75.0051	25311.4					121.064	20483.5							Score	0.888497	Monoisotopic Mass	126.104	99.0474	9084.02									94.3822
265													Ion rt	294.167			118.472	8624.71	116.937	27140.6	75.0103	80764.9					Explained mz	Explained Intensity							Monoisotopic Mass	126.104	Fragment mz	Fragment Intensity	127.036	48895.4									110.229
266													Name	2-Hepten-4-one			Explained mz	Explained Intensity	116.942	18712	78.2652	9234.63					65.0386	98.5							Fragment mz	Fragment Intensity	51.4147	8938.62	127.048	17077.3									120.943
267													Score	0.937672			71.0481	566.2	Explained mz	Explained Intensity	79.8404	9206.69					106.044	999							57.0353	22428	70.2998	10493.5	130.081	8148.13									127.87
268													Monoisotopic Mass	112.089			71.0517	999	59.0143	50.4	101.919	25264.2					Ion mz	121.066							69.0365	8938.16	97.0619	13456.9	Explained mz	Explained Intensity									Explained mz
269													Fragment mz	Fragment Intensity			Ion mz	117.056	73.0307	6.6	101.927	70900					Ion rt	300.086							70.1867	7699.82	97.0678	10902	55.0197	188									85.0288
270													56.3442	9138.98			Ion rt	198.858	Ion mz	117.056	101.932	32088.6					Name	(S)-1-Phenylethanol							71.7125	8052.28	108.25	8601.03	65.0384	999									Ion mz
271													57.0351	16257.6			Name	4-hydroxy-isovaleric acid	Ion rt	162.03	118.926	41686.3					Score	0.993855							79.6427	8505.26	Explained mz	Explained Intensity	83.0495	619.7									Ion rt
272													69.1316	8013.44			Score	1	Name	4-hydroxy-isovaleric acid	119.025	9815.63					Monoisotopic Mass	122.073							94.5065	7835.04	97.0678	809.3	99.0474	176.5									Name
273													81.0346	20199.9			Monoisotopic Mass	118.063	Score	1	119.034	27415.2					Fragment mz	Fragment Intensity							95.0468	18491.8	Ion mz	125.097	Ion mz	127.04									Score
274													83.0498	19799.7			Fragment mz	Fragment Intensity	Monoisotopic Mass	118.063	Explained mz	Explained Intensity					50.089	16713.7							95.0541	21784.8	Ion rt	281.523	Ion rt	220.546									Monoisotopic Mass
275													109.067	9815.75			65.983	8573.37	Fragment mz	Fragment Intensity	57.0354	141.3					50.0913	17118.3							97.0618	20156.1	Name	2,5-Octadien-1-ol	Name	3-Hydroxy-4,5-dimethyl-2(5H)-furanone									Fragment mz
276													120.157	8408.61			71.0481	10085.7	59.0143	62728.7	72.9943	192.2					50.5579	8457.54							97.0691	14980.3	Score	1	Score	1									70.233
277													Explained mz	Explained Intensity			71.0517	17795.9	68.2394	9398.47	73.0312	323					55.5437	8660.03							123.079	25889	Monoisotopic Mass	126.104	Monoisotopic Mass	128.047									84.1681
278													57.0351	804			116.928	1.39641e+06	73.0307	8167.99	75.0103	999					56.4894	8313.78							Explained mz	Explained Intensity	Fragment mz	Fragment Intensity	Fragment mz	Fragment Intensity									84.9381
279													81.0346	999			116.937	33203.8	99.9206	1.24266e+06	Ion mz	119.035					59.955	8091.38							57.0353	999	51.4147	8938.62	49.5025	0									94.3822
280													83.0498	979.2			116.942	29362	116.928	1.56442e+06	Ion rt	48.4478					60.7531	7446.1							69.0365	398.1	70.2998	10493.5	49.5029	0									110.229
281													Ion mz	111.081			118.472	8624.71	116.937	27140.6	Name	4-deoxy-erythronic acid					72.6058	9054.15							Ion mz	125.097	97.0619	13456.9	49.5033	0									120.943
282													Ion rt	294.167			Explained mz	Explained Intensity	116.942	18712	Score	1					76.2965	8176.18							Ion rt	326.643	97.0678	10902	49.5037	0									127.87
283													Name	LMFA12000103			71.0481	566.2	Explained mz	Explained Intensity	Monoisotopic Mass	120.042					97.4859	10981.5							Name	LMFA06000032	108.25	8601.03	52.0544	0									Explained mz
284													Score	0.944729			71.0517	999	58.0436	128.7	Fragment mz	Fragment Intensity					106.044	29100.4							Score	1	Explained mz	Explained Intensity	52.0548	0									85.0288
285													Monoisotopic Mass	112.089			Ion mz	117.056	59.0143	999	50.0884	10406.9					119.049	10604.2							Monoisotopic Mass	126.104	97.0678	809.3	52.0552	0									Ion mz
286													Fragment mz	Fragment Intensity			Ion rt	198.858	Ion mz	117.056	50.0906	20758.5					119.826	8223.74							Fragment mz	Fragment Intensity	Ion mz	125.097	52.0556	0									Ion rt
287													56.3442	9138.98			Name	5-Hydroxypentanoic acid	Ion rt	162.03	57.0354	11420.7					121.028	37258.8							57.0353	22428	Ion rt	281.523	52.056	3886.37									Name
288													57.0351	16257.6			Score	1	Name	2-Hydroxyvaleric acid	70.0324	7976.49					121.064	20483.5							69.0365	8938.16	Name	2,4,4-Trimethylcyclopentanone	52.0564	6338.01									Score
289													69.1316	8013.44			Monoisotopic Mass	118.063	Score	0.684046	72.9902	12531.8					Explained mz	Explained Intensity							70.1867	7699.82	Score	0.721965	52.0568	7350.77									Monoisotopic Mass
290													81.0346	20199.9			Fragment mz	Fragment Intensity	Monoisotopic Mass	118.063	72.9943	15540.3					65.0386	98.5							71.7125	8052.28	Monoisotopic Mass	126.104	52.0572	6145.51									Fragment mz
291													83.0498	19799.7			65.983	8573.37	Fragment mz	Fragment Intensity	73.0264	12845.3					106.044	999							79.6427	8505.26	Fragment mz	Fragment Intensity	52.0576	3369.62									70.233
292													109.067	9815.75			71.0481	10085.7	59.0143	62728.7	73.0312	26109.7					Ion mz	121.066							94.5065	7835.04	51.4147	8938.62	52.058	0									84.1681
293													120.157	8408.61			71.0517	17795.9	68.2394	9398.47	75.0051	25311.4					Ion rt	300.086							95.0468	18491.8	70.2998	10493.5	52.0584	0									84.9381
294													Explained mz	Explained Intensity			116.928	1.39641e+06	73.0307	8167.99	75.0103	80764.9					Name	Phenylethyl alcohol							95.0541	21784.8	97.0619	13456.9	52.0588	0									94.3822
295													57.0351	804			116.937	33203.8	99.9206	1.24266e+06	78.2652	9234.63					Score	0.0553441							97.0618	20156.1	97.0678	10902	52.0592	0									110.229
296													81.0346	999			116.942	29362	116.928	1.56442e+06	79.8404	9206.69					Monoisotopic Mass	122.073							97.0691	14980.3	108.25	8601.03	56.978	0									120.943
297													83.0498	979.2			118.472	8624.71	116.937	27140.6	101.919	25264.2					Fragment mz	Fragment Intensity							123.079	25889	Explained mz	Explained Intensity	56.9785	0									127.87
298													Ion mz	111.081			Explained mz	Explained Intensity	116.942	18712	101.927	70900					50.0896	10411							Explained mz	Explained Intensity	97.0678	809.3	56.9789	0									Explained mz
299													Ion rt	294.167			71.0481	566.2	Explained mz	Explained Intensity	101.932	32088.6					52.7444	8942.52							57.0353	999	Ion mz	125.097	56.9794	0									85.0288
300													Name	LMFA06000022			71.0517	999	58.0436	128.7	118.926	41686.3					65.0387	12546.2							69.0365	398.1	Ion rt	281.523	56.9799	2931.8									Ion mz
301													Score	0.865047			Ion mz	117.056	59.0143	999	119.025	9815.63					92.0246	16148.9							Ion mz	125.097	Name	3-Methyl-3-hepten-2-one	56.9803	6388.56									Ion rt
302													Monoisotopic Mass	112.089			Ion rt	198.858	Ion mz	117.056	119.034	27415.2					92.0299	8551.36							Ion rt	326.643	Score	1	56.9808	8528.82									Name
303													Fragment mz	Fragment Intensity			Name	2-Hydroxyvaleric acid	Ion rt	162.03	Explained mz	Explained Intensity					106.044	78889.7							Name	LMFA12000095	Monoisotopic Mass	126.104	56.9813	7287.33									Score
304													50.089	12928.7			Score	1	Name	2-ethyl-hydracrylic acid	57.0354	141.3					117.396	9624.34							Score	1	Fragment mz	Fragment Intensity	56.9817	3705.94									Monoisotopic Mass
305													50.0913	13631.5			Monoisotopic Mass	118.063	Score	0.687729	72.9943	192.2					119.049	27527.3							Monoisotopic Mass	126.104	51.4147	8938.62	56.9822	0									Fragment mz
306													56.5611	8615.53			Fragment mz	Fragment Intensity	Monoisotopic Mass	118.063	73.0312	323					121.028	56377.3							Fragment mz	Fragment Intensity	70.2998	10493.5	56.9826	0									70.233
307													57.0325	9056.88			65.983	8573.37	Fragment mz	Fragment Intensity	75.0103	999					121.064	23520.4							50.0907	17782.2	97.0619	13456.9	56.9831	0									84.1681
308													57.0351	16599.8			71.0481	10085.7	59.0143	62728.7	Ion mz	119.035					Explained mz	Explained Intensity							56.4263	8674.51	97.0678	10902	56.9836	0									84.9381
309													61.0234	9046.24			71.0517	17795.9	68.2394	9398.47	Ion rt	48.4478					65.0387	158.9							57.0354	20870	108.25	8601.03	62.1211	0									94.3822
310													68.3335	7982.59			116.928	1.39641e+06	73.0307	8167.99	Name	A,b-Dihydroxyisobutyric acid					Ion mz	121.066							95.047	14756.2	Explained mz	Explained Intensity	62.1216	0									110.229
311													74.8531	7856.03			116.937	33203.8	99.9206	1.24266e+06	Score	0.825478					Ion rt	300.086							95.0529	10701.4	97.0678	809.3	62.1222	0									120.943
312													77.741	7901.27			116.942	29362	116.928	1.56442e+06	Monoisotopic Mass	120.042					Name	1-Phenylethanol							97.0623	19141	Ion mz	125.097	62.1227	0									127.87
313													83.0497	21691.1			118.472	8624.71	116.937	27140.6	Fragment mz	Fragment Intensity					Score	1							97.069	18572.1	Ion rt	281.523	62.1232	3478.26									Explained mz
314													83.5639	8189.08			Explained mz	Explained Intensity	116.942	18712	56.9956	19988.7					Monoisotopic Mass	122.073							101.343	8210.04	Name	5-Methyl-5-hepten-2-one	62.1237	6437.58									85.0288
315													90.505	7812.32			71.0481	566.2	Explained mz	Explained Intensity	56.999	116959					Fragment mz	Fragment Intensity							107.854	8252.26	Score	0.766954	62.1243	8151.54									Ion mz
316													94.2587	7515.2			71.0517	999	58.0436	128.7	57.0354	30855.6					50.089	16713.7							112.097	7738.89	Monoisotopic Mass	126.104	62.1248	7470.13									Ion rt
317													106.762	7532.58			Ion mz	117.056	59.0143	999	69.3627	6910.27					50.0913	17118.3							123.08	21554.1	Fragment mz	Fragment Intensity	62.1253	4758.06									Name
318													109.067	12788.1			Ion rt	198.858	Ion mz	117.056	71.0116	13622.7					50.5579	8457.54							130.806	8652.71	51.4147	8938.62	62.1258	0									Score
319													116.723	8542.43			Name	2-ethyl-hydracrylic acid	Ion rt	162.03	71.0157	15655					55.5437	8660.03							Explained mz	Explained Intensity	70.2998	10493.5	62.1264	0									Monoisotopic Mass
320													Explained mz	Explained Intensity			Score	1	Name	4-Hydroxyisovaleric acid	72.9898	16167.1					56.4894	8313.78							57.0354	999	97.0619	13456.9	62.1269	0									Fragment mz
321													57.0325	417.1			Monoisotopic Mass	118.063	Score	1	72.9949	45276.7					59.955	8091.38							80.0269	341.8	97.0678	10902	62.1274	0									70.233
322													57.0351	764.5			Fragment mz	Fragment Intensity	Monoisotopic Mass	118.063	73.0261	25653.6					60.7531	7446.1							Ion mz	125.097	108.25	8601.03	65.0343	0									84.1681
323													83.0497	999			65.983	8573.37	Fragment mz	Fragment Intensity	73.0313	67173.5					72.6058	9054.15							Ion rt	326.643	Explained mz	Explained Intensity	65.0349	0									84.9381
324													Ion mz	111.081			71.0481	10085.7	59.0143	62728.7	73.5718	8071.6					76.2965	8176.18							Name	4-Octen-3-one	97.0678	809.3	65.0354	0									94.3822
325													Ion rt	294.167			71.0517	17795.9	68.2394	9398.47	75.0047	54071.3					97.4859	10981.5							Score	1	Ion mz	125.097	65.036	0									110.229
326													Name	LMFA12000084			116.928	1.39641e+06	73.0307	8167.99	75.0101	249999					106.044	29100.4							Monoisotopic Mass	126.104	Ion rt	281.523	65.0366	885.721									120.943
327													Score	0.937672			116.937	33203.8	99.9206	1.24266e+06	76.0988	9001.8					119.049	10604.2							Fragment mz	Fragment Intensity	Name	LMFA12000011	65.0371	5606.02									127.87
328													Monoisotopic Mass	112.089			116.942	29362	116.928	1.56442e+06	77.6151	8487.66					119.826	8223.74							50.0907	17782.2	Score	1	65.0377	23138.1									Explained mz
329													Fragment mz	Fragment Intensity			118.472	8624.71	116.937	27140.6	79.0606	7623.47					121.028	37258.8							56.4263	8674.51	Monoisotopic Mass	126.104	65.0383	32580.3									85.0288
330													56.3442	9138.98			Explained mz	Explained Intensity	116.942	18712	85.7781	9990.6					121.064	20483.5							57.0354	20870	Fragment mz	Fragment Intensity	65.0388	28598.1									Ion mz
331													57.0351	16257.6			71.0481	566.2	Explained mz	Explained Intensity	99.9277	9761.8					Explained mz	Explained Intensity							95.047	14756.2	51.4147	8938.62	65.0394	15018.2									Ion rt
332													69.1316	8013.44			71.0517	999	58.0436	128.7	101.918	32858.2					65.0386	98.5							95.0529	10701.4	70.2998	10493.5	65.0399	1708.9									Name
333													81.0346	20199.9			Ion mz	117.056	59.0143	999	101.927	106854					106.044	999							97.0623	19141	97.0619	13456.9	65.0405	0									Score
334													83.0498	19799.7			Ion rt	198.858	Ion mz	117.056	118.926	48958.7					Ion mz	121.066							97.069	18572.1	97.0678	10902	65.0411	0									Monoisotopic Mass
335													109.067	9815.75			Name	4-Hydroxyisovaleric acid	Ion rt	162.03	119.026	14929.9					Ion rt	300.086							101.343	8210.04	108.25	8601.03	65.0416	10488.6									Fragment mz
336													120.157	8408.61			Score	1	Name	3-hydroxy-isovaleric acid	119.035	93744.1					Name	2,3-Dimethylphenol							107.854	8252.26	Explained mz	Explained Intensity	65.0422	10300.2									70.233
337													Explained mz	Explained Intensity			Monoisotopic Mass	118.063	Score	1	Explained mz	Explained Intensity					Score	1							112.097	7738.89	97.0678	809.3	65.0428	6616.47									84.1681
338													57.0351	804			Fragment mz	Fragment Intensity	Monoisotopic Mass	118.063	56.999	467.4					Monoisotopic Mass	122.073							123.08	21554.1	Ion mz	125.097	65.0433	2171.77									84.9381
339													81.0346	999			65.983	8573.37	Fragment mz	Fragment Intensity	57.0354	123.3					Fragment mz	Fragment Intensity							130.806	8652.71	Ion rt	281.523	65.0439	0									94.3822
340													83.0498	979.2			71.0481	10085.7	59.0143	62728.7	71.0116	54.4					50.089	16713.7							Explained mz	Explained Intensity	Name	LMFA12000039	65.0445	0									110.229
341													Ion mz	111.081			71.0517	17795.9	68.2394	9398.47	71.0157	62.6					50.0913	17118.3							57.0354	999	Score	0.677818	65.045	0									120.943
342													Ion rt	294.167			116.928	1.39641e+06	73.0307	8167.99	72.9949	180.9					50.5579	8457.54							80.0269	341.8	Monoisotopic Mass	126.104	65.0456	0									127.87
343													Name	2,5-Heptadien-1-ol			116.937	33203.8	99.9206	1.24266e+06	73.0313	268.4					55.5437	8660.03							Ion mz	125.097	Fragment mz	Fragment Intensity	69.556	0									Explained mz
344													Score	0.865047			116.942	29362	116.928	1.56442e+06	75.0101	999					56.4894	8313.78							Ion rt	326.643	51.4147	8938.62	69.5566	0									85.0288
345													Monoisotopic Mass	112.089			118.472	8624.71	116.937	27140.6	Ion mz	119.035					59.955	8091.38							Name	2-Ethylidenehexanal	70.2998	10493.5	69.5572	0									Ion mz
346													Fragment mz	Fragment Intensity			Explained mz	Explained Intensity	116.942	18712	Ion rt	48.4478					60.7531	7446.1							Score	0.80402	97.0619	13456.9	69.5579	0									Ion rt
347													50.089	12928.7			71.0481	566.2	Explained mz	Explained Intensity	Name	a,b-dihydroxy-isobutyric acid					72.6058	9054.15							Monoisotopic Mass	126.104	97.0678	10902	69.5585	4764.38									Name
348													50.0913	13631.5			71.0517	999	58.0436	128.7	Score	0.825478					76.2965	8176.18							Fragment mz	Fragment Intensity	108.25	8601.03	69.5591	8079.27									Score
349													56.5611	8615.53			Ion mz	117.056	59.0143	999	Monoisotopic Mass	120.042					97.4859	10981.5							57.0353	22428	Explained mz	Explained Intensity	69.5597	9453.61									Monoisotopic Mass
350													57.0325	9056.88			Ion rt	198.858	Ion mz	117.056	Fragment mz	Fragment Intensity					106.044	29100.4							69.0365	8938.16	97.0678	809.3	69.5604	7845.47									Fragment mz
351													57.0351	16599.8			Name	3-hydroxy-isovaleric acid	Ion rt	162.03	56.9956	19988.7					119.049	10604.2							70.1867	7699.82	Ion mz	125.097	69.561	4338.07									70.233
352													61.0234	9046.24			Score	1	Name	5-Hydroxypentanoic acid	56.999	116959					119.826	8223.74							71.7125	8052.28	Ion rt	281.523	69.5616	0									84.1681
353													68.3335	7982.59			Monoisotopic Mass	118.063	Score	1	57.0354	30855.6					121.028	37258.8							79.6427	8505.26	Name	(S,E)-Filbertone	69.5622	0									84.9381
354													74.8531	7856.03			Fragment mz	Fragment Intensity	Monoisotopic Mass	118.063	69.3627	6910.27					121.064	20483.5							94.5065	7835.04	Score	1	69.5629	0									94.3822
355													77.741	7901.27			65.983	8573.37	Fragment mz	Fragment Intensity	71.0116	13622.7					Explained mz	Explained Intensity							95.0468	18491.8	Monoisotopic Mass	126.104	69.5635	0									110.229
356													83.0497	21691.1			71.0481	10085.7	59.0143	62728.7	71.0157	15655					65.0386	98.5							95.0541	21784.8	Fragment mz	Fragment Intensity	83.0445	0									120.943
357													83.5639	8189.08			71.0517	17795.9	68.2394	9398.47	72.9898	16167.1					106.044	999							97.0618	20156.1	51.4147	8938.62	83.0454	0									127.87
358													90.505	7812.32			116.928	1.39641e+06	73.0307	8167.99	72.9949	45276.7					Ion mz	121.066							97.0691	14980.3	70.2998	10493.5	83.0462	0									Explained mz
359													94.2587	7515.2			116.937	33203.8	99.9206	1.24266e+06	73.0261	25653.6					Ion rt	300.086							123.079	25889	97.0619	13456.9	83.047	0									85.0288
360													106.762	7532.58			116.942	29362	116.928	1.56442e+06	73.0313	67173.5					Name	2-Methylbenzyl alcohol							Explained mz	Explained Intensity	97.0678	10902	83.0478	3554.69									Ion mz
361													109.067	12788.1			118.472	8624.71	116.937	27140.6	73.5718	8071.6					Score	0.993855							57.0353	999	108.25	8601.03	83.0486	7021.77									Ion rt
362													116.723	8542.43			Explained mz	Explained Intensity	116.942	18712	75.0047	54071.3					Monoisotopic Mass	122.073							69.0365	398.1	Explained mz	Explained Intensity	83.0494	9399.69									Name
363													Explained mz	Explained Intensity			71.0481	566.2	Explained mz	Explained Intensity	75.0101	249999					Fragment mz	Fragment Intensity							Ion mz	125.097	97.0678	809.3	83.0502	8870.52									Score
364													57.0325	417.1			71.0517	999	58.0436	128.7	76.0988	9001.8					50.089	16713.7							Ion rt	326.643	Ion mz	125.097	83.051	5654.97									Monoisotopic Mass
365													57.0351	764.5			Ion mz	117.056	59.0143	999	77.6151	8487.66					50.0913	17118.3							Name	LMFA12000113	Ion rt	281.523	83.0519	0									Fragment mz
366													83.0497	999			Ion rt	198.858	Ion mz	117.056	79.0606	7623.47					50.5579	8457.54							Score	0.80402	Name	trans-3-cis-8,11,14-eicosatetraenoyl-CoA	83.0527	0									70.233
367													Ion mz	111.081			Name	2-hydroxy-2-methyl-butyric acid	Ion rt	162.03	85.7781	9990.6					55.5437	8660.03							Monoisotopic Mass	126.104	Score	0.677818	83.0535	0									84.1681
368													Ion rt	294.167			Score	1	Name	2-hydroxy-3-methyl-butyric acid	99.9277	9761.8					56.4894	8313.78							Fragment mz	Fragment Intensity	Monoisotopic Mass	126.104	83.0543	0									84.9381
369													Name	5-Methyl-5-hexen-2-one			Monoisotopic Mass	118.063	Score	0.684046	101.918	32858.2					59.955	8091.38							57.0353	22428	Fragment mz	Fragment Intensity	127.026	0									94.3822
370													Score	0.81343			Fragment mz	Fragment Intensity	Monoisotopic Mass	118.063	101.927	106854					60.7531	7446.1							69.0365	8938.16	51.4147	8938.62	127.028	0									110.229
371													Monoisotopic Mass	112.089			65.983	8573.37	Fragment mz	Fragment Intensity	118.926	48958.7					72.6058	9054.15							70.1867	7699.82	70.2998	10493.5	127.029	0									120.943
372													Fragment mz	Fragment Intensity			71.0481	10085.7	59.0143	62728.7	119.026	14929.9					76.2965	8176.18							71.7125	8052.28	97.0619	13456.9	127.031	0									127.87
373													50.089	12928.7			71.0517	17795.9	68.2394	9398.47	119.035	93744.1					97.4859	10981.5							79.6427	8505.26	97.0678	10902	127.032	2507.94									Explained mz
374													50.0913	13631.5			116.928	1.39641e+06	73.0307	8167.99	Explained mz	Explained Intensity					106.044	29100.4							94.5065	7835.04	108.25	8601.03	127.034	8540.47									85.0288
375													56.5611	8615.53			116.937	33203.8	99.9206	1.24266e+06	56.999	467.4					119.049	10604.2							95.0468	18491.8	Explained mz	Explained Intensity	127.035	24531.5									Ion mz
376													57.0325	9056.88			116.942	29362	116.928	1.56442e+06	57.0354	123.3					119.826	8223.74							95.0541	21784.8	97.0678	809.3	127.037	26268.3									Ion rt
377													57.0351	16599.8			118.472	8624.71	116.937	27140.6	71.0116	54.4					121.028	37258.8							97.0618	20156.1	Ion mz	125.097	127.039	15975.7									Name
378													61.0234	9046.24			Explained mz	Explained Intensity	116.942	18712	71.0157	62.6					121.064	20483.5							97.0691	14980.3	Ion rt	281.523	127.04	5150.75									Score
379													68.3335	7982.59			71.0481	566.2	Explained mz	Explained Intensity	72.9949	180.9					Explained mz	Explained Intensity							123.079	25889	Name	LMFA05000493	127.042	0									Monoisotopic Mass
380													74.8531	7856.03			71.0517	999	58.0436	128.7	73.0313	268.4					65.0386	98.5							Explained mz	Explained Intensity	Score	1	127.043	0									Fragment mz
381													77.741	7901.27			Ion mz	117.056	59.0143	999	75.0101	999					106.044	999							57.0353	999	Monoisotopic Mass	126.104	127.045	0									70.233
382													83.0497	21691.1			Ion rt	198.858									Ion mz	121.066							69.0365	398.1	Fragment mz	Fragment Intensity	127.046	0									84.1681
383													83.5639	8189.08			Name	2-hydroxy-3-methyl-butyric acid									Ion rt	300.086							Ion mz	125.097	51.4147	8938.62	127.048	0									84.9381
384													90.505	7812.32			Score	1									Name	1-Methoxy-4-methylbenzene							Ion rt	326.643	70.2998	10493.5	139.39	0									94.3822
385													94.2587	7515.2			Monoisotopic Mass	118.063									Score	1							Name	3-Octen-2-one	97.0619	13456.9	139.392	0									110.229
386													106.762	7532.58			Fragment mz	Fragment Intensity									Monoisotopic Mass	122.073							Score	0.888497	97.0678	10902	139.394	0									120.943
387													109.067	12788.1			65.983	8573.37									Fragment mz	Fragment Intensity							Monoisotopic Mass	126.104	108.25	8601.03	139.395	0									127.87
388													116.723	8542.43			71.0481	10085.7									50.089	16713.7							Fragment mz	Fragment Intensity	Explained mz	Explained Intensity	Explained mz	Explained Intensity									Explained mz
389													Explained mz	Explained Intensity			71.0517	17795.9									50.0913	17118.3							57.0353	22428	97.0678	809.3	65.0377	709.5									85.0288
390													57.0325	417.1			116.928	1.39641e+06									50.5579	8457.54							69.0365	8938.16	Ion mz	125.097	65.0383	999
391													57.0351	764.5			116.937	33203.8									55.5437	8660.03							70.1867	7699.82	Ion rt	281.523	65.0388	876.9
392													83.0497	999			116.942	29362									56.4894	8313.78							71.7125	8052.28	Name	LMFA06000029	65.0394	460.5
393													Ion mz	111.081			118.472	8624.71									59.955	8091.38							79.6427	8505.26	Score	1	65.0399	52.4
394													Ion rt	294.167			Explained mz	Explained Intensity									60.7531	7446.1							94.5065	7835.04	Monoisotopic Mass	126.104	65.0405	0
395													Name	(2E)-2-Heptenal			71.0481	566.2									72.6058	9054.15							95.0468	18491.8	Fragment mz	Fragment Intensity	65.0411	0
396													Score	0.806546			71.0517	999									76.2965	8176.18							95.0541	21784.8	51.4147	8938.62	65.0416	321.6
397													Monoisotopic Mass	112.089													97.4859	10981.5							97.0618	20156.1	70.2998	10493.5	83.0486	215.3
398													Fragment mz	Fragment Intensity													106.044	29100.4							97.0691	14980.3	97.0619	13456.9	83.0494	288.2
399													56.3442	9138.98													119.049	10604.2							123.079	25889	97.0678	10902	83.0502	272
400													57.0351	16257.6													119.826	8223.74							Explained mz	Explained Intensity	108.25	8601.03	83.051	173.4
401													69.1316	8013.44													121.028	37258.8							57.0353	999	Explained mz	Explained Intensity	83.0519	0
402													81.0346	20199.9													121.064	20483.5							69.0365	398.1	97.0678	809.3	83.0527	0
403													83.0498	19799.7													Explained mz	Explained Intensity							Ion mz	125.097	Ion mz	125.097	Ion mz	127.04
404													109.067	9815.75													65.0386	98.5							Ion rt	326.643	Ion rt	281.523	Ion rt	220.546
405													120.157	8408.61													106.044	999							Name	LMFA06000031	Name	LMFA12000237	Name	2-Ethyl-3,4-dihydroxyfuran
406													Explained mz	Explained Intensity													Ion mz	121.066							Score	1	Score	1	Score	0.658074
407													81.0346	999													Ion rt	300.086							Monoisotopic Mass	126.104	Monoisotopic Mass	126.104	Monoisotopic Mass	128.047
408													83.0498	979.2													Name	3-Ethylphenol							Fragment mz	Fragment Intensity	Fragment mz	Fragment Intensity	Fragment mz	Fragment Intensity
409													Ion mz	111.081													Score	1							57.0353	22428	51.4147	8938.62	50.0891	9446.35
410													Ion rt	294.167													Monoisotopic Mass	122.073							69.0365	8938.16	70.2998	10493.5	55.0197	9673.58
411													Name	4-Methylcyclohexanone													Fragment mz	Fragment Intensity							70.1867	7699.82	97.0619	13456.9	57.6998	9284.58
412													Score	0.703382													50.0896	10411							71.7125	8052.28	97.0678	10902	65.0384	51402
413													Monoisotopic Mass	112.089													52.7444	8942.52							79.6427	8505.26	108.25	8601.03	82.9954	13478.4
414													Fragment mz	Fragment Intensity													65.0387	12546.2							94.5065	7835.04	Explained mz	Explained Intensity	83.0495	31884.3
415													50.089	12928.7													92.0246	16148.9							95.0468	18491.8	97.0678	809.3	99.0474	9084.02
416													50.0913	13631.5													92.0299	8551.36							95.0541	21784.8	Ion mz	125.097	127.036	48895.4
417													56.5611	8615.53													106.044	78889.7							97.0618	20156.1	Ion rt	281.523	127.048	17077.3
418													57.0325	9056.88													117.396	9624.34							97.0691	14980.3	Name	(3E,5Z)-3,5-Octadien-1-ol	130.081	8148.13
419													57.0351	16599.8													119.049	27527.3							123.079	25889	Score	1	Explained mz	Explained Intensity
420													61.0234	9046.24													121.028	56377.3							Explained mz	Explained Intensity	Monoisotopic Mass	126.104	55.0197	188
421													68.3335	7982.59													121.064	23520.4							57.0354	999	Fragment mz	Fragment Intensity	83.0495	619.7
422													74.8531	7856.03													Explained mz	Explained Intensity							Ion mz	125.097	51.4147	8938.62	99.0474	176.5
423													77.741	7901.27													65.0387	158.9							Ion rt	326.643	70.2998	10493.5	Ion mz	127.04
424													83.0497	21691.1													92.0246	204.5							Name	2,5-Octadien-1-ol	97.0619	13456.9	Ion rt	220.546
425													83.5639	8189.08													106.044	999							Score	1	97.0678	10902	Name	(2Z,4Z)-2-Hydroxyhexa-2,4-dienoate
426													90.505	7812.32																					Monoisotopic Mass	126.104	108.25	8601.03	Score	1
427													94.2587	7515.2																					Fragment mz	Fragment Intensity	Explained mz	Explained Intensity	Monoisotopic Mass	128.047
428													106.762	7532.58																					57.0353	22428	97.0678	809.3	Fragment mz	Fragment Intensity
429													109.067	12788.1																					69.0365	8938.16	Ion mz	125.097	49.5025	0
430													116.723	8542.43																					70.1867	7699.82	Ion rt	281.523	49.5029	0
431													Explained mz	Explained Intensity																					71.7125	8052.28	Name	1-Octen-3-one	49.5033	0
432													57.0325	417.1																					79.6427	8505.26	Score	1	49.5037	0
433													57.0351	764.5																					94.5065	7835.04	Monoisotopic Mass	126.104	52.0544	0
434													83.0497	999																					95.0468	18491.8	Fragment mz	Fragment Intensity	52.0548	0
435													Ion mz	111.081																					95.0541	21784.8	51.4147	8938.62	52.0552	0
436													Ion rt	294.167																					97.0618	20156.1	70.2998	10493.5	52.0556	0
437													Name	(Z)-4-Heptenal																					97.0691	14980.3	97.0619	13456.9	52.056	3886.37
438													Score	1																					123.079	25889	97.0678	10902	52.0564	6338.01
439													Monoisotopic Mass	112.089																					Explained mz	Explained Intensity	108.25	8601.03	52.0568	7350.77
440													Fragment mz	Fragment Intensity																					57.0353	999	Explained mz	Explained Intensity	52.0572	6145.51
441													56.3442	9138.98																					69.0365	398.1	97.0678	809.3	52.0576	3369.62
442													57.0351	16257.6																					Ion mz	125.097	Ion mz	125.097	52.058	0
443													69.1316	8013.44																					Ion rt	326.643	Ion rt	281.523	52.0584	0
444													81.0346	20199.9																					Name	2,4,4-Trimethylcyclopentanone	Name	LMFA12000036	52.0588	0
445													83.0498	19799.7																					Score	0.734997	Score	0.766954	52.0592	0
446													109.067	9815.75																					Monoisotopic Mass	126.104	Monoisotopic Mass	126.104	56.978	0
447													120.157	8408.61																					Fragment mz	Fragment Intensity	Fragment mz	Fragment Intensity	56.9785	0
448													Explained mz	Explained Intensity																					57.0353	22428	51.4147	8938.62	56.9789	0
449													57.0351	804																					69.0365	8938.16	70.2998	10493.5	56.9794	0
450													81.0346	999																					70.1867	7699.82	97.0619	13456.9	56.9799	2931.8
451													83.0498	979.2																					71.7125	8052.28	97.0678	10902	56.9803	6388.56
452													Ion mz	111.081																					79.6427	8505.26	108.25	8601.03	56.9808	8528.82
453													Ion rt	294.167																					94.5065	7835.04	Explained mz	Explained Intensity	56.9813	7287.33
454													Name	LMFA06000023																					95.0468	18491.8	97.0678	809.3	56.9817	3705.94
455													Score	0.935177																					95.0541	21784.8	Ion mz	125.097	56.9822	0
456													Monoisotopic Mass	112.089																					97.0618	20156.1	Ion rt	281.523	56.9826	0
457													Fragment mz	Fragment Intensity																					97.0691	14980.3	Name	6-Methyl-3-hepten-2-one, trans-	56.9831	0
458													50.089	12928.7																					123.079	25889	Score	0.677818	56.9836	0
459													50.0913	13631.5																					Explained mz	Explained Intensity	Monoisotopic Mass	126.104	62.1211	0
460													56.5611	8615.53																					57.0353	999	Fragment mz	Fragment Intensity	62.1216	0
461													57.0325	9056.88																					69.0365	398.1	51.4147	8938.62	62.1222	0
462													57.0351	16599.8																					Ion mz	125.097	70.2998	10493.5	62.1227	0
463													61.0234	9046.24																					Ion rt	326.643	97.0619	13456.9	62.1232	3478.26
464													68.3335	7982.59																					Name	3-Methyl-3-hepten-2-one	97.0678	10902	62.1237	6437.58
465													74.8531	7856.03																					Score	0.741446	108.25	8601.03	62.1243	8151.54
466													77.741	7901.27																					Monoisotopic Mass	126.104	Explained mz	Explained Intensity	62.1248	7470.13
467													83.0497	21691.1																					Fragment mz	Fragment Intensity	97.0678	809.3	62.1253	4758.06
468													83.5639	8189.08																					50.0907	17782.2	Ion mz	125.097	62.1258	0
469													90.505	7812.32																					56.4263	8674.51	Ion rt	281.523	62.1264	0
470													94.2587	7515.2																					57.0354	20870	Name	(Z)-5-Octenal	62.1269	0
471													106.762	7532.58																					95.047	14756.2	Score	1	62.1274	0
472													109.067	12788.1																					95.0529	10701.4	Monoisotopic Mass	126.104	65.0343	0
473													116.723	8542.43																					97.0623	19141	Fragment mz	Fragment Intensity	65.0349	0
474													Explained mz	Explained Intensity																					97.069	18572.1	51.4147	8938.62	65.0354	0
475													57.0325	417.1																					101.343	8210.04	70.2998	10493.5	65.036	0
476													57.0351	764.5																					107.854	8252.26	97.0619	13456.9	65.0366	885.721
477													83.0497	999																					112.097	7738.89	97.0678	10902	65.0371	5606.02
478													Ion mz	111.081																					123.08	21554.1	108.25	8601.03	65.0377	23138.1
479													Ion rt	294.167																					130.806	8652.71	Explained mz	Explained Intensity	65.0383	32580.3
480													Name	xi-3-Methyl-3-cyclohexen-1-ol																					Explained mz	Explained Intensity	97.0678	809.3	65.0388	28598.1
481													Score	0.721965																					57.0354	999	Ion mz	125.097	65.0394	15018.2
482													Monoisotopic Mass	112.089																					80.0269	341.8	Ion rt	281.523	65.0399	1708.9
483													Fragment mz	Fragment Intensity																					Ion mz	125.097	Name	5-Octen-2-one	65.0405	0
484													50.089	12928.7																					Ion rt	326.643	Score	1	65.0411	0
485													50.0913	13631.5																					Name	5-Methyl-5-hepten-2-one	Monoisotopic Mass	126.104	65.0416	10488.6
486													56.5611	8615.53																					Score	1	Fragment mz	Fragment Intensity	65.0422	10300.2
487													57.0325	9056.88																					Monoisotopic Mass	126.104	51.4147	8938.62	65.0428	6616.47
488													57.0351	16599.8																					Fragment mz	Fragment Intensity	70.2998	10493.5	65.0433	2171.77
489													61.0234	9046.24																					57.0353	22428	97.0619	13456.9	65.0439	0
490													68.3335	7982.59																					69.0365	8938.16	97.0678	10902	65.0445	0
491													74.8531	7856.03																					70.1867	7699.82	108.25	8601.03	65.045	0
492													77.741	7901.27																					71.7125	8052.28	Explained mz	Explained Intensity	65.0456	0
493													83.0497	21691.1																					79.6427	8505.26	97.0678	809.3	69.556	0
494													83.5639	8189.08																					94.5065	7835.04			69.5566	0
495													90.505	7812.32																					95.0468	18491.8			69.5572	0
496													94.2587	7515.2																					95.0541	21784.8			69.5579	0
497													106.762	7532.58																					97.0618	20156.1			69.5585	4764.38
498													109.067	12788.1																					97.0691	14980.3			69.5591	8079.27
499													116.723	8542.43																					123.079	25889			69.5597	9453.61
500													Explained mz	Explained Intensity																					Explained mz	Explained Intensity			69.5604	7845.47
501													57.0325	417.1																					57.0353	999			69.561	4338.07
502													57.0351	764.5																					69.0365	398.1			69.5616	0
503													83.0497	999																					Ion mz	125.097			69.5622	0
504													Ion mz	111.081																					Ion rt	326.643			69.5629	0
505													Ion rt	294.167																					Name	LMFA12000011			69.5635	0
506													Name	LMFA12000080																					Score	0.867454			83.0445	0
507													Score	1																					Monoisotopic Mass	126.104			83.0454	0
508													Monoisotopic Mass	112.089																					Fragment mz	Fragment Intensity			83.0462	0
509													Fragment mz	Fragment Intensity																					57.0353	22428			83.047	0
510													56.3442	9138.98																					69.0365	8938.16			83.0478	3554.69
511													57.0351	16257.6																					70.1867	7699.82			83.0486	7021.77
512													69.1316	8013.44																					71.7125	8052.28			83.0494	9399.69
513													81.0346	20199.9																					79.6427	8505.26			83.0502	8870.52
514													83.0498	19799.7																					94.5065	7835.04			83.051	5654.97
515													109.067	9815.75																					95.0468	18491.8			83.0519	0
516													120.157	8408.61																					95.0541	21784.8			83.0527	0
517													Explained mz	Explained Intensity																					97.0618	20156.1			83.0535	0
518													57.0351	804																					97.0691	14980.3			83.0543	0
519													81.0346	999																					123.079	25889			127.026	0
520													83.0498	979.2																					Explained mz	Explained Intensity			127.028	0
521													Ion mz	111.081																					57.0353	999			127.029	0
522													Ion rt	294.167																					69.0365	398.1			127.031	0
523													Name	LMFA06000021																					Ion mz	125.097			127.032	2507.94
524													Score	1																					Ion rt	326.643			127.034	8540.47
525													Monoisotopic Mass	112.089																					Name	LMFA12000039			127.035	24531.5
526													Fragment mz	Fragment Intensity																					Score	1			127.037	26268.3
527													56.3442	9138.98																					Monoisotopic Mass	126.104			127.039	15975.7
528													57.0351	16257.6																					Fragment mz	Fragment Intensity			127.04	5150.75
529													69.1316	8013.44																					57.0353	22428			127.042	0
530													81.0346	20199.9																					69.0365	8938.16			127.043	0
531													83.0498	19799.7																					70.1867	7699.82			127.045	0
532													109.067	9815.75																					71.7125	8052.28			127.046	0
533													120.157	8408.61																					79.6427	8505.26			127.048	0
534													Explained mz	Explained Intensity																					94.5065	7835.04			139.39	0
535													57.0351	804																					95.0468	18491.8			139.392	0
536													81.0346	999																					95.0541	21784.8			139.394	0
537													83.0498	979.2																					97.0618	20156.1			139.395	0
538																																			97.0691	14980.3			Explained mz	Explained Intensity
539																																			123.079	25889			65.0377	709.5
540																																			Explained mz	Explained Intensity			65.0383	999
541																																			57.0353	999			65.0388	876.9
542																																			69.0365	398.1			65.0394	460.5
543																																			Ion mz	125.097			65.0399	52.4
544																																			Ion rt	326.643			65.0405	0
545																																			Name	(S,E)-Filbertone			65.0411	0
546																																			Score	0.867454			65.0416	321.6
547																																			Monoisotopic Mass	126.104			83.0486	215.3
548																																			Fragment mz	Fragment Intensity			83.0494	288.2
549																																			57.0353	22428			83.0502	272
550																																			69.0365	8938.16			83.051	173.4
551																																			70.1867	7699.82			83.0519	0
552																																			71.7125	8052.28			83.0527	0
553																																			79.6427	8505.26			Ion mz	127.04
554																																			94.5065	7835.04			Ion rt	220.546
555																																			95.0468	18491.8			Name	(4E)-2-Oxohexenoic acid
556																																			95.0541	21784.8			Score	0.937639
557																																			97.0618	20156.1			Monoisotopic Mass	128.047
558																																			97.0691	14980.3			Fragment mz	Fragment Intensity
559																																			123.079	25889			50.0891	9446.35
560																																			Explained mz	Explained Intensity			55.0197	9673.58
561																																			57.0353	999			57.6998	9284.58
562																																			69.0365	398.1			65.0384	51402
563																																			Ion mz	125.097			82.9954	13478.4
564																																			Ion rt	326.643			83.0495	31884.3
565																																			Name	trans-3-cis-8,11,14-eicosatetraenoyl-CoA			99.0474	9084.02
566																																			Score	0.892923			127.036	48895.4
567																																			Monoisotopic Mass	126.104			127.048	17077.3
568																																			Fragment mz	Fragment Intensity			130.081	8148.13
569																																			57.0353	22428			Explained mz	Explained Intensity
570																																			69.0365	8938.16			55.0197	188
571																																			70.1867	7699.82			65.0384	999
572																																			71.7125	8052.28			83.0495	619.7
573																																			79.6427	8505.26			99.0474	176.5
574																																			94.5065	7835.04			Ion mz	127.04
575																																			95.0468	18491.8			Ion rt	220.546
576																																			95.0541	21784.8			Name	LMFA01050273
577																																			97.0618	20156.1			Score	1
578																																			97.0691	14980.3			Monoisotopic Mass	128.047
579																																			123.079	25889			Fragment mz	Fragment Intensity
580																																			Explained mz	Explained Intensity			49.5025	0
581																																			57.0353	999			49.5029	0
582																																			69.0365	398.1			49.5033	0
583																																			Ion mz	125.097			49.5037	0
584																																			Ion rt	326.643			52.0544	0
585																																			Name	LMFA05000493			52.0548	0
586																																			Score	1			52.0552	0
587																																			Monoisotopic Mass	126.104			52.0556	0
588																																			Fragment mz	Fragment Intensity			52.056	3886.37
589																																			57.0353	22428			52.0564	6338.01
590																																			69.0365	8938.16			52.0568	7350.77
591																																			70.1867	7699.82			52.0572	6145.51
592																																			71.7125	8052.28			52.0576	3369.62
593																																			79.6427	8505.26			52.058	0
594																																			94.5065	7835.04			52.0584	0
595																																			95.0468	18491.8			52.0588	0
596																																			95.0541	21784.8			52.0592	0
597																																			97.0618	20156.1			56.978	0
598																																			97.0691	14980.3			56.9785	0
599																																			123.079	25889			56.9789	0
600																																			Explained mz	Explained Intensity			56.9794	0
601																																			57.0353	999			56.9799	2931.8
602																																			69.0365	398.1			56.9803	6388.56
603																																			Ion mz	125.097			56.9808	8528.82
604																																			Ion rt	326.643			56.9813	7287.33
605																																			Name	LMFA12000237			56.9817	3705.94
606																																			Score	1			56.9822	0
607																																			Monoisotopic Mass	126.104			56.9826	0
608																																			Fragment mz	Fragment Intensity			56.9831	0
609																																			50.0907	17782.2			56.9836	0
610																																			56.4263	8674.51			62.1211	0
611																																			57.0354	20870			62.1216	0
612																																			95.047	14756.2			62.1222	0
613																																			95.0529	10701.4			62.1227	0
614																																			97.0623	19141			62.1232	3478.26
615																																			97.069	18572.1			62.1237	6437.58
616																																			101.343	8210.04			62.1243	8151.54
617																																			107.854	8252.26			62.1248	7470.13
618																																			112.097	7738.89			62.1253	4758.06
619																																			123.08	21554.1			62.1258	0
620																																			130.806	8652.71			62.1264	0
621																																			Explained mz	Explained Intensity			62.1269	0
622																																			57.0354	999			62.1274	0
623																																			80.0269	341.8			65.0343	0
624																																			Ion mz	125.097			65.0349	0
625																																			Ion rt	326.643			65.0354	0
626																																			Name	LMFA06000029			65.036	0
627																																			Score	0.476402			65.0366	885.721
628																																			Monoisotopic Mass	126.104			65.0371	5606.02
629																																			Fragment mz	Fragment Intensity			65.0377	23138.1
630																																			57.0353	22428			65.0383	32580.3
631																																			69.0365	8938.16			65.0388	28598.1
632																																			70.1867	7699.82			65.0394	15018.2
633																																			71.7125	8052.28			65.0399	1708.9
634																																			79.6427	8505.26			65.0405	0
635																																			94.5065	7835.04			65.0411	0
636																																			95.0468	18491.8			65.0416	10488.6
637																																			95.0541	21784.8			65.0422	10300.2
638																																			97.0618	20156.1			65.0428	6616.47
639																																			97.0691	14980.3			65.0433	2171.77
640																																			123.079	25889			65.0439	0
641																																			Explained mz	Explained Intensity			65.0445	0
642																																			69.0365	398.1			65.045	0
643																																			Ion mz	125.097			65.0456	0
644																																			Ion rt	326.643			69.556	0
645																																			Name	(3E,5Z)-3,5-Octadien-1-ol			69.5566	0
646																																			Score	0.865549			69.5572	0
647																																			Monoisotopic Mass	126.104			69.5579	0
648																																			Fragment mz	Fragment Intensity			69.5585	4764.38
649																																			57.0353	22428			69.5591	8079.27
650																																			69.0365	8938.16			69.5597	9453.61
651																																			70.1867	7699.82			69.5604	7845.47
652																																			71.7125	8052.28			69.561	4338.07
653																																			79.6427	8505.26			69.5616	0
654																																			94.5065	7835.04			69.5622	0
655																																			95.0468	18491.8			69.5629	0
656																																			95.0541	21784.8			69.5635	0
657																																			97.0618	20156.1			83.0445	0
658																																			97.0691	14980.3			83.0454	0
659																																			123.079	25889			83.0462	0
660																																			Explained mz	Explained Intensity			83.047	0
661																																			57.0353	999			83.0478	3554.69
662																																			69.0365	398.1			83.0486	7021.77
663																																			Ion mz	125.097			83.0494	9399.69
664																																			Ion rt	326.643			83.0502	8870.52
665																																			Name	1-Octen-3-one			83.051	5654.97
666																																			Score	0.867454			83.0519	0
667																																			Monoisotopic Mass	126.104			83.0527	0
668																																			Fragment mz	Fragment Intensity			83.0535	0
669																																			57.0353	22428			83.0543	0
670																																			69.0365	8938.16			127.026	0
671																																			70.1867	7699.82			127.028	0
672																																			71.7125	8052.28			127.029	0
673																																			79.6427	8505.26			127.031	0
674																																			94.5065	7835.04			127.032	2507.94
675																																			95.0468	18491.8			127.034	8540.47
676																																			95.0541	21784.8			127.035	24531.5
677																																			97.0618	20156.1			127.037	26268.3
678																																			97.0691	14980.3			127.039	15975.7
679																																			123.079	25889			127.04	5150.75
680																																			Explained mz	Explained Intensity			127.042	0
681																																			57.0353	999			127.043	0
682																																			69.0365	398.1			127.045	0
683																																			Ion mz	125.097			127.046	0
684																																			Ion rt	326.643			127.048	0
685																																			Name	LMFA12000036			139.39	0
686																																			Score	1			139.392	0
687																																			Monoisotopic Mass	126.104			139.394	0
688																																			Fragment mz	Fragment Intensity			139.395	0
689																																			57.0353	22428			Explained mz	Explained Intensity
690																																			69.0365	8938.16			65.0377	709.5
691																																			70.1867	7699.82			65.0383	999
692																																			71.7125	8052.28			65.0388	876.9
693																																			79.6427	8505.26			65.0394	460.5
694																																			94.5065	7835.04			65.0399	52.4
695																																			95.0468	18491.8			65.0405	0
696																																			95.0541	21784.8			65.0411	0
697																																			97.0618	20156.1			65.0416	321.6
698																																			97.0691	14980.3			83.0486	215.3
699																																			123.079	25889			83.0494	288.2
700																																			Explained mz	Explained Intensity			83.0502	272
701																																			57.0353	999			83.051	173.4
702																																			69.0365	398.1			83.0519	0
703																																			Ion mz	125.097			83.0527	0
704																																			Ion rt	326.643			Ion mz	127.04
705																																			Name	6-Methyl-3-hepten-2-one, trans-			Ion rt	220.546
706																																			Score	0.888497			Name	Dihydro-4,4-dimethyl-2,3-furandione
707																																			Monoisotopic Mass	126.104			Score	0.825105
708																																			Fragment mz	Fragment Intensity			Monoisotopic Mass	128.047
709																																			57.0353	22428			Fragment mz	Fragment Intensity
710																																			69.0365	8938.16			50.0891	9446.35
711																																			70.1867	7699.82			55.0197	9673.58
712																																			71.7125	8052.28			57.6998	9284.58
713																																			79.6427	8505.26			65.0384	51402
714																																			94.5065	7835.04			82.9954	13478.4
715																																			95.0468	18491.8			83.0495	31884.3
716																																			95.0541	21784.8			99.0474	9084.02
717																																			97.0618	20156.1			127.036	48895.4
718																																			97.0691	14980.3			127.048	17077.3
719																																			123.079	25889			130.081	8148.13
720																																			Explained mz	Explained Intensity			Explained mz	Explained Intensity
721																																			57.0353	999			55.0197	188
722																																			69.0365	398.1			65.0384	999
723																																			Ion mz	125.097			83.0495	619.7
724																																			Ion rt	326.643			99.0474	176.5
725																																			Name	(2E,4E)-2,4-Octadien-1-ol			Ion mz	127.04
726																																			Score	1			Ion rt	220.546
727																																			Monoisotopic Mass	126.104			Name	5-Hydroxymethylfurfuryl alcohol
728																																			Fragment mz	Fragment Intensity			Score	0.414529
729																																			57.0353	22428			Monoisotopic Mass	128.047
730																																			69.0365	8938.16			Fragment mz	Fragment Intensity
731																																			70.1867	7699.82			50.0891	9446.35
732																																			71.7125	8052.28			55.0197	9673.58
733																																			79.6427	8505.26			57.6998	9284.58
734																																			94.5065	7835.04			65.0384	51402
735																																			95.0468	18491.8			82.9954	13478.4
736																																			95.0541	21784.8			83.0495	31884.3
737																																			97.0618	20156.1			99.0474	9084.02
738																																			97.0691	14980.3			127.036	48895.4
739																																			123.079	25889			127.048	17077.3
740																																			Explained mz	Explained Intensity			130.081	8148.13
741																																			57.0354	999			Explained mz	Explained Intensity
742																																			Ion mz	125.097			55.0197	188
743																																			Ion rt	326.643			83.0495	619.7
744																																			Name	5-Octen-2-one			99.0474	176.5
745																																			Score	1			Ion mz	127.04
746																																			Monoisotopic Mass	126.104			Ion rt	220.546
747																																			Fragment mz	Fragment Intensity			Name	L-erythro-5-(1-Hydroxyethyl)-2(5H)-furanone
748																																			50.0907	17782.2			Score	1
749																																			56.4263	8674.51			Monoisotopic Mass	128.047
750																																			57.0354	20870			Fragment mz	Fragment Intensity
751																																			95.047	14756.2			49.5025	0
752																																			95.0529	10701.4			49.5029	0
753																																			97.0623	19141			49.5033	0
754																																			97.069	18572.1			49.5037	0
755																																			101.343	8210.04			52.0544	0
756																																			107.854	8252.26			52.0548	0
757																																			112.097	7738.89			52.0552	0
758																																			123.08	21554.1			52.0556	0
759																																			130.806	8652.71			52.056	3886.37
760																																			Explained mz	Explained Intensity			52.0564	6338.01
761																																			57.0354	999			52.0568	7350.77
762																																			80.0269	341.8			52.0572	6145.51
763																																							52.0576	3369.62
764																																							52.058	0
765																																							52.0584	0
766																																							52.0588	0
767																																							52.0592	0
768																																							56.978	0
769																																							56.9785	0
770																																							56.9789	0
771																																							56.9794	0
772																																							56.9799	2931.8
773																																							56.9803	6388.56
774																																							56.9808	8528.82
775																																							56.9813	7287.33
776																																							56.9817	3705.94
777																																							56.9822	0
778																																							56.9826	0
779																																							56.9831	0
780																																							56.9836	0
781																																							62.1211	0
782																																							62.1216	0
783																																							62.1222	0
784																																							62.1227	0
785																																							62.1232	3478.26
786																																							62.1237	6437.58
787																																							62.1243	8151.54
788																																							62.1248	7470.13
789																																							62.1253	4758.06
790																																							62.1258	0
791																																							62.1264	0
792																																							62.1269	0
793																																							62.1274	0
794																																							65.0343	0
795																																							65.0349	0
796																																							65.0354	0
797																																							65.036	0
798																																							65.0366	885.721
799																																							65.0371	5606.02
800																																							65.0377	23138.1
801																																							65.0383	32580.3
802																																							65.0388	28598.1
803																																							65.0394	15018.2
804																																							65.0399	1708.9
805																																							65.0405	0
806																																							65.0411	0
807																																							65.0416	10488.6
808																																							65.0422	10300.2
809																																							65.0428	6616.47
810																																							65.0433	2171.77
811																																							65.0439	0
812																																							65.0445	0
813																																							65.045	0
814																																							65.0456	0
815																																							69.556	0
816																																							69.5566	0
817																																							69.5572	0
818																																							69.5579	0
819																																							69.5585	4764.38
820																																							69.5591	8079.27
821																																							69.5597	9453.61
822																																							69.5604	7845.47
823																																							69.561	4338.07
824																																							69.5616	0
825																																							69.5622	0
826																																							69.5629	0
827																																							69.5635	0
828																																							83.0445	0
829																																							83.0454	0
830																																							83.0462	0
831																																							83.047	0
832																																							83.0478	3554.69
833																																							83.0486	7021.77
834																																							83.0494	9399.69
835																																							83.0502	8870.52
836																																							83.051	5654.97
837																																							83.0519	0
838																																							83.0527	0
839																																							83.0535	0
840																																							83.0543	0
841																																							127.026	0
842																																							127.028	0
843																																							127.029	0
844																																							127.031	0
845																																							127.032	2507.94
846																																							127.034	8540.47
847																																							127.035	24531.5
848																																							127.037	26268.3
849																																							127.039	15975.7
850																																							127.04	5150.75
851																																							127.042	0
852																																							127.043	0
853																																							127.045	0
854																																							127.046	0
855																																							127.048	0
856																																							139.39	0
857																																							139.392	0
858																																							139.394	0
859																																							139.395	0
860																																							Explained mz	Explained Intensity
861																																							65.0377	709.5
862																																							65.0383	999
863																																							65.0388	876.9
864																																							65.0394	460.5
865																																							65.0399	52.4
866																																							65.0405	0
867																																							65.0411	0
868																																							65.0416	321.6
869																																							83.0486	215.3
870																																							83.0494	288.2
871																																							83.0502	272
872																																							83.051	173.4
873																																							83.0519	0
874																																							83.0527	0
875																																							Ion mz	127.04
876																																							Ion rt	220.546
877																																							Name	xi-5-Acetyltetrahydro-2(3H)-furanone
878																																							Score	0.960108
879																																							Monoisotopic Mass	128.047
880																																							Fragment mz	Fragment Intensity
881																																							50.0891	9446.35
882																																							55.0197	9673.58
883																																							57.6998	9284.58
884																																							65.0384	51402
885																																							82.9954	13478.4
886																																							83.0495	31884.3
887																																							99.0474	9084.02
888																																							127.036	48895.4
889																																							127.048	17077.3
890																																							130.081	8148.13
891																																							Explained mz	Explained Intensity
892																																							55.0197	188
893																																							65.0384	999
894																																							83.0495	619.7
895																																							99.0474	176.5
896
897
898
899
900
901
902
903
904
905
906
907
908
909
910
911
912
913
914
915
916
917
918
919
920
921
922
923
924
925
926
927
928
929
930
931
932
933
934
935
936
937
938
939
940
941
942
943
944
945
946
947
948
949
950
951
952
953
954
955
956
957
958
959
960
961
962
963
964
965
966
967
968
969
970
971
972
973
974
975
976
977
978
979
980
981
982
983
984
985
986
987
988
989
990
991
992
993
994
995
996
997
998
999
1000
1001
1002
1003
1004
1005
1006
1007
1008
1009
1010
1011
1012
1013
1014
1015
1016
1017
1018
1019
1020
1021
1022
1023
1024
1025
1026
1027
1028
1029
1030
1031
1032
1033
1034
1035
1036
1037
1038
1039
1040
1041
1042
1043
1044
1045
1046
1047
1048
1049
1050
1051
1052
1053
1054
1055
1056
1057
1058
1059
1060
1061
1062
1063
1064
1065
1066
1067
1068
1069
1070
1071
1072
1073
1074
1075
1076
1077
1078
1079
1080
1081
1082
1083
1084
1085
1086
1087
1088
1089
1090
1091
1092
1093
1094
1095
1096
1097
1098
1099
1100
1101
1102
1103
1104
1105
1106
1107
1108
1109
1110
1111
1112
1113
1114
1115
1116
1117
1118
1119
1120
1121
1122
1123
1124
1125
1126
1127
1128
1129
1130
1131
1132
1133
1134
1135
1136
1137
1138
1139
1140
1141
1142
1143
1144
1145
1146
1147
1148
1149
1150
1151
1152
1153
1154
1155
1156
1157
1158
1159
1160
1161
1162
1163
1164
1165
1166
1167
1168
1169
1170
1171
1172
1173
1174
1175
1176
1177
1178
1179
1180
1181
1182
1183
1184
1185
1186
1187
1188
1189
1190
1191
1192
1193
1194
1195
1196
1197
1198
1199
1200
1201
1202
1203
1204
1205
1206
1207
1208
1209
1210
1211
1212
1213
1214
1215
1216
1217
1218
1219
1220
1221
1222
1223
1224
1225
1226
1227
1228
1229
1230
1231
1232
1233
1234
1235
1236
1237
1238
1239
1240
1241
1242
1243
1244
1245
1246
1247
1248
1249
1250
1251
1252
1253
1254
1255
1256
1257
1258
1259
1260
1261
1262
1263
1264
1265
1266
1267
1268
1269
1270
1271
1272
1273
1274
1275
1276
1277
1278
1279
1280
1281
1282
1283
1284
1285
1286
1287
1288
1289
1290
1291
1292
1293
1294
1295
1296
1297
1298
1299
1300
1301
1302
1303
1304
1305
1306
1307
1308
1309
1310
1311
1312
1313
1314
1315
1316
1317
1318
1319
1320
1321
1322
1323
1324
1325
1326
1327
1328
1329
1330
1331
1332
1333
1334
1335
1336
1337
1338
1339
1340
1341
1342
1343
1344
1345
1346
1347
1348
1349
1350
1351
1352
1353
1354
1355
1356
1357
1358
1359
1360
1361
1362
1363
1364
1365
1366
1367
1368
1369
1370
1371
1372
1373
1374
1375
1376
1377
1378
1379
1380
1381
1382
1383
1384
1385
1386
1387
1388
1389
1390
1391
1392
1393
1394
1395
1396
1397
1398
1399
1400
1401
1402
1403
1404
1405
1406
1407
1408
1409
1410
1411
1412
1413
1414
1415
1416
1417
1418
1419
1420
1421
1422
1423
1424
1425
1426
1427
1428
1429
1430
1431
1432
1433
1434
1435
1436
1437
1438
1439
1440
1441
1442
1443
1444
1445
1446
1447
1448
1449
1450
1451
1452
1453
1454
1455
1456
1457
1458
1459
1460
1461
1462
1463
1464
1465
1466
1467
1468
1469
1470
1471
1472
1473
1474
1475
1476
1477
1478
1479
1480
1481
1482
1483
1484
1485
1486
1487
1488
1489
1490
1491
1492
1493
1494
1495
1496
1497
1498
1499
1500
1501
1502
1503
1504
1505
1506
1507
1508
1509
1510
1511
1512
1513
1514
1515
1516
1517
1518
1519
1520
1521
1522
1523
1524
1525
1526
1527
1528
1529
1530
1531
1532
1533
1534
1535
1536
1537
1538
1539
1540
1541
1542
1543
1544
1545
1546
1547
1548
1549
1550
1551
1552
1553
1554
1555
1556
1557
1558
1559
1560
1561
1562
1563
1564
1565
1566
1567
1568
1569
1570
1571
1572
1573
1574
1575
1576
1577
1578
1579
1580
1581
1582
1583
1584
1585
1586
1587
1588
1589
1590
1591
1592
1593
1594
1595
1596
1597
1598
1599
1600
1601
1602
1603
1604
1605
1606
1607
1608
1609
1610
1611
1612
1613
1614
1615
1616
1617
1618
1619
1620
1621
1622
1623
1624
1625
1626
1627
1628
1629
1630
1631
1632
1633
1634
1635
1636
1637
1638
1639
1640
1641
1642
1643
1644
1645
1646
1647
1648
1649
1650
1651
1652
1653
1654
1655
1656
1657
1658
1659
1660
1661
1662
1663
1664
1665
1666
1667
1668
1669
1670
1671
1672
1673
1674
1675
1676
1677
1678
1679
1680
1681
1682
1683
1684
1685
1686
1687
1688
1689
1690
1691
1692
1693
1694
1695
1696
1697
1698
1699
1700
1701
1702
1703
1704
1705
1706
1707
1708
1709
1710
1711
1712
1713
1714
1715
1716
1717
1718
1719
1720
1721
1722
1723
1724
1725
1726
1727
1728
1729
1730
1731
1732
1733
1734
1735
1736
1737
1738
1739
1740
1741
1742
1743
1744
1745
1746
1747
1748
1749
1750
1751
1752
1753
1754
1755
1756
1757
1758
1759
1760
1761
1762
1763
1764
1765
1766
1767
1768
1769
1770
1771
1772
1773
1774
1775
1776
1777
1778
1779
1780
1781
1782
1783
1784
1785
1786
1787
1788
1789
1790
1791
1792
1793
1794
1795
1796
1797
1798
1799
1800
1801
1802
1803
1804
1805
1806
1807
1808
1809
1810
1811
1812
1813
1814
1815
1816
1817
1818
1819
1820
1821
1822
1823
1824
1825
1826
1827
1828
1829
1830
1831
1832
1833
1834
1835
1836
1837
1838
1839
1840
1841
1842
1843
1844
1845
1846
1847
1848
1849
1850
1851
1852
1853
1854
1855
1856
1857
1858
1859
1860
1861
1862
1863
1864
1865
1866
1867
1868
1869
1870
1871
1872
1873
1874
1875
1876
1877
1878
1879
1880
1881
1882
1883
1884
1885
1886
1887
1888
1889
1890
1891
1892
1893
1894
1895
1896
1897
1898
1899
1900
1901
1902
1903
1904
1905
1906
1907
1908
1909
1910
1911
1912
1913
1914
1915
1916
1917
1918
1919
1920
1921
1922
1923
1924
1925
1926
1927
1928
1929
1930
1931
1932
1933
1934
1935
1936
1937
1938
1939
1940
1941
1942
1943
1944
1945
1946
1947
1948
1949
1950
1951
1952
1953
1954
1955
1956
1957
1958
1959
1960
1961
1962
1963
1964
1965
1966
1967
1968
1969
1970
1971
1972
1973
1974
1975
1976
1977
1978
1979
1980
1981
1982
1983
1984
1985
1986
1987
1988
1989
1990
1991
1992
1993
1994
1995
1996
1997
1998
[truncated: 5,021 more rows]
[truncated: 677 more columns]
